# Supplementary material for: Crystal structure of (Z)-3-{3-(4-chloro­phen­yl)-2-[(4-chloro­phen­yl)imino]-2,3-di­hydro­thia­zol-4-yl}-2H-chromen-2-one
Source: Acta Crystallogr Sect E Struct Rep Online. 2014 Nov 19;70(Pt 12):o1268–9. doi: 10.1107/S1600536814024775 (PMC4257461; doi:10.1107/S1600536814024775)
Supplement: Supplementary file 1 [file e-70-o1268-sup1.cif]

##############################################################################
#                                                                            #
# This CIF contains the data in a paper accepted for publication in          #
# Acta Crystallographica Section E. It conforms to the requirements of       #
# Notes for Authors for Acta Crystallographica Section E, and has been       #
# peer reviewed under the auspices of the IUCr Commission on Journals.       #
#                                                                            #
# Full details of the Crystallographic Information File format               #
# are given in the paper "The Crystallographic Information File (CIF):       #
# a New Standard Archive File for Crystallography" by S. R. Hall, F. H.      #
# Allen and I. D. Brown [Acta Cryst. (1991), A47, 655-685].                  #
#                                                                            #
# The current version of the core CIF dictionary is obtainable from          #
# ftp://ftp.iucr.org/pub/cif_core.dic.                                       #
#                                                                            #
# Software is freely available for graphical display of the structure(s)     #
# in this CIF. For information consult the CIF software page                 #
# http://www.iucr.org/resources/cif/software.                                #
#                                                                            #
# This file may be used for bona fide research purposes within the           #
# scientific community so long as proper attribution is given to the journal # 
# article from which it was obtained.                                        #
#                                                                            #
##############################################################################
data_I
_audit_creation_method     SHELXL-2014
_chemical_name_systematic
;\
(<i>Z</i>)-3-{3-(4-Chlorophenyl)-2-[(4-chlorophenyl)imino]-2,3-\
dihydrothiazol-4-yl}-2<i>H</i>-chromen-2-one
;
_chemical_name_common     ?
_chemical_formula_moiety     'C24 H14 Cl2 N2 O2 S'
_chemical_formula_sum     'C24 H14 Cl2 N2 O2 S'
_chemical_formula_iupac     'C24 H14 Cl2 N2 O2 S'
_chemical_formula_weight     465.33
_chemical_melting_point     ?
_shelx_space_group_comment
;
The symmetry employed for this shelxl refinement is uniquely defined
by the following loop, which should always be used as a source of
symmetry information in preference to the above space-group names.
They are only intended as comments.
;
_space_group_crystal_system     monoclinic
_space_group_name_H-M_alt     'P 21'
_space_group_name_Hall     'P 2yb'
loop_
    _space_group_symop_operation_xyz
    'x, y, z'
    '-x, y+1/2, -z'
_cell_length_a     9.1491(7)
_cell_length_b     10.3099(8)
_cell_length_c     11.9347(10)
_cell_angle_alpha     90
_cell_angle_beta     111.587(2)
_cell_angle_gamma     90
_cell_volume     1046.80(14)
_cell_formula_units_Z     2
_cell_measurement_reflns_used     5853
_cell_measurement_theta_min     4.788
_cell_measurement_theta_max     29.878
_cell_measurement_temperature     296(2)
_exptl_crystal_description     block
_exptl_crystal_colour     colourless
_exptl_crystal_size_max     0.350
_exptl_crystal_size_mid     0.300
_exptl_crystal_size_min     0.250
_exptl_crystal_density_diffrn     1.476
_exptl_crystal_density_meas     ?
_exptl_crystal_density_method     ?
_exptl_crystal_F_000     476
_exptl_absorpt_coefficient_mu     0.435
_exptl_absorpt_correction_type     multi-scan
_exptl_absorpt_process_details
;
(SADABS; Bruker, 1999)
;
_shelx_estimated_absorpt_T_min     ?
_shelx_estimated_absorpt_T_max     ?
_exptl_absorpt_correction_T_min     0.897
_exptl_absorpt_correction_T_max     1.000
_exptl_special_details     ?
_diffrn_ambient_temperature     296(2)
_diffrn_radiation_type     MoK\a
_diffrn_radiation_wavelength     0.71073
_diffrn_radiation_source     'fine-focus sealed tube'
_diffrn_radiation_monochromator     graphite
_diffrn_measurement_device_type     'Bruker Kappa APEXII CCD'
_diffrn_measurement_method     '\w and \f scans'
_diffrn_detector_area_resol_mean     ?
_diffrn_reflns_number     15409
_diffrn_reflns_av_R_equivalents     0.0241
_diffrn_reflns_theta_min     2.394
_diffrn_reflns_theta_max     30.171
_diffrn_reflns_theta_full     25.242
_diffrn_measured_fraction_theta_max     0.930
_diffrn_measured_fraction_theta_full     1.000
_diffrn_reflns_limit_h_min     -12
_diffrn_reflns_limit_h_max     12
_diffrn_reflns_limit_k_min     -13
_diffrn_reflns_limit_k_max     14
_diffrn_reflns_limit_l_min     -16
_diffrn_reflns_limit_l_max     16
_refine_special_details     ?
_reflns_number_total     5549
_reflns_number_gt     4070
_reflns_threshold_expression     I>2\s(I)
_refine_ls_structure_factor_coef     Fsqd
_refine_ls_matrix_type     full
_refine_ls_R_factor_all     0.0629
_refine_ls_R_factor_gt     0.0341
_refine_ls_wR_factor_gt     0.0646
_refine_ls_wR_factor_ref     0.0754
_refine_ls_goodness_of_fit_ref     1.026
_refine_ls_restrained_S_all     1.025
_refine_ls_number_reflns     5549
_refine_ls_number_parameters     280
_refine_ls_number_restraints     1
_refine_ls_hydrogen_treatment     constr
_refine_ls_weighting_scheme     calc
_refine_ls_weighting_details
              'w=1/[\s^2^(Fo^2^)+(0.0251P)^2^+0.1767P] where P=(Fo^2^+2Fc^2^)/3'
_atom_sites_solution_hydrogens     geom
_atom_sites_solution_primary     ?
_atom_sites_solution_secondary     ?
_refine_ls_shift/su_max     0.000
_refine_ls_shift/su_mean     0.000
_refine_diff_density_max     0.174
_refine_diff_density_min     -0.203
_refine_ls_extinction_method     none
_refine_ls_extinction_coef     .
_refine_ls_abs_structure_details
;
Flack <i>x</i> determined using 1604 quotients
[(<i>I</i>^+^)-(<i>I</i>^-^)]/[(<i>I</i>^+^)+(<i>I</i>^-^)]
(Parsons <i>et al.</i>, 2013)
;
_refine_ls_abs_structure_Flack     -0.004(19)
loop_
    _atom_type_symbol
    _atom_type_description
    _atom_type_scat_dispersion_real
    _atom_type_scat_dispersion_imag
    _atom_type_scat_source
    'C' 'C' 0.0033 0.0016
                         'International Tables Vol C Tables 4.2.6.8 and 6.1.1.4'
    'H' 'H' 0.0000 0.0000
                         'International Tables Vol C Tables 4.2.6.8 and 6.1.1.4'
    'N' 'N' 0.0061 0.0033
                         'International Tables Vol C Tables 4.2.6.8 and 6.1.1.4'
    'O' 'O' 0.0106 0.0060
                         'International Tables Vol C Tables 4.2.6.8 and 6.1.1.4'
    'S' 'S' 0.1246 0.1234
                         'International Tables Vol C Tables 4.2.6.8 and 6.1.1.4'
    'Cl' 'Cl' 0.1484 0.1585
                         'International Tables Vol C Tables 4.2.6.8 and 6.1.1.4'
_computing_data_collection
;
APEX2 (Bruker, 2004)
;
_computing_cell_refinement
;
APEX2 and SAINT (Bruker, 2004)
;
_computing_data_reduction
;
SAINT and XPREP (Bruker, 2004)
;
_computing_structure_solution
;
SHELXS97 (Sheldrick, 2008)
;
_computing_structure_refinement
;
SHELXL97 (Sheldrick, 2008)
;
_computing_molecular_graphics
;
ORTEP-3 for Windows (Farrugia, 2012)
;
_computing_publication_material
;
PLATON (Spek, 2009)
;
loop_
    _atom_site_type_symbol
    _atom_site_label
    _atom_site_fract_x
    _atom_site_fract_y
    _atom_site_fract_z
    _atom_site_U_iso_or_equiv
    _atom_site_adp_type
    _atom_site_calc_flag
    _atom_site_occupancy
    _atom_site_disorder_assembly
    _atom_site_disorder_group
    Cl Cl1 0.73427(9) 0.67172(10) 1.28483(6) 0.0611(2) Uani d 1 . .
    Cl Cl2 0.07802(15) 0.15926(9) 0.32829(9) 0.0911(3) Uani d 1 . .
    S S1 0.42551(10) 0.84490(8) 0.71595(7) 0.0526(2) Uani d 1 . .
    O O1 0.2030(2) 0.7096(2) 0.17243(18) 0.0552(6) Uani d 1 . .
    O O2 0.3924(2) 0.6405(2) 0.33588(19) 0.0611(6) Uani d 1 . .
    N N1 0.3118(2) 0.6598(2) 0.56482(18) 0.0408(5) Uani d 1 . .
    N N2 0.4358(3) 0.5837(2) 0.7613(2) 0.0536(7) Uani d 1 . .
    C C1 0.2735(3) 0.7030(3) 0.2954(2) 0.0438(7) Uani d 1 . .
    C C2 0.1989(3) 0.7740(3) 0.3656(2) 0.0366(6) Uani d 1 . .
    C C3 0.0669(3) 0.8415(3) 0.3101(2) 0.0386(6) Uani d 1 . .
    H H3 0.0194 0.8846 0.3562 0.046 Uiso calc 1 . .
    C C4 -0.0030(3) 0.8489(3) 0.1811(2) 0.0392(6) Uani d 1 . .
    C C5 -0.1396(4) 0.9181(3) 0.1185(3) 0.0511(8) Uani d 1 . .
    H H5 -0.1912 0.9631 0.1607 0.061 Uiso calc 1 . .
    C C6 -0.1983(4) 0.9202(4) -0.0050(3) 0.0606(9) Uani d 1 . .
    H H6 -0.2893 0.9667 -0.0465 0.073 Uiso calc 1 . .
    C C7 -0.1228(4) 0.8536(4) -0.0675(3) 0.0690(10) Uani d 1 . .
    H H7 -0.1631 0.8562 -0.1513 0.083 Uiso calc 1 . .
    C C8 0.0110(4) 0.7834(4) -0.0087(3) 0.0645(9) Uani d 1 . .
    H H8 0.0611 0.7378 -0.0515 0.077 Uiso calc 1 . .
    C C9 0.0692(3) 0.7822(3) 0.1157(2) 0.0452(7) Uani d 1 . .
    C C10 0.2782(3) 0.7744(3) 0.4978(2) 0.0379(6) Uani d 1 . .
    C C11 0.3305(4) 0.8795(3) 0.5646(3) 0.0462(7) Uani d 1 . .
    H H11 0.3174 0.9632 0.5333 0.055 Uiso calc 1 . .
    C C12 0.3931(3) 0.6762(3) 0.6869(2) 0.0428(6) Uani d 1 . .
    C C13 0.5081(3) 0.6096(3) 0.8852(3) 0.0453(7) Uani d 1 . .
    C C14 0.6503(4) 0.5525(3) 0.9501(3) 0.0551(8) Uani d 1 . .
    H H14 0.6992 0.5005 0.9106 0.066 Uiso calc 1 . .
    C C15 0.7211(4) 0.5712(3) 1.0723(3) 0.0559(9) Uani d 1 . .
    H H15 0.8178 0.5330 1.1149 0.067 Uiso calc 1 . .
    C C16 0.6480(3) 0.6468(3) 1.1310(2) 0.0422(6) Uani d 1 . .
    C C17 0.5071(3) 0.7039(3) 1.0692(3) 0.0531(8) Uani d 1 . .
    H H17 0.4584 0.7554 1.1092 0.064 Uiso calc 1 . .
    C C18 0.4369(3) 0.6845(4) 0.9460(3) 0.0556(8) Uani d 1 . .
    H H18 0.3402 0.7227 0.9036 0.067 Uiso calc 1 . .
    C C19 0.1469(4) 0.3047(3) 0.4032(3) 0.0506(8) Uani d 1 . .
    C C20 0.3036(4) 0.3174(3) 0.4712(3) 0.0536(8) Uani d 1 . .
    H H20 0.3723 0.2485 0.4792 0.064 Uiso calc 1 . .
    C C21 0.3576(4) 0.4336(3) 0.5275(3) 0.0492(8) Uani d 1 . .
    H H21 0.4636 0.4437 0.5745 0.059 Uiso calc 1 . .
    C C22 0.2553(3) 0.5348(3) 0.5145(2) 0.0377(6) Uani d 1 . .
    C C23 0.0977(3) 0.5194(3) 0.4499(3) 0.0443(7) Uani d 1 . .
    H H23 0.0285 0.5871 0.4448 0.053 Uiso calc 1 . .
    C C24 0.0419(4) 0.4032(3) 0.3925(3) 0.0527(8) Uani d 1 . .
    H H24 -0.0645 0.3920 0.3476 0.063 Uiso calc 1 . .
loop_
    _atom_site_aniso_label
    _atom_site_aniso_U_11
    _atom_site_aniso_U_22
    _atom_site_aniso_U_33
    _atom_site_aniso_U_12
    _atom_site_aniso_U_13
    _atom_site_aniso_U_23
    Cl1 0.0589(4) 0.0805(6) 0.0361(4) -0.0094(4) 0.0086(3) 0.0030(4)
    Cl2 0.1509(9) 0.0438(4) 0.0690(6) -0.0333(6) 0.0292(6) -0.0135(5)
    S1 0.0634(5) 0.0460(4) 0.0382(4) -0.0074(4) 0.0069(3) -0.0095(3)
    O1 0.0514(11) 0.0756(15) 0.0401(11) 0.0026(11) 0.0187(10) -0.0100(10)
    O2 0.0481(12) 0.0787(17) 0.0577(13) 0.0119(12) 0.0209(10) -0.0019(12)
    N1 0.0441(12) 0.0374(11) 0.0330(11) -0.0043(11) 0.0050(9) -0.0020(11)
    N2 0.0641(17) 0.0458(15) 0.0380(13) -0.0036(12) 0.0037(12) -0.0006(11)
    C1 0.0427(15) 0.0492(16) 0.0404(15) -0.0036(14) 0.0162(13) -0.0047(13)
    C2 0.0404(15) 0.0341(13) 0.0357(14) -0.0053(12) 0.0144(12) -0.0038(11)
    C3 0.0476(15) 0.0300(12) 0.0390(14) -0.0045(13) 0.0170(12) -0.0054(12)
    C4 0.0445(14) 0.0337(13) 0.0367(13) -0.0076(13) 0.0117(12) -0.0020(12)
    C5 0.0561(19) 0.0434(16) 0.0460(17) 0.0003(14) 0.0096(15) 0.0001(14)
    C6 0.063(2) 0.058(2) 0.0460(18) 0.0005(17) 0.0026(16) 0.0053(16)
    C7 0.078(2) 0.082(2) 0.0355(16) -0.005(2) 0.0079(17) 0.0021(19)
    C8 0.066(2) 0.088(3) 0.0402(17) -0.007(2) 0.0208(16) -0.0091(18)
    C9 0.0461(16) 0.0518(17) 0.0372(15) -0.0077(14) 0.0146(13) -0.0026(13)
    C10 0.0371(14) 0.0396(15) 0.0352(14) -0.0007(12) 0.0112(12) -0.0027(12)
    C11 0.0566(19) 0.0402(17) 0.0398(16) -0.0039(13) 0.0154(14) -0.0043(12)
    C12 0.0399(13) 0.0471(17) 0.0370(14) -0.0047(14) 0.0090(11) -0.0071(14)
    C13 0.0475(16) 0.0430(15) 0.0381(15) -0.0052(13) 0.0069(13) 0.0019(13)
    C14 0.066(2) 0.0477(17) 0.0456(17) 0.0145(16) 0.0142(16) 0.0030(14)
    C15 0.0490(18) 0.061(2) 0.0464(18) 0.0120(15) 0.0039(15) 0.0077(15)
    C16 0.0402(14) 0.0489(16) 0.0332(13) -0.0061(13) 0.0086(11) 0.0064(13)
    C17 0.0462(16) 0.072(2) 0.0430(16) 0.0079(16) 0.0182(13) 0.0052(15)
    C18 0.0384(14) 0.081(2) 0.0429(16) 0.0096(17) 0.0095(13) 0.0070(18)
    C19 0.079(2) 0.0358(15) 0.0362(15) -0.0115(15) 0.0207(15) -0.0025(12)
    C20 0.072(2) 0.0378(17) 0.0506(18) 0.0081(14) 0.0218(17) 0.0017(13)
    C21 0.0434(17) 0.0474(18) 0.0496(18) 0.0029(14) 0.0089(14) -0.0011(14)
    C22 0.0441(16) 0.0356(14) 0.0315(13) -0.0028(12) 0.0118(12) -0.0021(11)
    C23 0.0390(15) 0.0445(17) 0.0459(16) -0.0006(12) 0.0114(13) -0.0011(13)
    C24 0.0486(17) 0.0565(19) 0.0447(17) -0.0186(16) 0.0075(14) 0.0003(15)
_geom_special_details
;
All e.s.d.'s (except the e.s.d. in the dihedral angle between two l.s. planes)
are estimated using the full covariance matrix. The cell e.s.d.'s are taken
into account individually in the estimation of e.s.d.'s in distances, angles
and torsion angles; correlations between e.s.d.'s in cell parameters are only
used when they are defined by crystal symmetry. An approximate (isotropic)
treatment of cell e.s.d.'s is used for estimating e.s.d.'s involving l.s.
planes.
;
loop_
    _geom_bond_atom_site_label_1
    _geom_bond_atom_site_label_2
    _geom_bond_site_symmetry_2
    _geom_bond_distance
    _geom_bond_publ_flag
    Cl1 C16 . 1.731(3) ?
    Cl2 C19 . 1.741(3) ?
    S1 C11 . 1.729(3) ?
    S1 C12 . 1.777(3) ?
    O1 C1 . 1.371(3) ?
    O1 C9 . 1.382(4) ?
    O2 C1 . 1.203(3) ?
    N1 C12 . 1.381(3) ?
    N1 C10 . 1.396(4) ?
    N1 C22 . 1.436(3) ?
    N2 C12 . 1.263(4) ?
    N2 C13 . 1.406(4) ?
    C1 C2 . 1.457(4) ?
    C2 C3 . 1.339(4) ?
    C2 C10 . 1.474(4) ?
    C3 C4 . 1.435(3) ?
    C3 H3 . 0.9300 ?
    C4 C9 . 1.378(4) ?
    C4 C5 . 1.394(4) ?
    C5 C6 . 1.371(4) ?
    C5 H5 . 0.9300 ?
    C6 C7 . 1.372(5) ?
    C6 H6 . 0.9300 ?
    C7 C8 . 1.372(5) ?
    C7 H7 . 0.9300 ?
    C8 C9 . 1.380(4) ?
    C8 H8 . 0.9300 ?
    C10 C11 . 1.326(4) ?
    C11 H11 . 0.9300 ?
    C13 C18 . 1.376(4) ?
    C13 C14 . 1.378(4) ?
    C14 C15 . 1.374(4) ?
    C14 H14 . 0.9300 ?
    C15 C16 . 1.375(4) ?
    C15 H15 . 0.9300 ?
    C16 C17 . 1.362(4) ?
    C17 C18 . 1.386(4) ?
    C17 H17 . 0.9300 ?
    C18 H18 . 0.9300 ?
    C19 C20 . 1.369(5) ?
    C19 C24 . 1.371(5) ?
    C20 C21 . 1.373(4) ?
    C20 H20 . 0.9300 ?
    C21 C22 . 1.371(4) ?
    C21 H21 . 0.9300 ?
    C22 C23 . 1.371(4) ?
    C23 C24 . 1.381(4) ?
    C23 H23 . 0.9300 ?
    C24 H24 . 0.9300 ?
loop_
    _geom_angle_atom_site_label_1
    _geom_angle_atom_site_label_2
    _geom_angle_atom_site_label_3
    _geom_angle_site_symmetry_1
    _geom_angle_site_symmetry_3
    _geom_angle
    _geom_angle_publ_flag
    C11 S1 C12 . . 90.84(13) ?
    C1 O1 C9 . . 122.3(2) ?
    C12 N1 C10 . . 114.9(2) ?
    C12 N1 C22 . . 121.5(2) ?
    C10 N1 C22 . . 123.41(19) ?
    C12 N2 C13 . . 120.0(3) ?
    O2 C1 O1 . . 117.1(3) ?
    O2 C1 C2 . . 125.8(3) ?
    O1 C1 C2 . . 117.1(2) ?
    C3 C2 C1 . . 120.3(2) ?
    C3 C2 C10 . . 121.8(2) ?
    C1 C2 C10 . . 117.8(2) ?
    C2 C3 C4 . . 121.5(3) ?
    C2 C3 H3 . . 119.2 ?
    C4 C3 H3 . . 119.2 ?
    C9 C4 C5 . . 118.3(3) ?
    C9 C4 C3 . . 117.6(2) ?
    C5 C4 C3 . . 124.1(3) ?
    C6 C5 C4 . . 120.2(3) ?
    C6 C5 H5 . . 119.9 ?
    C4 C5 H5 . . 119.9 ?
    C5 C6 C7 . . 120.0(3) ?
    C5 C6 H6 . . 120.0 ?
    C7 C6 H6 . . 120.0 ?
    C6 C7 C8 . . 121.2(3) ?
    C6 C7 H7 . . 119.4 ?
    C8 C7 H7 . . 119.4 ?
    C7 C8 C9 . . 118.3(3) ?
    C7 C8 H8 . . 120.9 ?
    C9 C8 H8 . . 120.9 ?
    C4 C9 C8 . . 122.0(3) ?
    C4 C9 O1 . . 121.1(2) ?
    C8 C9 O1 . . 117.0(3) ?
    C11 C10 N1 . . 113.1(2) ?
    C11 C10 C2 . . 124.9(3) ?
    N1 C10 C2 . . 121.9(2) ?
    C10 C11 S1 . . 113.0(2) ?
    C10 C11 H11 . . 123.5 ?
    S1 C11 H11 . . 123.5 ?
    N2 C12 N1 . . 123.8(3) ?
    N2 C12 S1 . . 128.0(2) ?
    N1 C12 S1 . . 108.2(2) ?
    C18 C13 C14 . . 118.4(3) ?
    C18 C13 N2 . . 122.1(3) ?
    C14 C13 N2 . . 119.4(3) ?
    C15 C14 C13 . . 121.0(3) ?
    C15 C14 H14 . . 119.5 ?
    C13 C14 H14 . . 119.5 ?
    C14 C15 C16 . . 119.5(3) ?
    C14 C15 H15 . . 120.2 ?
    C16 C15 H15 . . 120.2 ?
    C17 C16 C15 . . 120.7(3) ?
    C17 C16 Cl1 . . 118.8(2) ?
    C15 C16 Cl1 . . 120.5(2) ?
    C16 C17 C18 . . 119.2(3) ?
    C16 C17 H17 . . 120.4 ?
    C18 C17 H17 . . 120.4 ?
    C13 C18 C17 . . 121.1(3) ?
    C13 C18 H18 . . 119.5 ?
    C17 C18 H18 . . 119.5 ?
    C20 C19 C24 . . 121.9(3) ?
    C20 C19 Cl2 . . 119.3(3) ?
    C24 C19 Cl2 . . 118.7(3) ?
    C19 C20 C21 . . 118.9(3) ?
    C19 C20 H20 . . 120.5 ?
    C21 C20 H20 . . 120.5 ?
    C22 C21 C20 . . 120.0(3) ?
    C22 C21 H21 . . 120.0 ?
    C20 C21 H21 . . 120.0 ?
    C23 C22 C21 . . 120.6(3) ?
    C23 C22 N1 . . 118.7(2) ?
    C21 C22 N1 . . 120.7(2) ?
    C22 C23 C24 . . 120.0(3) ?
    C22 C23 H23 . . 120.0 ?
    C24 C23 H23 . . 120.0 ?
    C19 C24 C23 . . 118.5(3) ?
    C19 C24 H24 . . 120.7 ?
    C23 C24 H24 . . 120.7 ?
loop_
    _geom_torsion_atom_site_label_1
    _geom_torsion_atom_site_label_2
    _geom_torsion_atom_site_label_3
    _geom_torsion_atom_site_label_4
    _geom_torsion_site_symmetry_1
    _geom_torsion_site_symmetry_2
    _geom_torsion_site_symmetry_3
    _geom_torsion_site_symmetry_4
    _geom_torsion
    _geom_torsion_publ_flag
    C9 O1 C1 O2 . . . . -177.6(3) ?
    C9 O1 C1 C2 . . . . 1.5(4) ?
    O2 C1 C2 C3 . . . . 179.3(3) ?
    O1 C1 C2 C3 . . . . 0.3(4) ?
    O2 C1 C2 C10 . . . . 2.7(4) ?
    O1 C1 C2 C10 . . . . -176.4(2) ?
    C1 C2 C3 C4 . . . . -1.5(4) ?
    C10 C2 C3 C4 . . . . 175.0(2) ?
    C2 C3 C4 C9 . . . . 1.0(4) ?
    C2 C3 C4 C5 . . . . -179.7(3) ?
    C9 C4 C5 C6 . . . . -0.7(4) ?
    C3 C4 C5 C6 . . . . 179.9(3) ?
    C4 C5 C6 C7 . . . . 0.2(5) ?
    C5 C6 C7 C8 . . . . 0.5(6) ?
    C6 C7 C8 C9 . . . . -0.6(6) ?
    C5 C4 C9 C8 . . . . 0.6(4) ?
    C3 C4 C9 C8 . . . . -180.0(3) ?
    C5 C4 C9 O1 . . . . -178.6(3) ?
    C3 C4 C9 O1 . . . . 0.8(4) ?
    C7 C8 C9 C4 . . . . 0.1(5) ?
    C7 C8 C9 O1 . . . . 179.3(3) ?
    C1 O1 C9 C4 . . . . -2.0(4) ?
    C1 O1 C9 C8 . . . . 178.7(3) ?
    C12 N1 C10 C11 . . . . -0.4(3) ?
    C22 N1 C10 C11 . . . . 174.3(3) ?
    C12 N1 C10 C2 . . . . 177.1(2) ?
    C22 N1 C10 C2 . . . . -8.2(4) ?
    C3 C2 C10 C11 . . . . -58.0(4) ?
    C1 C2 C10 C11 . . . . 118.6(3) ?
    C3 C2 C10 N1 . . . . 124.9(3) ?
    C1 C2 C10 N1 . . . . -58.5(4) ?
    N1 C10 C11 S1 . . . . 0.0(3) ?
    C2 C10 C11 S1 . . . . -177.3(2) ?
    C12 S1 C11 C10 . . . . 0.2(3) ?
    C13 N2 C12 N1 . . . . -175.3(3) ?
    C13 N2 C12 S1 . . . . 5.4(4) ?
    C10 N1 C12 N2 . . . . -178.8(3) ?
    C22 N1 C12 N2 . . . . 6.4(4) ?
    C10 N1 C12 S1 . . . . 0.5(3) ?
    C22 N1 C12 S1 . . . . -174.3(2) ?
    C11 S1 C12 N2 . . . . 178.9(3) ?
    C11 S1 C12 N1 . . . . -0.4(2) ?
    C12 N2 C13 C18 . . . . 56.7(4) ?
    C12 N2 C13 C14 . . . . -127.2(3) ?
    C18 C13 C14 C15 . . . . -1.0(5) ?
    N2 C13 C14 C15 . . . . -177.2(3) ?
    C13 C14 C15 C16 . . . . 0.8(5) ?
    C14 C15 C16 C17 . . . . -0.5(5) ?
    C14 C15 C16 Cl1 . . . . 179.9(3) ?
    C15 C16 C17 C18 . . . . 0.4(5) ?
    Cl1 C16 C17 C18 . . . . -180.0(3) ?
    C14 C13 C18 C17 . . . . 0.9(5) ?
    N2 C13 C18 C17 . . . . 177.0(3) ?
    C16 C17 C18 C13 . . . . -0.6(5) ?
    C24 C19 C20 C21 . . . . -1.9(5) ?
    Cl2 C19 C20 C21 . . . . 178.3(2) ?
    C19 C20 C21 C22 . . . . -0.4(5) ?
    C20 C21 C22 C23 . . . . 3.0(5) ?
    C20 C21 C22 N1 . . . . -175.1(3) ?
    C12 N1 C22 C23 . . . . 122.6(3) ?
    C10 N1 C22 C23 . . . . -51.8(4) ?
    C12 N1 C22 C21 . . . . -59.4(4) ?
    C10 N1 C22 C21 . . . . 126.3(3) ?
    C21 C22 C23 C24 . . . . -3.2(4) ?
    N1 C22 C23 C24 . . . . 174.9(3) ?
    C20 C19 C24 C23 . . . . 1.7(5) ?
    Cl2 C19 C24 C23 . . . . -178.6(2) ?
    C22 C23 C24 C19 . . . . 0.9(4) ?
_shelx_hkl_file
;
  -1   0   0    4.96    0.15
  -1   0   0    6.09    0.17
   1   0   0    6.92    0.15
   1   0   0    6.40    0.16
  -1   0   0    6.38    0.16
   2   0   0    6.57    0.24
   2   0   0    5.87    0.20
   2   0   0    5.93    0.19
   2   0   0    5.78    0.21
  -2   0   0    5.59    0.21
  -2   0   0    6.24    0.23
  -2   0   0    6.08    0.20
  -2   0   0    5.87    0.21
  -3   0   0   57.03    1.05
  -3   0   0   56.50    1.08
   3   0   0   55.73    1.14
   3   0   0   59.10    1.11
  -4   0   0    3.84    0.23
   4   0   0    4.33    0.29
  -4   0   0    3.90    0.26
   4   0   0    3.56    0.23
   5   0   0    2.29    0.08
  -5   0   0    2.60    0.26
   5   0   0    2.15    0.25
  -5   0   0    2.63    0.24
   5   0   0    2.73    0.29
   6   0   0   14.48    0.59
  -6   0   0   14.38    0.54
  -6   0   0   13.52    0.54
   7   0   0    3.10    0.32
  -7   0   0    3.42    0.39
   7   0   0    3.49    0.29
  -7   0   0    4.01    0.36
   8   0   0   -0.16    0.20
  -8   0   0   -0.40    0.20
  -8   0   0   -0.04    0.19
  -9   0   0    0.68    0.26
  -9   0   0    0.71    0.26
   9   0   0    1.06    0.33
 -10   0   0   -0.12    0.24
  10   0   0    0.07    0.21
 -10   0   0   -0.34    0.27
 -11   0   0   -0.59    0.29
 -11   0   0    0.26    0.36
  11   0   0    0.41    0.26
 -12   0   0    0.43    0.41
   0  -1   0   -0.69    0.01
   1  -1   0   20.93    0.39
  -1  -1   0   20.51    0.40
  -1  -1   0   21.11    0.42
  -1  -1   0   20.68    0.40
  -1  -1   0   20.68    0.35
  -1  -1   0   20.70    0.36
   1  -1   0   21.08    0.41
   1  -1   0   21.12    0.38
   1   1   0   21.45    0.36
   1   1   0   21.22    0.35
  -1   1   0   21.17    0.39
  -1   1   0   21.23    0.39
   1   1   0   21.24    0.41
   1   1   0   21.38    0.40
  -1   1   0   20.86    0.41
   1   1   0   20.84    0.42
  -2  -1   0  165.04    2.65
   2  -1   0  163.53    2.64
   2  -1   0  163.75    2.62
  -2  -1   0  161.86    2.74
  -2  -1   0  163.39    2.54
   2  -1   0  161.73    2.60
  -2  -1   0  164.36    2.65
  -2   1   0  168.39    2.77
   2   1   0  165.37    2.66
   2   1   0  166.55    2.28
  -2   1   0  161.32    2.60
  -2   1   0  168.05    2.64
  -2   1   0  167.42    2.63
   2   1   0  163.11    2.74
   2   1   0  165.50    2.64
   2   1   0  166.66    2.54
   3  -1   0   38.08    0.83
  -3  -1   0   37.10    0.78
   3  -1   0   37.09    0.78
   3  -1   0   37.65    0.76
  -3  -1   0   36.40    0.71
   3   1   0   35.92    0.58
  -3   1   0   35.94    0.76
   3   1   0   35.61    0.79
   3   1   0   37.54    0.82
  -3   1   0   35.98    0.77
   3   1   0   36.17    0.71
   4  -1   0   70.17    1.53
  -4  -1   0   68.71    1.26
  -4  -1   0   67.43    1.34
   4  -1   0   68.61    1.35
   4   1   0   68.24    1.39
   4   1   0   66.38    1.35
   4   1   0   67.86    1.02
  -4   1   0   67.63    1.31
  -4   1   0   66.76    1.32
   5  -1   0   18.40    0.52
  -5  -1   0   18.39    0.53
  -5  -1   0   17.89    0.58
   5  -1   0   17.96    0.51
   5  -1   0   18.58    0.60
   5   1   0   17.43    0.60
  -5   1   0   17.34    0.57
   5   1   0   16.96    0.58
   5   1   0   17.61    0.34
  -5   1   0   16.87    0.55
   6  -1   0    4.77    0.28
  -6  -1   0    4.04    0.36
   6  -1   0    4.85    0.36
  -6  -1   0    5.46    0.33
   6  -1   0    4.76    0.23
  -6   1   0    5.32    0.37
  -6   1   0    5.07    0.36
   6   1   0    4.74    0.15
   6   1   0    5.32    0.38
   6   1   0    5.50    0.42
   7  -1   0    0.15    0.19
  -7  -1   0    0.68    0.24
  -7  -1   0    0.52    0.19
   7   1   0    0.48    0.22
  -7   1   0    0.58    0.18
   7   1   0    0.64    0.24
  -7   1   0    0.52    0.19
  -8  -1   0    0.21    0.19
   8  -1   0    0.23    0.23
  -8  -1   0    0.27    0.26
  -8   1   0    0.35    0.23
   8   1   0    0.12    0.18
  -8   1   0    0.18    0.25
   9  -1   0   10.14    0.62
  -9  -1   0   10.25    0.61
  -9  -1   0    9.37    0.61
   9   1   0    9.86    0.62
  -9   1   0    9.80    0.60
  -9   1   0   10.47    0.64
 -10  -1   0    0.49    0.28
 -10  -1   0    0.33    0.29
  10  -1   0    0.27    0.29
 -10   1   0    0.40    0.28
  10   1   0    0.41    0.31
 -10   1   0    0.56    0.34
 -11  -1   0   -0.12    0.33
  11  -1   0    0.41    0.33
 -11   1   0    0.11    0.31
  11   1   0    0.98    0.39
 -11   1   0    0.13    0.35
   0  -2   0  468.64    6.88
   0   2   0  489.22    6.94
   1  -2   0  175.31    2.79
  -1  -2   0  179.34    2.82
  -1  -2   0  184.19    2.83
  -1  -2   0  182.86    2.56
  -1  -2   0  183.35    2.97
   1  -2   0  181.18    2.54
  -1   2   0  182.59    2.90
   1   2   0  179.25    2.87
   1   2   0  183.38    2.55
   1   2   0  182.02    2.97
  -1   2   0  177.83    2.97
   1   2   0  181.51    2.82
  -1   2   0  180.33    2.83
   1   2   0  185.11    2.83
  -2  -2   0   38.58    0.76
  -2  -2   0   38.45    0.65
   2  -2   0   38.75    0.72
  -2  -2   0   38.30    0.75
  -2  -2   0   39.15    0.79
   2  -2   0   38.36    0.72
   2  -2   0   38.86    0.63
  -2  -2   0   38.42    0.67
   2   2   0   37.66    0.79
  -2   2   0   38.75    0.72
   2   2   0   38.07    0.65
  -2   2   0   37.22    0.77
  -2   2   0   38.70    0.72
   2   2   0   38.66    0.76
   2   2   0   39.01    0.67
  -3  -2   0    1.91    0.17
  -3  -2   0    1.98    0.13
   3  -2   0    1.80    0.15
   3  -2   0    1.83    0.15
  -3   2   0    2.32    0.18
   3   2   0    1.96    0.12
   3   2   0    2.08    0.13
   3   2   0    1.88    0.17
   3   2   0    2.26    0.18
  -3   2   0    1.75    0.13
  -4  -2   0   29.65    0.65
  -4  -2   0   29.21    0.74
   4  -2   0   29.86    0.73
   4  -2   0   29.70    0.51
   4   2   0   30.17    0.75
  -4   2   0   29.20    0.74
  -4   2   0   30.78    0.72
   4   2   0   30.31    0.56
   4   2   0   29.70    0.77
  -5  -2   0   15.42    0.47
   5  -2   0   16.01    0.55
  -5  -2   0   14.89    0.53
   5  -2   0   15.80    0.31
  -5   2   0   16.07    0.54
   5   2   0   15.42    0.57
   5   2   0   14.98    0.54
  -5   2   0   15.50    0.54
   5   2   0   15.58    0.36
  -6  -2   0    9.77    0.42
   6  -2   0    8.88    0.20
   6  -2   0    9.00    0.46
  -6  -2   0    8.83    0.45
  -6   2   0    9.06    0.46
  -6   2   0    8.69    0.47
   6   2   0    8.46    0.47
   6   2   0    9.31    0.50
  -7  -2   0    2.98    0.30
  -7  -2   0    2.93    0.33
   7  -2   0    3.11    0.32
   7   2   0    2.95    0.35
  -7   2   0    2.98    0.36
   7   2   0    2.56    0.35
  -7   2   0    2.75    0.33
  -8  -2   0    5.57    0.51
   8  -2   0    5.68    0.48
  -8  -2   0    5.38    0.43
   8   2   0    5.29    0.53
   8   2   0    4.57    0.42
  -8   2   0    5.26    0.42
  -8   2   0    5.39    0.48
   9  -2   0    3.64    0.41
  -9  -2   0    2.94    0.34
  -9  -2   0    4.35    0.52
   9   2   0    3.82    0.49
  -9   2   0    4.86    0.51
  -9   2   0    3.11    0.42
 -10  -2   0    0.24    0.34
  10  -2   0    0.44    0.30
 -10   2   0    0.32    0.31
  10   2   0    0.75    0.35
 -10   2   0    0.63    0.34
 -11  -2   0   -0.20    0.35
  11  -2   0    0.47    0.33
  11   2   0    0.56    0.36
 -11   2   0   -0.25    0.29
   0  -3   0   -0.11    0.02
   0  -3   0   -0.14    0.02
   0  -3   0   -0.10    0.05
   0   3   0   -0.05    0.02
  -1  -3   0  131.75    2.05
  -1  -3   0  129.53    1.92
  -1  -3   0  131.42    2.04
  -1  -3   0  130.25    2.21
   1  -3   0  131.17    1.90
   1  -3   0  129.01    2.03
  -1   3   0  125.99    2.07
  -1   3   0  124.67    2.09
   1   3   0  126.71    2.04
  -1   3   0  124.60    2.00
   1   3   0  124.86    2.20
   1   3   0  127.27    2.03
   2  -3   0   59.62    1.04
  -2  -3   0   59.38    1.09
   2  -3   0   59.27    0.98
   2  -3   0   58.90    1.03
  -2  -3   0   59.10    1.00
  -2  -3   0   57.49    1.08
   2   3   0   61.55    1.18
   2   3   0   61.65    1.09
  -2   3   0   59.09    1.13
  -2   3   0   59.21    1.03
   2   3   0   61.19    1.00
   3  -3   0   17.24    0.39
  -3  -3   0   17.15    0.48
  -3  -3   0   17.09    0.42
   3  -3   0   17.29    0.44
   3  -3   0   17.03    0.45
  -3  -3   0   17.71    0.49
  -3  -3   0   17.32    0.40
  -3   3   0   17.73    0.46
   3   3   0   17.90    0.52
   3   3   0   17.50    0.40
  -3   3   0   17.64    0.45
  -3   3   0   17.78    0.52
   3   3   0   17.55    0.49
   4  -3   0   13.52    0.34
  -4  -3   0   14.19    0.39
   4  -3   0   13.81    0.43
   4  -3   0   14.00    0.46
  -4  -3   0   13.92    0.48
  -4   3   0   13.89    0.44
   4   3   0   14.33    0.50
   4   3   0   14.50    0.49
  -4   3   0   14.20    0.50
  -5  -3   0   45.15    0.93
  -5  -3   0   45.26    1.08
   5  -3   0   45.44    1.05
   5  -3   0   44.84    0.77
  -5   3   0   44.79    1.10
   5   3   0   44.40    1.10
  -5   3   0   45.76    1.03
   5   3   0   44.15    1.07
   6  -3   0    2.93    0.15
  -6  -3   0    3.16    0.35
  -6  -3   0    3.21    0.27
   6  -3   0    2.71    0.30
   6   3   0    3.52    0.34
  -6   3   0    3.31    0.28
   6   3   0    3.55    0.36
  -6   3   0    3.50    0.36
  -7  -3   0    3.23    0.39
   7  -3   0    3.56    0.38
  -7  -3   0    2.99    0.31
   7   3   0    2.98    0.35
  -7   3   0    2.92    0.35
  -7   3   0    3.02    0.37
   7   3   0    3.18    0.39
  -8  -3   0    0.33    0.28
   8  -3   0    0.51    0.24
  -8  -3   0   -0.06    0.17
  -8   3   0    0.50    0.27
   8   3   0    0.11    0.23
   8   3   0    0.28    0.20
  -8   3   0    0.21    0.18
  -9  -3   0    0.18    0.29
   9  -3   0    0.75    0.29
   9   3   0    0.65    0.25
  -9   3   0    0.36    0.28
   9   3   0    0.11    0.27
 -10  -3   0    0.66    0.31
  10  -3   0    0.84    0.31
  10   3   0    0.61    0.34
 -10   3   0    0.43    0.33
 -11  -3   0    1.65    0.42
 -11   3   0    0.89    0.39
  11   3   0    1.47    0.43
   0  -4   0  205.76    3.30
   0  -4   0  206.28    3.00
   0  -4   0  203.16    3.24
   0   4   0  205.94    3.48
   0   4   0  204.68    3.20
   1  -4   0   13.31    0.26
  -1  -4   0   13.14    0.39
  -1  -4   0   13.07    0.31
   1  -4   0   12.76    0.37
   1   4   0   14.36    0.32
  -1   4   0   14.67    0.41
  -1   4   0   14.32    0.24
   1   4   0   14.69    0.44
  -1   4   0   14.13    0.24
  -2  -4   0   59.61    1.11
  -2  -4   0   61.36    1.09
  -2  -4   0   61.66    1.12
   2  -4   0   59.80    1.05
   2  -4   0   59.55    1.05
   2   4   0   61.32    1.24
   2   4   0   60.76    1.11
  -2   4   0   62.13    1.04
  -2   4   0   61.81    1.21
   2   4   0   63.13    1.04
  -3  -4   0   11.17    0.37
  -3  -4   0   11.20    0.39
  -3  -4   0   11.91    0.39
   3  -4   0   10.98    0.33
   3  -4   0   11.34    0.34
   3  -4   0   11.84    0.36
  -3   4   0   11.20    0.42
  -3   4   0   11.08    0.33
   3   4   0   10.87    0.42
   3   4   0   10.33    0.37
   3   4   0   11.36    0.31
  -4  -4   0   12.30    0.35
   4  -4   0   12.23    0.42
   4  -4   0   12.39    0.36
   4  -4   0   11.28    0.39
  -4  -4   0   12.36    0.46
  -4   4   0   12.74    0.34
   4   4   0   12.92    0.49
  -4   4   0   12.63    0.34
   4   4   0   12.97    0.46
  -4   4   0   12.53    0.41
  -4   4   0   12.32    0.50
   5  -4   0    0.16    0.13
  -5  -4   0    0.20    0.16
  -5  -4   0    0.25    0.11
   5  -4   0    0.40    0.10
  -5   4   0    0.35    0.14
   5   4   0    0.25    0.14
  -5   4   0    0.30    0.14
   5   4   0    0.46    0.17
   6  -4   0    0.51    0.19
  -6  -4   0    0.51    0.14
  -6  -4   0    0.62    0.23
   6  -4   0    0.63    0.12
   6   4   0    0.85    0.22
  -6   4   0    0.60    0.19
  -6   4   0    0.21    0.16
   6   4   0    0.64    0.20
  -7  -4   0    3.05    0.29
   7  -4   0    3.34    0.36
  -7  -4   0    3.37    0.40
  -7   4   0    3.29    0.35
   7   4   0    2.57    0.34
  -7   4   0    2.87    0.38
   7   4   0    2.58    0.33
  -8  -4   0    1.16    0.22
   8  -4   0    1.41    0.30
  -8  -4   0    1.37    0.34
   8   4   0    1.14    0.31
   8   4   0    1.17    0.30
  -8   4   0    1.34    0.32
  -9  -4   0    1.11    0.36
   9  -4   0    1.14    0.30
  -9   4   0    0.87    0.32
   9   4   0    1.29    0.35
   9   4   0    0.74    0.34
  10  -4   0    0.36    0.28
 -10  -4   0    0.01    0.25
  10   4   0    0.05    0.23
  10   4   0   -0.54    0.27
 -10   4   0   -0.08    0.31
  11   4   0    0.66    0.36
 -11   4   0    0.11    0.37
   0  -5   0   -0.06    0.08
   0  -5   0   -0.03    0.03
   0  -5   0   -0.01    0.03
   0   5   0   -0.05    0.05
   1  -5   0    2.91    0.09
  -1  -5   0    3.00    0.14
   1  -5   0    2.89    0.21
  -1  -5   0    2.96    0.20
   1   5   0    2.66    0.22
  -1   5   0    3.57    0.22
   1   5   0    2.72    0.12
  -2  -5   0  107.24    1.87
  -2  -5   0  109.61    1.87
   2  -5   0  108.10    1.78
  -2  -5   0  109.22    1.81
   2  -5   0  110.20    1.79
   2   5   0  110.70    2.08
   2   5   0  109.91    1.79
   2   5   0  111.89    1.87
  -2   5   0  115.05    2.01
  -2   5   0  109.24    1.75
   3  -5   0   28.02    0.61
   3  -5   0   29.55    0.66
  -3  -5   0   28.55    0.70
  -3  -5   0   28.98    0.69
   3  -5   0   28.90    0.63
  -3  -5   0   30.39    0.71
   3   5   0   29.20    0.79
  -3   5   0   28.73    0.61
  -3   5   0   28.85    0.79
   3   5   0   28.75    0.59
   3   5   0   28.35    0.69
  -4  -5   0   16.74    0.55
   4  -5   0   16.50    0.50
  -4  -5   0   17.25    0.52
   4  -5   0   16.11    0.47
   4  -5   0   16.31    0.47
   4   5   0   16.09    0.59
  -4   5   0   15.88    0.60
  -4   5   0   16.44    0.53
  -4   5   0   16.34    0.47
   4   5   0   16.60    0.54
   5  -5   0   12.11    0.39
   5  -5   0   11.88    0.46
  -5  -5   0   11.29    0.48
  -5  -5   0   12.01    0.38
   5   5   0   12.05    0.54
  -5   5   0   11.68    0.44
   5   5   0   11.82    0.50
  -5   5   0   11.88    0.54
   6  -5   0    2.69    0.30
  -6  -5   0    2.67    0.24
   6  -5   0    3.14    0.22
  -6  -5   0    2.66    0.29
  -6   5   0    2.41    0.27
   6   5   0    2.31    0.31
   6   5   0    2.56    0.32
  -6   5   0    2.61    0.35
  -7  -5   0    1.93    0.33
   7  -5   0    1.66    0.30
   7   5   0    1.59    0.30
  -7   5   0    2.33    0.37
   7   5   0    1.72    0.30
  -8  -5   0    1.05    0.33
   8  -5   0    1.44    0.30
   8   5   0    1.34    0.31
  -8   5   0    1.25    0.30
   8   5   0    1.17    0.30
   9  -5   0    1.69    0.34
  -9  -5   0    1.62    0.39
   9   5   0    1.69    0.38
  -9   5   0    1.44    0.39
   9   5   0    0.80    0.33
  10  -5   0    0.74    0.29
 -10  -5   0    1.33    0.42
 -10   5   0    0.46    0.34
  10   5   0    0.31    0.33
   0  -6   0   93.95    1.49
   0  -6   0   94.40    1.66
   0  -6   0   94.49    1.49
   0   6   0   97.36    1.91
  -1  -6   0    1.67    0.20
   1  -6   0    1.64    0.06
  -1  -6   0    1.58    0.12
   1  -6   0    1.55    0.06
   1  -6   0    1.38    0.19
  -1   6   0    1.45    0.18
   1   6   0    1.42    0.19
   1   6   0    1.53    0.10
   2  -6   0    2.50    0.12
  -2  -6   0    2.55    0.25
  -2  -6   0    2.74    0.18
  -2  -6   0    2.30    0.18
   2  -6   0    2.50    0.23
   2   6   0    2.82    0.26
  -2   6   0    2.65    0.25
  -2   6   0    2.50    0.08
   2   6   0    2.38    0.16
   3  -6   0    8.95    0.38
  -3  -6   0    8.63    0.34
  -3  -6   0    9.17    0.36
   3  -6   0    9.01    0.30
  -3  -6   0    9.26    0.40
   3   6   0    9.34    0.35
  -3   6   0    8.62    0.27
  -3   6   0    8.54    0.42
   3   6   0    8.80    0.43
  -4  -6   0    4.28    0.30
   4  -6   0    4.25    0.26
  -4  -6   0    4.00    0.29
   4  -6   0    4.59    0.30
   4  -6   0    4.13    0.23
  -4   6   0    4.30    0.37
  -4   6   0    4.52    0.31
   4   6   0    4.35    0.28
   4   6   0    5.10    0.36
  -4   6   0    4.06    0.23
  -5  -6   0    1.29    0.24
   5  -6   0    1.28    0.21
   5  -6   0    1.24    0.18
   5   6   0    1.46    0.23
  -5   6   0    1.39    0.27
   5   6   0    1.17    0.23
   6  -6   0   13.98    0.57
  -6  -6   0   14.95    0.64
   6  -6   0   14.39    0.47
  -6   6   0   14.23    0.67
   6   6   0   13.97    0.66
   6   6   0   14.42    0.61
  -7  -6   0    3.73    0.42
   7  -6   0    3.25    0.37
   7   6   0    2.61    0.35
  -7   6   0    3.44    0.44
   7   6   0    3.54    0.38
   8  -6   0    0.02    0.18
  -8  -6   0    0.14    0.20
  -8   6   0   -0.20    0.25
   8   6   0   -0.22    0.20
   9  -6   0    0.19    0.21
  -9  -6   0   -0.03    0.30
   9   6   0   -0.38    0.25
  -9   6   0   -0.13    0.30
  10  -6   0    0.03    0.24
 -10  -6   0    0.12    0.36
 -10   6   0   -0.90    0.28
   0  -7   0    0.17    0.15
   0  -7   0    0.07    0.04
   0  -7   0    0.03    0.03
   0   7   0   -0.07    0.08
   0   7   0   -0.07    0.10
   1  -7   0   15.45    0.53
  -1  -7   0   15.49    0.54
  -1  -7   0   15.97    0.38
  -1  -7   0   15.92    0.37
   1   7   0   15.77    0.32
   1   7   0   16.04    0.61
  -1   7   0   15.97    0.54
  -2  -7   0    0.48    0.11
  -2  -7   0   -0.07    0.15
  -2  -7   0    0.49    0.11
   2  -7   0    0.53    0.06
   2  -7   0    0.56    0.18
   2   7   0    0.44    0.15
  -2   7   0    0.26    0.15
   2   7   0    0.48    0.09
   3  -7   0   13.41    0.36
  -3  -7   0   13.97    0.47
   3  -7   0   14.29    0.52
  -3  -7   0   14.42    0.53
   3  -7   0   13.89    0.37
   3   7   0   14.40    0.59
  -3   7   0   13.85    0.59
   3   7   0   13.81    0.44
   4  -7   0   11.25    0.47
   4  -7   0   11.51    0.40
  -4  -7   0   10.63    0.47
  -4  -7   0   11.24    0.47
  -4   7   0   12.03    0.59
  -4   7   0   12.05    0.57
   4   7   0   12.44    0.57
   4   7   0   11.31    0.46
   5  -7   0    1.62    0.24
  -5  -7   0    1.56    0.28
   5  -7   0    1.35    0.21
   5   7   0    1.10    0.24
  -5   7   0    1.26    0.25
   6  -7   0   -0.14    0.13
   6  -7   0    0.01    0.16
  -6  -7   0    0.21    0.20
   6   7   0    0.08    0.18
  -6   7   0   -0.12    0.22
   7  -7   0   -0.23    0.13
  -7  -7   0   -0.12    0.20
  -7   7   0   -0.17    0.23
   7   7   0    0.04    0.23
  -8  -7   0   -0.03    0.25
   8  -7   0   -0.24    0.16
   8   7   0   -0.20    0.22
  -8   7   0   -0.01    0.28
   9  -7   0    0.32    0.27
  -9  -7   0    0.39    0.33
   9   7   0   -0.28    0.31
  -9   7   0   -0.07    0.33
   0  -8   0   33.04    0.89
   0   8   0   33.40    1.01
   0   8   0   32.97    0.84
  -1  -8   0   20.75    0.45
  -1  -8   0   20.24    0.67
  -1  -8   0   20.13    0.45
   1  -8   0   21.14    0.69
  -1   8   0   20.89    0.79
  -1   8   0   20.61    0.67
   1   8   0   20.12    0.75
   2  -8   0   14.93    0.56
  -2  -8   0   14.61    0.57
  -2  -8   0   15.08    0.43
   2   8   0   14.34    0.63
  -2   8   0   14.57    0.57
  -3  -8   0    4.05    0.28
  -3  -8   0    4.18    0.38
   3  -8   0    4.02    0.31
  -3   8   0    4.74    0.41
   3   8   0    4.28    0.38
  -4  -8   0    2.43    0.27
   4  -8   0    2.57    0.20
  -4  -8   0    2.91    0.33
   4  -8   0    2.08    0.29
  -4   8   0    2.69    0.35
   4   8   0    2.16    0.30
  -4   8   0    2.58    0.36
  -5  -8   0    2.26    0.29
   5  -8   0    2.91    0.26
   5  -8   0    2.83    0.31
  -5   8   0    2.56    0.34
   5   8   0    2.64    0.34
  -6  -8   0   -0.05    0.22
   6  -8   0    0.19    0.18
   6  -8   0    0.17    0.16
  -6   8   0    0.05    0.24
   6   8   0   -0.04    0.21
   7  -8   0    1.93    0.29
  -7  -8   0    2.28    0.37
  -7   8   0    2.07    0.37
   7   8   0    1.90    0.34
  -8  -8   0    0.02    0.25
   8  -8   0    0.14    0.22
  -8   8   0    0.13    0.32
   8   8   0   -0.28    0.26
  -9  -8   0    0.36    0.35
   9  -8   0    0.20    0.25
  -9   8   0    0.43    0.30
   0  -9   0    0.03    0.14
   0   9   0   -0.35    0.13
   0   9   0    0.00    0.13
  -1  -9   0    5.80    0.43
  -1  -9   0    5.50    0.19
   1  -9   0    5.09    0.37
  -1   9   0    6.26    0.40
  -1   9   0    6.23    0.49
   1   9   0    5.19    0.45
   1   9   0    6.05    0.34
  -2  -9   0    2.00    0.29
   2  -9   0    1.67    0.30
  -2  -9   0    2.07    0.20
  -2   9   0    1.76    0.28
   2   9   0    1.82    0.29
  -3  -9   0    3.89    0.29
   3  -9   0    4.78    0.40
  -3  -9   0    4.19    0.40
  -3   9   0    3.97    0.41
   3   9   0    4.25    0.44
  -4  -9   0    0.30    0.21
   4  -9   0   -0.16    0.16
  -4  -9   0    0.13    0.16
  -4   9   0    0.56    0.19
   4   9   0    0.10    0.16
   5  -9   0    4.50    0.41
  -5  -9   0    4.23    0.36
  -5   9   0    4.52    0.50
   5   9   0    4.75    0.45
   6  -9   0   -0.07    0.16
  -6  -9   0   -0.08    0.18
   6  -9   0    0.03    0.14
  -6   9   0   -0.11    0.25
   6   9   0    0.08    0.21
   7  -9   0    0.21    0.17
  -7  -9   0    0.26    0.25
  -7   9   0    0.08    0.30
   7   9   0    0.04    0.26
  -8  -9   0    0.65    0.31
   8  -9   0    0.40    0.23
  -8   9   0    0.66    0.37
   9  -9   0   -0.15    0.21
   0 -10   0   10.46    0.57
   0  10   0   10.19    0.62
   0  10   0   10.43    0.49
   1 -10   0    0.06    0.21
  -1 -10   0    0.19    0.22
  -1  10   0    0.21    0.17
  -1  10   0    0.25    0.16
   1  10   0    0.21    0.19
   1  10   0    0.41    0.14
  -2 -10   0    0.90    0.13
  -2 -10   0    0.62    0.21
   2 -10   0    1.04    0.28
  -2  10   0    0.69    0.22
  -2  10   0    0.84    0.26
   2  10   0    0.72    0.25
  -3 -10   0    4.99    0.41
  -3 -10   0    4.96    0.31
   3 -10   0    4.99    0.43
  -3  10   0    4.82    0.45
   3  10   0    5.97    0.53
   4 -10   0    3.51    0.40
  -4 -10   0    3.11    0.31
  -4 -10   0    3.39    0.42
  -4  10   0    2.78    0.39
   4  10   0    2.97    0.38
   5 -10   0   -0.14    0.18
  -5 -10   0    0.17    0.20
   5  10   0    0.03    0.19
  -5  10   0    0.36    0.22
  -6 -10   0    2.54    0.35
  -6  10   0    1.19    0.37
   6  10   0    1.75    0.36
  -7 -10   0    0.13    0.25
  -7  10   0   -0.14    0.30
  -8 -10   0    0.17    0.30
   0 -11   0    0.11    0.24
   0  11   0    0.20    0.17
   0  11   0    0.17    0.21
  -1 -11   0    6.83    0.48
   1 -11   0    6.08    0.46
   1  11   0    6.74    0.56
  -1  11   0    6.86    0.48
  -1  11   0    6.96    0.54
   2 -11   0    3.09    0.41
  -2 -11   0    2.14    0.39
  -2  11   0    1.97    0.34
  -2  11   0    2.41    0.34
   2  11   0    2.25    0.35
   3 -11   0    2.55    0.38
  -3 -11   0    2.63    0.37
  -3  11   0    2.39    0.36
   3  11   0    2.60    0.37
  -4 -11   0    4.20    0.35
   4 -11   0    3.96    0.45
  -4  11   0    3.61    0.45
   4  11   0    4.46    0.49
  -5 -11   0    0.41    0.22
   5 -11   0    0.77    0.27
  -5  11   0    0.08    0.26
   5  11   0    0.36    0.26
  -6 -11   0    0.15    0.25
  -6  11   0   -0.07    0.28
  -7 -11   0    0.45    0.30
   0 -12   0    6.62    0.57
   0  12   0    5.77    0.58
  -1 -12   0    0.46    0.31
   1 -12   0    1.01    0.33
   1  12   0    0.62    0.27
  -1  12   0    0.37    0.28
  -2 -12   0    1.98    0.41
   2 -12   0    2.06    0.40
   2  12   0    1.89    0.36
  -2  12   0    1.57    0.31
  -2  12   0    1.68    0.38
  -3 -12   0    0.44    0.25
   3 -12   0    0.13    0.26
  -3  12   0    0.01    0.21
   3  12   0    0.02    0.22
  -3  12   0    0.12    0.20
   4 -12   0    0.75    0.31
  -4  12   0    0.19    0.25
   5 -12   0    0.64    0.30
  -5  12   0    0.85    0.35
  -6 -12   0    1.06    0.28
   0 -13   0    0.44    0.32
   0  13   0    0.26    0.27
  -1 -13   0    1.89    0.43
   1 -13   0    2.33    0.44
  -1  13   0    2.13    0.43
   1  13   0    2.26    0.41
   2 -13   0    0.77    0.32
  -2 -13   0    0.66    0.36
   2  13   0    0.56    0.28
  -2  13   0    0.52    0.31
   3 -13   0    0.85    0.28
  -3  13   0    0.98    0.35
  -3  13   0    0.48    0.27
   4 -13   0    0.33    0.30
  -4  13   0    0.09    0.27
  -4  13   0    0.18    0.28
   5 -13   0    1.66    0.39
   0  14   0    0.53    0.31
  -1  14   0    0.14    0.27
   1  14   0    0.43    0.29
 -12   0   1   -0.28    0.34
 -11   0   1    0.18    0.29
  11   0  -1    0.85    0.31
 -11   0   1    0.67    0.38
  10   0  -1    0.40    0.30
 -10   0   1    0.73    0.28
 -10   0   1    0.28    0.27
  -9   0   1   -0.13    0.27
   9   0  -1   -0.08    0.17
  -9   0   1   -0.52    0.18
  -8   0   1    1.39    0.27
   8   0  -1    1.05    0.29
  -8   0   1    1.19    0.31
  -7   0   1    0.13    0.16
  -7   0   1   -0.05    0.16
   7   0  -1    0.14    0.19
   7   0  -1    0.12    0.09
  -6   0   1   74.44    1.58
  -6   0   1   74.05    1.51
   6   0  -1   76.31    1.61
   6   0  -1   74.08    1.87
  -5   0   1    0.57    0.17
   5   0  -1    0.77    0.16
   5   0  -1    1.00    0.16
  -5   0   1    0.80    0.14
   4   0  -1   67.13    1.32
   4   0  -1   66.47    1.63
  -4   0   1   67.58    1.27
  -4   0   1   66.87    1.30
   3   0  -1   44.54    0.90
  -3   0   1   45.11    0.89
  -3   0   1   45.13    0.87
  -3   0   1   45.07    0.91
   3   0  -1   44.93    1.12
   2   0  -1  893.59   14.78
  -2   0   1 1000.00   15.54
   2   0  -1  950.95   14.79
   2   0  -1  920.08   14.92
  -2   0   1  936.18   14.98
  -2   0   1  932.71   14.71
   2   0  -1  956.30   20.58
  -2   0   1  919.57   14.80
  -1   0   1   10.11    0.23
  -1   0   1   11.13    0.32
   1   0  -1   10.48    0.23
   1   0  -1   10.63    0.23
   1   0  -1    8.57    0.22
  -1   0  -1    3.06    0.16
   1   0   1    2.95    0.14
  -1   0  -1    2.89    0.12
  -1   0  -1    3.04    0.13
  -1   0  -1    3.07    0.11
   1   0   1    3.14    0.12
   1   0   1    3.21    0.17
  -1   0  -1    3.12    0.12
   1   0   1    3.02    0.13
   2   0   1  127.91    2.11
   2   0   1  127.83    2.13
   2   0   1  127.72    2.04
  -2   0  -1  125.66    2.04
   2   0   1  130.63    2.85
  -2   0  -1  126.43    2.12
   2   0   1  125.33    2.22
  -2   0  -1  136.10    2.30
  -2   0  -1  127.13    2.12
   3   0   1  130.86    2.37
   3   0   1  135.98    2.29
  -3   0  -1  132.60    2.18
   3   0   1  136.89    2.99
  -3   0  -1  126.27    2.25
   4   0   1    6.20    0.32
   4   0   1    6.46    0.33
  -4   0  -1    6.24    0.28
   4   0   1    6.30    0.36
  -4   0  -1    6.23    0.30
  -5   0  -1   17.50    0.55
  -5   0  -1   18.17    0.61
   5   0   1   16.77    0.59
   5   0   1   17.40    0.63
   5   0   1   18.26    0.70
  -6   0  -1    0.91    0.19
   6   0   1    0.83    0.23
   6   0   1    1.05    0.23
  -6   0  -1    0.79    0.19
   7   0   1    4.24    0.41
  -7   0  -1    3.76    0.41
  -7   0  -1    3.59    0.35
  -8   0  -1    6.16    0.52
  -8   0  -1    6.16    0.46
   8   0   1    5.71    0.45
   9   0   1    1.82    0.36
  -9   0  -1    2.06    0.40
  -9   0  -1    1.60    0.32
 -10   0  -1   -0.04    0.24
 -10   0  -1    0.65    0.36
  10   0   1    0.22    0.22
 -11   0  -1    1.54    0.46
  11   0   1    0.84    0.33
 -12   1   1   -0.50    0.32
  11  -1  -1    2.58    0.47
 -11  -1   1    2.31    0.49
 -11  -1   1    1.52    0.36
  11   1  -1    3.36    0.54
 -11   1   1    3.10    0.52
 -11   1   1    1.40    0.38
  10  -1  -1    0.83    0.29
 -10  -1   1    0.35    0.27
 -10  -1   1    0.35    0.34
  10   1  -1    0.66    0.27
 -10   1   1    0.58    0.27
 -10   1   1    0.78    0.31
  -9  -1   1    2.01    0.35
  -9  -1   1    2.28    0.42
   9  -1  -1    1.98    0.38
  -9   1   1    2.55    0.38
   9   1  -1    2.31    0.41
  -9   1   1    2.01    0.39
  -8  -1   1    3.32    0.43
   8  -1  -1    3.46    0.42
  -8  -1   1    3.81    0.38
   8   1  -1    3.70    0.36
  -8   1   1    3.43    0.41
  -8   1   1    3.42    0.38
   8   1  -1    4.63    0.45
  -7  -1   1    3.77    0.34
   7  -1  -1    4.18    0.38
  -7  -1   1    4.05    0.35
   7  -1  -1    4.35    0.23
   7   1  -1    3.81    0.34
  -7   1   1    4.06    0.38
  -7   1   1    4.26    0.40
   7   1  -1    3.63    0.35
   6  -1  -1    2.18    0.28
  -6  -1   1    1.72    0.22
   6  -1  -1    2.13    0.17
  -6  -1   1    1.97    0.25
   6   1  -1    1.77    0.27
   6   1  -1    1.93    0.25
   6   1  -1    2.11    0.14
  -6   1   1    2.36    0.25
   6   1  -1    2.77    0.32
  -6   1   1    2.02    0.27
  -5  -1   1    6.37    0.31
   5  -1  -1    6.01    0.25
  -5  -1   1    5.94    0.32
   5  -1  -1    6.21    0.35
  -5   1   1    5.71    0.34
   5   1  -1    5.91    0.35
  -5   1   1    6.12    0.34
   5   1  -1    6.16    0.33
  -4  -1   1   83.51    1.56
  -4  -1   1   81.54    1.48
   4  -1  -1   83.56    1.86
   4  -1  -1   83.72    1.56
   4   1  -1   84.80    1.58
   4   1  -1   82.79    1.57
  -4   1   1   81.31    1.52
  -4   1   1   81.96    1.54
   3  -1  -1    5.81    0.24
   3  -1  -1    6.06    0.21
   3  -1  -1    6.10    0.24
  -3  -1   1    6.16    0.24
  -3  -1   1    6.16    0.26
  -3  -1   1    6.07    0.23
  -3   1   1    5.77    0.25
  -3   1   1    5.94    0.25
   3   1  -1    6.19    0.25
   3   1  -1    6.27    0.26
   3   1  -1    6.04    0.23
  -2  -1   1  613.65    9.65
   2  -1  -1  611.20    9.65
   2  -1  -1  604.62    9.95
  -2  -1   1  622.93    9.73
  -2  -1   1  623.92   10.11
  -2  -1   1  591.12    9.85
   2  -1  -1  621.56   13.25
   2  -1  -1  607.16    9.80
   2   1  -1  593.81    9.58
   2   1  -1  615.78    9.66
  -2   1   1  598.92    9.70
  -2   1   1  611.77   13.21
  -2   1   1  598.46    9.71
   2   1  -1  600.39    9.97
  -2   1   1  587.82    9.80
   2   1  -1  597.44    9.78
  -1  -1   1  141.41    2.23
   1  -1  -1  147.15    2.21
  -1  -1   1  144.58    2.20
   1  -1  -1  142.84    3.16
  -1  -1   1  144.90    2.23
  -1  -1   1  141.65    2.37
   1  -1  -1  141.59    2.23
   1  -1  -1  146.53    2.23
  -1   1   1  142.69    2.23
   1   1  -1  138.56    2.38
  -1   1   1  141.41    2.23
   1   1  -1  139.11    2.23
  -1   1   1  141.61    3.10
   1   1  -1  145.03    2.20
   1   1  -1  142.09    2.23
   1   1  -1  142.46    3.17
  -1   1   1  138.96    2.20
   0  -1  -1   13.13    0.30
   0  -1  -1   10.82    0.38
   0  -1  -1   11.74    0.22
   0  -1  -1   11.92    0.26
   0  -1   1   12.96    0.39
   0   1   1   13.59    0.23
   0   1   1   13.40    0.27
   0   1   1   13.38    0.27
   0   1  -1   12.66    0.39
   0   1   1   14.21    0.41
   0   1  -1   14.02    0.25
   0   1  -1   13.63    0.24
   0   1   1   11.69    0.29
  -1  -1  -1   84.69    1.33
   1  -1   1   87.58    1.93
  -1  -1  -1   87.43    1.44
   1  -1   1   87.63    1.41
   1  -1   1   86.25    1.42
  -1  -1  -1   84.83    1.44
  -1  -1  -1   86.50    1.51
   1   1   1   86.77    1.52
   1   1   1   87.76    1.44
  -1   1  -1   86.47    1.41
  -1   1  -1   87.72    1.94
   1   1   1   87.91    1.45
  -1   1  -1   89.36    1.51
  -1   1  -1   87.97    1.22
  -1   1  -1   88.75    1.42
  -2  -1  -1   51.08    0.76
   2  -1   1   50.12    1.02
   2  -1   1   49.84    0.95
  -2  -1  -1   50.57    0.86
   2  -1   1   50.64    0.93
  -2  -1  -1   50.65    0.96
  -2  -1  -1   51.07    0.96
   2  -1   1   52.05    1.19
   2   1   1   51.35    1.02
  -2   1  -1   51.57    0.94
  -2   1  -1   52.11    1.18
   2   1   1   51.88    0.86
  -2   1  -1   49.96    0.94
   2   1   1   50.97    0.97
   3  -1   1   28.65    0.67
  -3  -1  -1   28.92    0.59
   3  -1   1   28.16    0.73
  -3  -1  -1   28.10    0.67
   3  -1   1   28.94    0.75
   3   1   1   28.35    0.68
   3   1   1   28.25    0.58
   3   1   1   29.09    0.72
  -3   1  -1   28.92    0.65
  -3   1  -1   28.20    0.65
   4  -1   1   64.19    1.31
  -4  -1  -1   63.56    1.31
   4  -1   1   62.59    1.38
  -4  -1  -1   63.08    1.19
   4  -1   1   64.66    1.53
  -4   1  -1   63.90    1.27
  -4   1  -1   65.14    1.29
   4   1   1   66.40    1.39
   4   1   1   65.77    1.33
  -5  -1  -1    4.20    0.26
   5  -1   1    4.03    0.28
  -5  -1  -1    3.85    0.32
   5  -1   1    3.55    0.27
   5   1   1    4.03    0.32
  -5   1  -1    4.13    0.30
   5   1   1    4.11    0.31
  -5   1  -1    4.45    0.31
   6  -1   1    6.29    0.41
  -6  -1  -1    6.30    0.39
   6  -1   1    5.48    0.35
  -6  -1  -1    5.91    0.34
  -6   1  -1    6.27    0.39
   6   1   1    5.89    0.38
  -6   1  -1    5.98    0.41
   6   1   1    6.26    0.42
  -7  -1  -1    3.06    0.38
   7  -1   1    3.11    0.37
  -7  -1  -1    2.35    0.30
  -7   1  -1    2.45    0.31
   7   1   1    3.53    0.39
  -7   1  -1    3.05    0.37
   7   1   1    2.94    0.39
  -8  -1  -1    3.08    0.42
   8  -1   1    3.01    0.40
  -8  -1  -1    2.64    0.33
  -8   1  -1    2.61    0.38
   8   1   1    2.12    0.38
   8   1   1    3.09    0.41
  -8   1  -1    2.69    0.36
   9  -1   1    2.37    0.42
  -9  -1  -1    1.98    0.37
  -9  -1  -1    1.80    0.30
   9   1   1    2.11    0.41
  -9   1  -1    1.78    0.34
  -9   1  -1    2.60    0.42
  10  -1   1    0.83    0.34
 -10  -1  -1    0.48    0.28
  10   1   1    0.60    0.34
 -10   1  -1   -0.06    0.26
 -10   1  -1    0.14    0.32
 -11  -1  -1    0.02    0.26
 -11   1  -1   -0.05    0.29
  11   1   1    0.13    0.32
  11  -2  -1    0.21    0.28
 -11  -2   1    0.31    0.36
  11   2  -1    0.24    0.32
 -11   2   1   -0.11    0.31
 -10  -2   1    0.11    0.32
 -10  -2   1    0.21    0.23
  10  -2  -1    0.42    0.24
 -10   2   1   -0.42    0.25
  10   2  -1    0.13    0.28
 -10   2   1   -0.38    0.26
   9  -2  -1    1.21    0.32
  -9  -2   1    0.85    0.27
  -9  -2   1    1.12    0.31
  -9   2   1    0.82    0.30
  -9   2   1    0.87    0.30
   9   2  -1    1.15    0.34
  -8  -2   1    0.91    0.31
   8  -2  -1    1.01    0.29
  -8  -2   1    1.15    0.24
  -8   2   1    1.41    0.27
  -8   2   1    1.78    0.32
   8   2  -1    1.18    0.28
   8   2  -1    0.82    0.23
   8   2  -1    0.99    0.26
   7  -2  -1    1.63    0.28
  -7  -2   1    2.17    0.33
  -7  -2   1    2.15    0.26
   7   2  -1    2.06    0.29
  -7   2   1    1.72    0.26
   7   2  -1    1.82    0.30
  -7   2   1    2.39    0.32
  -6  -2   1    9.02    0.40
   6  -2  -1    9.07    0.44
  -6  -2   1    8.40    0.43
   6   2  -1    9.80    0.48
  -6   2   1    8.84    0.42
   6   2  -1    8.74    0.46
  -6   2   1    8.75    0.44
  -5  -2   1    5.28    0.31
   5  -2  -1    5.58    0.31
  -5  -2   1    5.31    0.28
  -5   2   1    5.22    0.31
   5   2  -1    5.64    0.33
   5   2  -1    5.59    0.32
  -5   2   1    5.50    0.30
  -4  -2   1    8.20    0.35
  -4  -2   1    8.02    0.30
   4  -2  -1    7.96    0.33
   4   2  -1    7.98    0.34
  -4   2   1    7.74    0.31
   4   2  -1    7.92    0.33
  -4   2   1    8.34    0.36
  -3  -2   1   88.85    1.55
  -3  -2   1   87.16    1.47
  -3  -2   1   87.01    1.56
  -3  -2   1   85.69    1.53
   3  -2  -1   86.56    1.53
   3  -2  -1   88.05    1.51
  -3   2   1   85.85    1.88
   3   2  -1   86.61    1.55
   3   2  -1   85.59    1.33
  -3   2   1   85.50    1.55
   3   2  -1   87.08    1.46
  -3   2   1   84.31    1.50
   3   2  -1   85.11    1.55
  -2  -2   1  384.58    6.13
  -2  -2   1  399.30    6.15
   2  -2  -1  383.38    6.43
   2  -2  -1  394.61    6.21
  -2  -2   1  391.76    6.33
   2  -2  -1  392.28    6.05
  -2  -2   1  394.05    6.56
  -2   2   1  403.14    8.88
   2   2  -1  395.54    5.39
   2   2  -1  400.42    6.70
   2   2  -1  391.23    6.32
   2   2  -1  395.42    6.28
  -2   2   1  395.89    6.11
  -2   2   1  382.22    6.16
  -2   2   1  391.21    6.23
  -1  -2   1  266.11    4.16
   1  -2  -1  259.84    3.98
  -1  -2   1  256.80    4.20
   1  -2  -1  270.27    4.25
  -1  -2   1  265.62    4.26
  -1   2   1  253.74    3.98
   1   2  -1  260.43    3.62
   1   2  -1  251.96    4.46
   1   2  -1  263.63    4.27
   1   2  -1  262.48    4.23
  -1   2   1  257.53    4.23
  -1   2   1  262.50    4.25
   0  -2   1   11.29    0.27
   0  -2  -1   11.62    0.32
   0  -2  -1   11.80    0.26
   0  -2  -1   11.24    0.26
   0  -2   1   11.30    0.21
   0   2   1   11.81    0.24
   0   2   1   11.54    0.32
   0   2  -1   12.30    0.27
   0   2   1   11.99    0.26
   0   2  -1   11.99    0.21
   0   2  -1   12.29    0.21
   1  -2   1   87.42    1.44
  -1  -2  -1   87.60    1.48
  -1  -2  -1   89.45    1.59
  -1  -2  -1   89.14    1.33
   1  -2   1   85.80    1.43
  -1  -2  -1   89.91    1.49
   1  -2   1   87.62    1.31
  -1   2  -1   91.34    1.32
   1   2   1   89.26    1.39
  -1   2  -1   89.43    2.03
   1   2   1   90.03    1.60
   1   2   1   89.81    1.49
   1   2   1   90.77    1.48
  -1   2  -1   88.90    1.43
  -1   2  -1   90.61    1.43
  -2  -2  -1    3.61    0.19
  -2  -2  -1    3.71    0.19
   2  -2   1    3.99    0.14
   2  -2   1    3.86    0.17
  -2  -2  -1    3.94    0.13
  -2  -2  -1    3.98    0.15
   2  -2   1    3.92    0.17
   2  -2   1    3.94    0.17
   2   2   1    3.59    0.19
  -2   2  -1    4.16    0.14
   2   2   1    4.27    0.22
   2   2   1    3.95    0.12
  -2   2  -1    3.91    0.21
  -2   2  -1    4.22    0.19
  -2   2  -1    3.93    0.17
   3  -2   1   28.38    0.47
   3  -2   1   28.23    0.64
   3  -2   1   27.93    0.65
   3  -2   1   28.24    0.67
  -3  -2  -1   28.16    0.51
  -3  -2  -1   28.07    0.56
  -3  -2  -1   28.02    0.67
   3   2   1   27.97    0.68
   3   2   1   27.77    0.72
   3   2   1   27.75    0.55
  -3   2  -1   28.08    0.67
  -3   2  -1   27.54    0.68
  -3   2  -1   27.48    0.63
   4  -2   1   20.23    0.35
   4  -2   1   19.69    0.47
  -4  -2  -1   20.53    0.50
  -4  -2  -1   20.53    0.61
   4  -2   1   19.74    0.58
  -4   2  -1   19.95    0.60
   4   2   1   20.77    0.62
   4   2   1   20.57    0.65
  -4   2  -1   21.33    0.58
  -5  -2  -1    1.02    0.21
  -5  -2  -1    1.05    0.15
   5  -2   1    1.16    0.20
   5   2   1    0.93    0.20
   5   2   1    1.23    0.20
  -5   2  -1    1.04    0.19
  -5   2  -1    1.09    0.19
  -6  -2  -1    3.53    0.29
  -6  -2  -1    3.55    0.36
   6  -2   1    3.90    0.34
   6   2   1    4.49    0.42
  -6   2  -1    4.30    0.36
  -6   2  -1    4.28    0.35
   6   2   1    3.61    0.32
  -7  -2  -1    7.11    0.42
  -7  -2  -1    6.92    0.46
   7  -2   1    6.95    0.48
  -7   2  -1    7.24    0.48
   7   2   1    7.34    0.55
   7   2   1    6.58    0.45
  -7   2  -1    7.19    0.49
  -8  -2  -1    2.06    0.34
  -8  -2  -1    1.94    0.27
   8  -2   1    1.86    0.35
   8   2   1    1.96    0.37
   8   2   1    2.04    0.37
  -8   2  -1    1.96    0.34
  -8   2  -1    2.43    0.35
  -9  -2  -1    2.72    0.45
   9  -2   1    2.34    0.40
  -9  -2  -1    2.44    0.33
  -9   2  -1    2.82    0.41
   9   2   1    3.04    0.46
  -9   2  -1    2.97    0.43
   9   2   1    2.27    0.43
 -10  -2  -1    1.81    0.45
  10  -2   1    2.08    0.43
  10   2   1    1.81    0.43
 -10   2  -1    1.33    0.36
 -11  -2  -1    0.10    0.38
 -11   2  -1   -0.35    0.30
  11   2   1    0.28    0.34
  11  -3  -1    0.75    0.33
 -11  -3   1    0.35    0.30
 -11   3   1    0.59    0.38
  11   3  -1    0.78    0.38
  10  -3  -1    0.61    0.29
 -10  -3   1    0.38    0.35
  10   3  -1    0.64    0.28
 -10   3   1    0.00    0.29
  -9  -3   1    0.25    0.29
  -9  -3   1   -0.07    0.18
   9  -3  -1   -0.05    0.21
   9   3  -1   -0.22    0.26
   9   3  -1   -0.19    0.23
  -9   3   1    0.32    0.20
  -9   3   1   -0.06    0.25
   8  -3  -1    3.16    0.39
  -8  -3   1    2.66    0.41
  -8  -3   1    2.53    0.29
   8   3  -1    2.27    0.36
  -8   3   1    3.06    0.38
  -8   3   1    2.20    0.33
   8   3  -1    2.76    0.37
  -7  -3   1   16.69    0.68
  -7  -3   1   17.10    0.60
   7  -3  -1   17.03    0.40
   7  -3  -1   17.87    0.70
   7   3  -1   17.45    0.70
   7   3  -1   16.30    0.67
  -7   3   1   17.39    0.67
  -7   3   1   17.05    0.72
  -6  -3   1    2.27    0.29
  -6  -3   1    3.20    0.26
   6  -3  -1    2.98    0.27
   6   3  -1    2.89    0.31
   6   3  -1    2.70    0.27
  -6   3   1    2.57    0.28
  -6   3   1    2.28    0.29
   5  -3  -1    1.03    0.18
  -5  -3   1    0.97    0.15
  -5  -3   1    0.92    0.20
   5   3  -1    1.00    0.17
   5   3  -1    1.40    0.20
  -5   3   1    1.18    0.19
  -5   3   1    1.10    0.20
  -4  -3   1   10.86    0.35
  -4  -3   1   11.00    0.41
   4  -3  -1   10.73    0.39
   4  -3  -1   10.84    0.37
   4   3  -1   11.06    0.40
  -4   3   1   10.77    0.38
   4   3  -1   11.54    0.42
  -4   3   1   10.70    0.42
  -3  -3   1   23.79    0.53
   3  -3  -1   23.85    0.56
  -3  -3   1   23.99    0.59
   3  -3  -1   26.45    0.56
  -3  -3   1   24.05    0.58
   3   3  -1   24.06    0.59
  -3   3   1   24.43    0.65
   3   3  -1   24.60    0.59
  -3   3   1   23.64    0.55
  -3   3   1   22.98    0.61
   3   3  -1   24.80    0.54
   2  -3  -1  210.77    3.27
  -2  -3   1  210.93    3.31
   2  -3  -1  206.68    3.28
  -2  -3   1  203.56    3.29
  -2  -3   1  208.23    3.43
  -2  -3   1  199.30    2.99
   2   3  -1  213.87    3.23
   2   3  -1  207.70    3.43
  -2   3   1  210.98    3.32
  -2   3   1  207.07    3.27
   2   3  -1  209.71    3.30
  -1  -3   1  420.63    7.01
  -1  -3   1  437.85    6.00
   1  -3  -1  439.02    6.81
  -1   3   1  443.17    7.00
  -1   3   1  436.29    6.93
   1   3  -1  438.16    6.78
   1   3  -1  427.22    6.99
   1   3  -1  437.06    6.98
  -1   3   1  432.76    6.94
   0  -3   1  106.06    1.69
   0  -3  -1  107.17    1.71
   0  -3   1  108.54    1.63
   0  -3  -1  105.29    1.63
   0  -3   1  104.90    1.66
   0  -3  -1  104.41    1.71
   0   3   1  110.11    1.71
   0   3   1  110.03    1.69
   0   3   1  105.93    1.91
   1  -3   1  110.07    1.67
   1  -3   1  111.10    1.75
  -1  -3  -1  114.04    1.83
  -1  -3  -1  111.58    1.69
  -1  -3  -1  111.32    1.82
   1   3   1  109.31    1.98
   1   3   1  108.25    1.82
  -1   3  -1  109.69    2.56
  -1   3  -1  111.16    1.73
  -1   3  -1  109.88    1.73
  -2  -3  -1   28.14    0.63
   2  -3   1   28.30    0.58
   2  -3   1   28.26    0.54
  -2  -3  -1   28.05    0.57
   2  -3   1   28.19    0.57
  -2  -3  -1   28.14    0.63
  -2   3  -1   28.89    0.54
  -2   3  -1   27.44    0.67
   2   3   1   28.36    0.64
   2   3   1   28.43    0.49
  -2   3  -1   28.32    0.57
   2   3   1   28.06    0.70
  -2   3  -1   28.25    0.77
  -3  -3  -1    3.31    0.17
  -3  -3  -1    2.98    0.22
   3  -3   1    3.16    0.19
   3  -3   1    3.04    0.19
   3  -3   1    3.34    0.16
  -3  -3  -1    3.22    0.14
  -3   3  -1    3.44    0.23
  -3   3  -1    3.06    0.19
   3   3   1    3.16    0.14
   3   3   1    3.21    0.22
   3   3   1    3.20    0.25
  -3   3  -1    3.10    0.18
   4  -3   1    6.33    0.21
   4  -3   1    5.86    0.30
  -4  -3  -1    5.89    0.24
  -4  -3  -1    5.60    0.23
  -4  -3  -1    5.98    0.33
   4   3   1    6.78    0.38
  -4   3  -1    6.30    0.30
   4   3   1    6.54    0.33
  -4   3  -1    6.29    0.35
   4   3   1    6.63    0.23
   5  -3   1   16.84    0.35
  -5  -3  -1   17.07    0.47
  -5  -3  -1   16.90    0.62
   5  -3   1   17.52    0.59
  -5   3  -1   17.35    0.57
   5   3   1   17.12    0.65
   5   3   1   16.22    0.60
  -5   3  -1   16.42    0.61
  -6  -3  -1    9.51    0.39
  -6  -3  -1    8.98    0.48
   6  -3   1    8.93    0.47
   6   3   1    9.03    0.51
  -6   3  -1    9.44    0.52
   6   3   1    9.00    0.48
  -6   3  -1    9.34    0.44
  -7  -3  -1    1.52    0.22
   7  -3   1    1.83    0.31
  -7  -3  -1    1.95    0.34
   7   3   1    1.88    0.32
  -7   3  -1    1.55    0.28
   7   3   1    1.58    0.31
  -7   3  -1    1.42    0.28
  -8  -3  -1    1.25    0.24
  -8  -3  -1    1.78    0.33
   8  -3   1    1.40    0.28
   8   3   1    1.13    0.33
  -8   3  -1    1.34    0.31
   8   3   1    1.95    0.37
  -8   3  -1    1.39    0.31
   9  -3   1    0.11    0.24
  -9  -3  -1    0.30    0.23
   9   3   1   -0.47    0.26
   9   3   1    0.39    0.29
  -9   3  -1   -0.14    0.25
 -10  -3  -1    0.82    0.39
  10  -3   1    0.62    0.31
 -10   3  -1    0.65    0.35
  10   3   1   -0.04    0.34
  10   3   1    1.35    0.41
  11   3   1    0.22    0.34
 -11   3  -1   -0.32    0.31
 -11  -4   1    0.60    0.40
 -11   4   1    0.72    0.41
  11   4  -1    1.14    0.41
 -10  -4   1    1.14    0.41
  10  -4  -1    1.49    0.36
  10   4  -1    0.58    0.33
  10   4  -1    0.93    0.35
 -10   4   1    0.55    0.34
   9  -4  -1    0.81    0.28
  -9  -4   1    0.31    0.30
   9   4  -1    0.73    0.30
  -9   4   1    0.48    0.30
   9   4  -1    0.49    0.28
   9   4  -1    0.49    0.25
  -8  -4   1    1.00    0.32
  -8  -4   1    0.93    0.22
   8  -4  -1    1.31    0.26
  -8   4   1    1.25    0.32
   8   4  -1    1.12    0.28
  -8   4   1    1.14    0.28
   8   4  -1    1.16    0.30
   7  -4  -1    2.05    0.18
  -7  -4   1    1.85    0.31
  -7  -4   1    1.55    0.24
   7  -4  -1    1.91    0.30
  -7   4   1    1.47    0.27
  -7   4   1    1.90    0.28
   7   4  -1    1.87    0.31
   7   4  -1    1.68    0.30
  -6  -4   1    0.49    0.15
  -6  -4   1    0.53    0.21
   6  -4  -1    0.60    0.12
   6  -4  -1    0.55    0.18
  -6   4   1    0.54    0.21
   6   4  -1    0.35    0.18
   6   4  -1    0.34    0.17
  -6   4   1    0.49    0.18
   5  -4  -1   12.22    0.36
  -5  -4   1   12.35    0.42
  -5  -4   1   12.62    0.50
   5  -4  -1   12.14    0.46
  -5   4   1   10.61    0.51
   5   4  -1   12.23    0.49
   5   4  -1   11.90    0.48
  -5   4   1   11.81    0.45
  -4  -4   1   24.02    0.66
   4  -4  -1   24.84    0.63
   4  -4  -1   24.30    0.56
  -4  -4   1   24.24    0.57
   4  -4  -1   24.08    0.60
  -4   4   1   24.89    0.62
  -4   4   1   24.87    0.72
   4   4  -1   25.30    0.69
   4   4  -1   25.24    0.67
  -4   4   1   24.59    0.67
   3  -4  -1   19.07    0.47
  -3  -4   1   19.72    0.52
  -3  -4   1   20.01    0.52
   3  -4  -1   19.69    0.49
   3  -4  -1   19.17    0.49
  -3   4   1   19.90    0.57
  -3   4   1   20.78    0.63
  -3   4   1   19.89    0.48
   3   4  -1   20.51    0.56
   3   4  -1   19.93    0.52
   2  -4  -1   17.28    0.44
  -2  -4   1   16.51    0.41
   2  -4  -1   16.65    0.38
   2  -4  -1   16.90    0.38
  -2  -4   1   16.20    0.40
  -2  -4   1   17.16    0.46
   2   4  -1   15.81    0.45
  -2   4   1   15.84    0.37
  -2   4   1   15.84    0.47
   2   4  -1   16.41    0.40
   1  -4  -1   43.27    0.83
  -1  -4   1   44.08    0.84
  -1  -4   1   44.85    0.76
   1   4  -1   43.97    0.74
  -1   4   1   43.80    0.76
   1   4  -1   45.58    0.75
  -1   4   1   43.97    0.86
   1   4  -1   43.68    0.91
  -1   4   1   43.78    0.75
   0  -4  -1    4.97    0.17
   0  -4  -1    4.78    0.23
   0  -4   1    4.33    0.22
   0   4   1    5.17    0.19
   0   4   1    4.72    0.25
   0   4   1    4.80    0.16
  -1  -4  -1   31.01    0.63
   1  -4   1   29.48    0.63
  -1  -4  -1   30.56    0.65
  -1  -4  -1   30.06    0.62
   1  -4   1   30.55    0.53
   1  -4   1   30.25    0.52
  -1   4  -1   31.63    0.49
   1   4   1   31.02    0.62
   1   4   1   30.99    0.76
  -1   4  -1   30.32    0.49
   2  -4   1   58.49    1.16
  -2  -4  -1   71.01    1.29
   2  -4   1   67.74    1.16
   2  -4   1   70.04    1.20
  -2  -4  -1   70.77    1.20
  -2  -4  -1   69.77    1.28
  -2   4  -1   71.89    1.18
  -2   4  -1   70.39    1.73
   2   4   1   71.51    1.11
   2   4   1   69.13    1.42
  -2   4  -1   69.48    1.35
   2   4   1   71.14    1.28
   3  -4   1  160.41    2.66
   3  -4   1  159.65    2.38
  -3  -4  -1  161.84    2.44
  -3  -4  -1  158.10    2.74
   3  -4   1  161.15    2.64
   3   4   1  160.57    2.75
  -3   4  -1  162.71    2.64
  -3   4  -1  157.08    2.78
  -3   4  -1  162.57    3.59
   3   4   1  163.70    2.48
   3   4   1  160.01    2.91
  -4  -4  -1   17.08    0.57
   4  -4   1   15.90    0.40
   4  -4   1   16.48    0.48
   4  -4   1   16.60    0.51
  -4  -4  -1   17.11    0.46
  -4  -4  -1   16.60    0.39
  -4   4  -1   15.59    0.48
  -4   4  -1   15.76    0.45
   4   4   1   16.36    0.60
   4   4   1   16.48    0.39
  -4   4  -1   16.16    0.59
   4   4   1   16.11    0.54
  -5  -4  -1    2.61    0.20
  -5  -4  -1    2.30    0.28
   5  -4   1    2.60    0.27
   5  -4   1    2.85    0.17
   5   4   1    2.31    0.28
  -5   4  -1    2.07    0.26
  -5   4  -1    2.10    0.24
   5   4   1    2.31    0.28
  -6  -4  -1    1.05    0.16
  -6  -4  -1    1.15    0.27
   6  -4   1    1.28    0.24
  -6   4  -1    1.01    0.22
   6   4   1    0.90    0.25
  -6   4  -1    1.09    0.26
   6   4   1    1.07    0.25
   7  -4   1    0.49    0.21
  -7  -4  -1    0.47    0.26
  -7  -4  -1    0.20    0.14
   7   4   1    0.45    0.25
  -7   4  -1    0.35    0.26
  -7   4  -1    0.28    0.20
   7   4   1    0.47    0.23
  -8  -4  -1    2.78    0.43
   8  -4   1    2.11    0.35
  -8   4  -1    1.93    0.36
   8   4   1    1.75    0.32
   8   4   1    1.85    0.36
   9  -4   1    1.40    0.34
  -9  -4  -1    1.93    0.37
   9   4   1    0.71    0.33
  -9   4  -1    1.28    0.36
   9   4   1    1.50    0.34
  10  -4   1    1.18    0.35
 -10  -4  -1    0.73    0.31
  10   4   1    1.23    0.40
 -10   4  -1    0.77    0.37
  10   4   1    0.27    0.36
  11   4   1    0.20    0.34
  10  -5  -1   -0.17    0.23
 -10  -5   1   -0.26    0.30
 -10   5   1   -0.06    0.33
  10   5  -1   -0.40    0.27
   9  -5  -1    0.32    0.24
  -9  -5   1    0.57    0.32
   9   5  -1    0.14    0.24
   9   5  -1    0.32    0.26
   9   5  -1   -0.23    0.26
  -9   5   1    0.34    0.32
   8  -5  -1    3.17    0.38
  -8  -5   1    3.09    0.43
   8   5  -1    2.60    0.38
  -8   5   1    2.72    0.38
   8   5  -1    2.55    0.36
   7  -5  -1    2.07    0.31
   7  -5  -1    2.06    0.20
  -7  -5   1    1.84    0.23
  -7  -5   1    2.34    0.32
   7   5  -1    2.10    0.32
   7   5  -1    1.48    0.28
  -7   5   1    2.03    0.33
   6  -5  -1    7.24    0.42
  -6  -5   1    8.16    0.37
  -6  -5   1    7.80    0.46
   6  -5  -1    7.86    0.33
  -6   5   1    8.02    0.52
  -6   5   1    7.96    0.41
   6   5  -1    7.97    0.45
   6   5  -1    7.54    0.45
  -5  -5   1   14.19    0.54
   5  -5  -1   13.85    0.50
   5  -5  -1   14.19    0.44
  -5   5   1   13.34    0.36
   5   5  -1   13.69    0.52
  -5   5   1   14.00    0.48
  -5   5   1   13.03    0.36
  -5   5   1   13.86    0.57
   5   5  -1   13.98    0.54
   4  -5  -1   18.11    0.52
   4  -5  -1   18.43    0.51
   4  -5  -1   18.07    0.50
  -4  -5   1   18.62    0.57
   4   5  -1   19.87    0.61
   4   5  -1   18.43    0.56
  -4   5   1   19.08    0.63
  -4   5   1   18.48    0.51
  -4   5   1   18.35    0.64
   3  -5  -1   64.36    1.20
  -3  -5   1   67.03    1.23
  -3  -5   1   65.49    1.25
   3  -5  -1   64.05    1.18
  -3  -5   1   67.19    1.26
   3  -5  -1   64.32    1.18
  -3   5   1   63.62    1.17
   3   5  -1   66.35    1.24
  -3   5   1   64.09    1.34
   3   5  -1   66.90    1.36
  -2  -5   1   44.63    0.85
  -2  -5   1   44.32    0.85
   2  -5  -1   44.34    0.89
  -2  -5   1   44.91    0.92
   2   5  -1   44.28    0.98
  -2   5   1   43.50    0.79
   2   5  -1   44.75    0.84
  -2   5   1   44.16    0.96
   1  -5  -1    8.03    0.31
  -1  -5   1    8.29    0.21
  -1  -5   1    8.39    0.21
   1  -5  -1    6.76    0.20
  -1  -5   1    8.35    0.34
   1   5  -1    8.15    0.19
  -1   5   1    8.29    0.20
   1   5  -1    8.51    0.34
  -1   5   1    8.22    0.31
   0  -5  -1   34.30    0.65
   0  -5   1   34.93    0.76
   0  -5  -1   34.70    0.75
   0   5   1   35.06    0.88
   0   5   1   34.66    0.71
   0   5   1   34.41    0.63
  -1  -5  -1   29.13    0.62
   1  -5   1   28.87    0.48
  -1  -5  -1   30.33    0.69
   1  -5   1   29.14    0.48
   1  -5   1   29.28    0.67
  -1  -5  -1   30.75    0.63
   1   5   1   29.34    0.79
   1   5   1   29.84    0.61
   2  -5   1   25.94    0.62
   2  -5   1   26.23    0.54
  -2  -5  -1   26.68    0.64
  -2  -5  -1   26.39    0.65
  -2  -5  -1   25.78    0.63
  -2   5  -1   26.87    0.73
   2   5   1   27.01    0.63
   2   5   1   27.26    0.51
   2   5   1   28.18    0.77
  -2   5  -1   28.27    0.91
  -2   5  -1   27.83    0.51
   3  -5   1   16.74    0.45
   3  -5   1   17.27    0.47
   3  -5   1   16.30    0.43
  -3  -5  -1   16.54    0.51
  -3  -5  -1   17.32    0.50
  -3   5  -1   17.31    0.60
  -3   5  -1   16.81    0.61
   3   5   1   15.88    0.59
   3   5   1   16.82    0.36
  -3   5  -1   16.39    0.42
   3   5   1   16.33    0.51
  -4  -5  -1   13.22    0.50
   4  -5   1   12.75    0.41
  -4  -5  -1   12.72    0.44
   4  -5   1   12.81    0.44
   4  -5   1   12.46    0.40
   4   5   1   12.85    0.56
   4   5   1   13.42    0.50
  -4   5  -1   13.01    0.46
  -4   5  -1   13.04    0.42
   4   5   1   12.76    0.32
  -4   5  -1   12.50    0.55
  -5  -5  -1    3.58    0.30
   5  -5   1    3.78    0.22
   5  -5   1    3.71    0.29
  -5  -5  -1    3.52    0.20
  -5   5  -1    3.94    0.34
   5   5   1    3.89    0.33
  -5   5  -1    4.29    0.30
   5   5   1    3.98    0.38
  -6  -5  -1    0.24    0.11
   6  -5   1    0.16    0.16
   6  -5   1    0.47    0.12
  -6  -5  -1    0.11    0.21
  -6   5  -1    0.26    0.21
   6   5   1    0.15    0.18
   6   5   1    0.09    0.19
   7  -5   1    4.31    0.39
  -7  -5  -1    4.94    0.47
   7   5   1    3.69    0.41
  -7   5  -1    3.72    0.44
   7   5   1    4.10    0.48
  -8  -5  -1    4.48    0.45
   8  -5   1    4.31    0.43
   8   5   1    5.05    0.49
   8   5   1    3.51    0.46
  -8   5  -1    3.73    0.47
  -9  -5  -1    0.13    0.31
   9  -5   1    0.33    0.26
   9   5   1   -0.07    0.25
   9   5   1   -0.21    0.28
  -9   5  -1    0.22    0.24
 -10  -5  -1    1.12    0.41
  10  -5   1    1.13    0.33
  10   5   1   -0.38    0.33
 -10   5  -1    0.53    0.38
 -10  -6   1    0.49    0.36
  10  -6  -1    0.38    0.27
 -10   6   1    0.25    0.37
  -9  -6   1    0.19    0.29
   9  -6  -1    0.12    0.26
  -9   6   1   -0.33    0.28
   9   6  -1   -0.06    0.24
   8  -6  -1    0.54    0.22
  -8  -6   1    0.34    0.26
  -8   6   1    0.40    0.30
   8   6  -1    0.39    0.24
   7  -6  -1    0.87    0.25
  -7  -6   1    0.63    0.26
   7   6  -1    0.64    0.22
   7   6  -1    0.68    0.25
  -7   6   1    0.67    0.24
   6  -6  -1    4.02    0.29
  -6  -6   1    3.72    0.37
   6  -6  -1    3.25    0.34
   6   6  -1    4.19    0.36
  -6   6   1    3.93    0.44
   6   6  -1    3.89    0.38
   5  -6  -1    0.16    0.14
   5  -6  -1    0.26    0.15
  -5  -6   1    0.22    0.17
  -5   6   1    0.17    0.19
   5   6  -1    0.38    0.16
   5   6  -1    0.30    0.16
   4  -6  -1    8.83    0.35
   4  -6  -1    8.65    0.38
  -4  -6   1    9.10    0.41
   4  -6  -1    8.49    0.33
  -4   6   1    7.80    0.45
  -4   6   1    8.89    0.33
   4   6  -1    8.46    0.37
   4   6  -1    8.79    0.44
   3  -6  -1   25.14    0.61
   3  -6  -1   29.86    0.64
  -3  -6   1   30.62    0.70
  -3  -6   1   30.66    0.70
   3  -6  -1   29.84    0.72
  -3  -6   1   30.61    0.77
   3   6  -1   30.85    0.69
  -3   6   1   30.07    0.61
  -3   6   1   28.32    0.79
   3   6  -1   30.28    0.81
   2  -6  -1   51.63    1.04
  -2  -6   1   51.04    0.94
  -2  -6   1   44.02    0.92
  -2  -6   1   50.50    1.05
   2  -6  -1   47.36    0.89
   2   6  -1   51.90    1.14
  -2   6   1   53.63    1.11
  -2   6   1   50.40    0.86
   2   6  -1   51.59    0.92
   1  -6  -1   16.52    0.36
  -1  -6   1   15.84    0.52
  -1  -6   1   16.44    0.35
   1  -6  -1   16.35    0.36
   1  -6  -1   17.07    0.53
  -1  -6   1   16.34    0.34
  -1   6   1   16.82    0.50
  -1   6   1   16.31    0.60
   1   6  -1   17.68    0.57
  -1   6   1   16.54    0.31
   0  -6   1   37.87    0.85
   0  -6  -1   38.04    0.70
   0  -6  -1   37.34    0.85
   0   6   1   37.28    0.79
   0   6   1   37.81    0.98
   0   6   1   37.45    0.67
  -1  -6  -1    0.91    0.17
  -1  -6  -1    0.79    0.11
   1  -6   1    0.78    0.17
  -1  -6  -1    0.82    0.11
   1   6   1    0.61    0.14
   1   6   1    0.68    0.10
  -2  -6  -1   26.91    0.65
   2  -6   1   27.73    0.69
  -2  -6  -1   27.73    0.71
   2  -6   1   26.94    0.52
  -2  -6  -1   27.02    0.65
   2  -6   1   26.34    0.51
   2   6   1   27.34    0.81
  -2   6  -1   26.76    0.76
  -2   6  -1   28.19    0.98
   2   6   1   27.23    0.64
  -2   6  -1   25.61    0.43
   2   6   1   27.84    0.54
   3  -6   1    7.53    0.28
  -3  -6  -1    7.50    0.37
  -3  -6  -1    7.42    0.35
   3  -6   1    7.54    0.34
  -3  -6  -1    7.30    0.35
  -3   6  -1    7.13    0.39
  -3   6  -1    7.54    0.25
   3   6   1    7.63    0.23
  -3   6  -1    7.82    0.44
   3   6   1    7.28    0.42
   3   6   1    7.03    0.33
   4  -6   1    8.46    0.35
  -4  -6  -1    8.44    0.39
   4  -6   1    8.07    0.35
  -4  -6  -1    8.09    0.41
   4   6   1    8.30    0.41
  -4   6  -1    8.27    0.41
   4   6   1    8.63    0.48
  -4   6  -1    8.75    0.49
   5  -6   1   10.43    0.40
  -5  -6  -1   10.64    0.44
   5  -6   1   10.01    0.44
  -5  -6  -1   10.47    0.51
   5   6   1   10.38    0.49
   5   6   1   10.81    0.58
  -5   6  -1   10.95    0.58
   6  -6   1    0.86    0.16
   6  -6   1    0.87    0.21
  -6  -6  -1    0.56    0.24
  -6   6  -1    0.98    0.28
   6   6   1    0.56    0.22
   6   6   1    0.51    0.20
  -7  -6  -1    1.00    0.29
   7  -6   1    0.53    0.20
  -7   6  -1    0.18    0.27
   7   6   1    0.55    0.26
   7   6   1    0.65    0.24
  -8  -6  -1    1.29    0.35
   8  -6   1    1.33    0.29
  -8   6  -1    1.10    0.35
   8   6   1    0.94    0.32
  -9  -6  -1    0.19    0.31
   9  -6   1    0.65    0.26
  -9   6  -1    0.07    0.32
   9   6   1   -0.50    0.31
  10   6   1   -0.56    0.32
  10  -7  -1   -0.20    0.23
   9  -7  -1    0.19    0.23
  -9  -7   1    0.19    0.24
  -9   7   1   -0.35    0.29
   8  -7  -1    0.72    0.26
  -8  -7   1    0.64    0.30
   8   7  -1    0.43    0.25
  -8   7   1    0.49    0.30
   7  -7  -1    0.82    0.22
  -7  -7   1    1.39    0.31
  -7   7   1    0.79    0.30
   7   7  -1    0.68    0.23
   6  -7  -1    2.20    0.27
   6  -7  -1    2.21    0.28
  -6  -7   1    2.46    0.33
  -6   7   1    2.06    0.32
   6   7  -1    1.89    0.30
  -5  -7   1    3.34    0.33
   5  -7  -1    3.38    0.29
   5  -7  -1    3.57    0.31
   5   7  -1    4.16    0.39
  -5   7   1    3.49    0.39
   4  -7  -1   24.48    0.70
   4  -7  -1   24.09    0.62
  -4  -7   1   24.25    0.68
  -4   7   1   25.33    0.83
   4   7  -1   23.98    0.78
   3  -7  -1    8.84    0.42
  -3  -7   1    8.41    0.34
  -3  -7   1    8.49    0.44
  -3  -7   1    8.92    0.35
   3   7  -1    8.21    0.31
   3   7  -1    8.20    0.43
  -3   7   1    8.23    0.42
  -2  -7   1    6.46    0.25
   2  -7  -1    5.80    0.20
   2  -7  -1    6.01    0.33
  -2  -7   1    5.39    0.33
   2   7  -1    6.89    0.39
  -2   7   1    5.94    0.13
   2   7  -1    6.34    0.21
  -2   7   1    6.46    0.36
  -1  -7   1   29.50    0.54
   1  -7  -1   30.50    0.56
   1  -7  -1   29.95    0.79
   1  -7  -1   30.03    0.56
  -1  -7   1   29.90    0.55
  -1  -7   1   30.79    0.79
  -1   7   1   30.51    0.77
   1   7  -1   30.37    0.86
  -1   7   1   29.52    0.90
   0  -7  -1    1.54    0.12
   0  -7  -1    1.88    0.24
   0  -7   1    1.23    0.22
   0  -7  -1    1.56    0.12
   0   7  -1    1.43    0.21
   0   7   1    1.70    0.17
   0   7   1    1.58    0.09
   0   7   1    1.57    0.23
   1  -7   1   30.64    0.79
  -1  -7  -1   28.53    0.78
  -1  -7  -1   29.05    0.63
   1   7   1   28.86    0.65
   1   7   1   29.44    0.89
  -1   7  -1   28.69    0.80
   1   7   1   28.44    0.60
  -2  -7  -1    2.98    0.21
   2  -7   1    2.96    0.11
  -2  -7  -1    2.83    0.22
   2  -7   1    2.97    0.28
  -2  -7  -1    2.92    0.29
   2   7   1    3.26    0.21
   2   7   1    3.19    0.32
  -2   7  -1    2.68    0.30
   3  -7   1    2.34    0.16
   3  -7   1    2.46    0.17
  -3  -7  -1    2.59    0.29
   3  -7   1    2.24    0.26
  -3  -7  -1    2.28    0.26
  -3   7  -1    1.86    0.27
  -3   7  -1    2.48    0.32
   3   7   1    2.02    0.28
   3   7   1    2.49    0.22
  -4  -7  -1    4.40    0.34
   4  -7   1    4.25    0.31
   4  -7   1    4.32    0.26
  -4  -7  -1    4.44    0.34
  -4   7  -1    4.69    0.42
  -4   7  -1    4.45    0.36
   4   7   1    4.18    0.32
   4   7   1    4.10    0.39
  -5  -7  -1    9.82    0.48
  -5  -7  -1    9.12    0.49
   5  -7   1    9.51    0.41
   5  -7   1    9.11    0.41
  -5   7  -1    9.08    0.57
   5   7   1    9.21    0.57
  -6  -7  -1    1.56    0.30
   6  -7   1    1.57    0.23
   6   7   1    1.24    0.29
  -6   7  -1    1.03    0.30
   7  -7   1    0.50    0.20
  -7  -7  -1    0.86    0.28
   7   7   1    0.23    0.24
  -7   7  -1    0.40    0.28
   8  -7   1    0.54    0.23
  -8  -7  -1    0.92    0.34
   8   7   1    0.07    0.27
  -8   7  -1    0.58    0.28
   9  -7   1    1.47    0.32
  -9  -7  -1    1.58    0.40
   9   7   1    0.62    0.35
  -9   7  -1    0.65    0.38
  -9  -8   1    0.28    0.31
   9  -8  -1    0.38    0.27
  -9   8   1   -0.32    0.30
   8  -8  -1    0.18    0.19
  -8  -8   1    0.46    0.29
  -8   8   1    0.08    0.29
   7  -8  -1    0.77    0.21
  -7  -8   1    0.75    0.28
   7   8  -1    0.70    0.24
  -7   8   1    0.56    0.26
   6  -8  -1    0.61    0.18
  -6  -8   1    0.48    0.22
   6  -8  -1    0.30    0.20
  -6   8   1    0.42    0.22
   6   8  -1    0.46    0.22
  -5  -8   1    8.35    0.45
   5  -8  -1    7.98    0.44
   5  -8  -1    7.67    0.37
   5   8  -1    8.15    0.52
  -5   8   1    7.74    0.56
   4  -8  -1    8.66    0.43
  -4  -8   1    9.00    0.41
   4   8  -1    8.77    0.51
  -4   8   1    8.99    0.55
  -3  -8   1   26.23    0.66
   3  -8  -1   26.59    0.79
  -3  -8   1   27.31    0.82
  -3   8   1   26.28    0.83
   3   8  -1   25.39    0.83
   2  -8  -1    1.74    0.12
   2  -8  -1    1.85    0.25
   2  -8  -1    1.66    0.11
  -2  -8   1    1.86    0.17
  -2  -8   1    1.83    0.28
  -2   8   1    1.37    0.22
   2   8  -1    1.51    0.25
   1  -8  -1    1.76    0.11
  -1  -8   1    2.20    0.29
   1  -8  -1    1.48    0.23
  -1  -8   1    1.92    0.09
  -1  -8   1    1.87    0.09
   1  -8  -1    1.82    0.11
  -1   8   1    1.47    0.21
  -1   8   1    1.45    0.24
   1   8  -1    1.74    0.25
   0  -8  -1   14.09    0.34
   0  -8  -1   14.04    0.34
   0  -8  -1   12.78    0.53
   0  -8   1   14.76    0.58
   0   8   1   14.59    0.65
   0   8   1   14.16    0.49
   0   8  -1   14.60    0.62
  -1  -8  -1    1.19    0.24
   1  -8   1    1.33    0.25
  -1  -8  -1    1.32    0.15
  -1   8  -1    0.91    0.20
   1   8   1    1.18    0.16
   1   8   1    0.91    0.22
  -2  -8  -1    1.78    0.20
  -2  -8  -1    1.76    0.25
   2  -8   1    1.55    0.26
   2   8   1    1.73    0.27
   2   8   1    1.98    0.17
  -2   8  -1    1.69    0.29
  -2   8  -1    1.38    0.25
  -3  -8  -1   20.61    0.62
  -3  -8  -1   21.03    0.72
   3  -8   1   20.03    0.67
  -3   8  -1   20.44    0.75
  -3   8  -1   20.36    0.91
   3   8   1   20.82    0.80
  -4  -8  -1    0.80    0.20
  -4  -8  -1    0.74    0.23
   4  -8   1    0.82    0.14
   4  -8   1    0.84    0.21
   4   8   1    0.76    0.23
  -4   8  -1    0.89    0.22
  -5  -8  -1    0.39    0.20
   5  -8   1    0.33    0.17
   5  -8   1    0.18    0.14
  -5  -8  -1    0.22    0.20
  -5   8  -1    0.21    0.18
   5   8   1    0.33    0.20
  -6  -8  -1    1.09    0.28
   6  -8   1    1.15    0.22
   6   8   1    0.90    0.28
  -6   8  -1    0.68    0.30
  -7  -8  -1    0.99    0.31
   7  -8   1    0.88    0.23
   7   8   1    0.68    0.28
  -7   8  -1    0.73    0.33
   8  -8   1    0.12    0.21
  -8  -8  -1    0.29    0.30
  -8   8  -1    0.18    0.25
   8   8   1   -0.05    0.26
   9  -8   1    0.94    0.30
   9  -9  -1    0.15    0.23
   9   9  -1    0.14    0.34
  -8  -9   1   -0.02    0.25
   8  -9  -1   -0.02    0.18
  -8   9   1   -0.05    0.32
   7  -9  -1    1.45    0.25
  -7  -9   1    1.65    0.33
  -7   9   1    1.82    0.39
   6  -9  -1    1.52    0.28
  -6  -9   1    1.43    0.28
   6   9  -1    1.24    0.27
  -6   9   1    1.16    0.29
  -5  -9   1    2.64    0.31
   5  -9  -1    2.99    0.35
  -5   9   1    2.94    0.38
   5   9  -1    2.30    0.31
   4  -9  -1    3.65    0.36
  -4  -9   1    3.04    0.29
   4   9  -1    2.53    0.31
  -4   9   1    2.12    0.33
  -3  -9   1   14.95    0.62
   3  -9  -1   15.60    0.64
  -3  -9   1   15.77    0.49
   3   9  -1   16.10    0.68
  -3   9   1   16.38    0.68
  -2  -9   1   14.60    0.61
   2  -9  -1   14.88    0.60
  -2  -9   1   15.07    0.39
  -2   9   1   16.74    0.63
   2   9  -1   15.21    0.66
  -2   9   1   14.37    0.70
  -1  -9   1    7.01    0.47
   1  -9  -1    7.40    0.46
  -1   9   1    7.41    0.40
   1   9  -1    7.46    0.48
  -1   9   1    7.27    0.53
   0  -9   1    0.87    0.24
   0  -9  -1    0.68    0.20
   0  -9  -1    0.83    0.09
   0   9   1    0.74    0.17
   0   9   1    0.36    0.18
   0   9  -1    0.78    0.22
   0   9  -1    0.86    0.20
  -1  -9  -1   26.00    0.84
   1  -9   1   25.43    0.82
  -1  -9  -1   25.72    0.58
   1   9   1   25.04    0.67
   1   9   1   26.19    0.94
  -1   9  -1   24.73    0.91
  -1   9  -1   24.38    0.81
  -2  -9  -1    8.08    0.35
   2  -9   1    8.36    0.49
  -2  -9  -1    9.22    0.52
  -2   9  -1    8.43    0.64
   2   9   1    9.20    0.57
  -2   9  -1    8.19    0.51
  -3  -9  -1    0.52    0.23
  -3  -9  -1    0.59    0.17
   3  -9   1    0.60    0.22
  -3   9  -1    0.68    0.20
  -3   9  -1    0.40    0.20
   3   9   1    0.52    0.22
  -4  -9  -1    0.04    0.17
  -4  -9  -1    0.45    0.24
   4  -9   1    0.44    0.20
  -4   9  -1    0.32    0.23
   4   9   1    0.27    0.21
   5  -9   1    4.27    0.28
  -5  -9  -1    4.66    0.39
   5  -9   1    3.83    0.35
  -5  -9  -1    4.55    0.43
  -5   9  -1    5.18    0.53
   5   9   1    4.52    0.52
  -6  -9  -1    0.65    0.24
   6  -9   1    0.61    0.18
  -6   9  -1    0.65    0.26
   6   9   1    0.38    0.25
  -7  -9  -1    0.48    0.29
   7  -9   1    0.78    0.22
  -7   9  -1    0.62    0.35
   7   9   1    0.44    0.32
   8  -9   1    0.01    0.20
  -8  -9  -1   -0.34    0.23
  -8   9  -1   -0.15    0.24
   9  -9   1    0.10    0.25
  -8 -10   1    0.22    0.28
  -7 -10   1    1.07    0.32
  -7  10   1    0.78    0.36
   6 -10  -1    0.72    0.27
  -6 -10   1    0.94    0.27
  -6  10   1    0.69    0.32
  -5 -10   1    0.04    0.18
   5 -10  -1   -0.03    0.20
   5  10  -1    0.09    0.20
  -5  10   1    0.22    0.25
   4 -10  -1    1.33    0.29
  -4 -10   1    1.07    0.21
  -4  10   1    0.91    0.28
   4  10  -1    1.02    0.24
  -3 -10   1    4.37    0.44
  -3 -10   1    4.66    0.27
   3 -10  -1    4.54    0.43
   3  10  -1    4.18    0.42
  -3  10   1    4.36    0.42
   2 -10  -1    5.27    0.40
  -2 -10   1    5.34    0.47
  -2  10   1    6.34    0.55
   2  10  -1    6.48    0.48
  -2  10   1    5.87    0.42
  -1 -10   1    0.95    0.28
   1 -10  -1    0.86    0.26
  -1  10   1    0.67    0.19
  -1  10   1    0.80    0.25
   1  10  -1    0.67    0.21
   1  10  -1    0.91    0.18
   0 -10   1    1.79    0.32
   0 -10  -1    1.05    0.28
   0  10  -1    1.25    0.22
   0  10   1    1.01    0.27
   0  10  -1    1.16    0.26
   0  10   1    1.29    0.20
  -1 -10  -1    2.91    0.36
   1 -10   1    2.66    0.36
  -1 -10  -1    2.87    0.18
  -1  10  -1    2.81    0.33
   1  10   1    2.66    0.36
  -1  10  -1    2.66    0.36
  -2 -10  -1    6.86    0.32
   2 -10   1    6.55    0.48
  -2 -10  -1    7.34    0.52
  -2  10  -1    7.35    0.50
  -2  10  -1    7.25    0.65
   2  10   1    6.52    0.52
  -3 -10  -1    0.24    0.16
   3 -10   1    0.06    0.20
  -3 -10  -1    0.31    0.25
   3  10   1    0.13    0.20
  -3  10  -1   -0.03    0.18
  -4 -10  -1    2.17    0.37
   4 -10   1    2.83    0.37
  -4 -10  -1    2.78    0.32
   4  10   1    2.43    0.36
  -4  10  -1    2.14    0.37
  -5 -10  -1    0.44    0.21
  -5 -10  -1    0.33    0.21
   5 -10   1    0.31    0.21
  -5  10  -1    0.23    0.21
   5  10   1    0.56    0.25
  -6 -10  -1    1.45    0.32
   6  10   1    0.81    0.29
  -6  10  -1    1.12    0.37
  -7 -10  -1    0.59    0.29
  -7  10  -1    0.44    0.36
  -7 -11   1    0.05    0.26
  -7  11   1   -0.28    0.29
   6 -11  -1    1.39    0.31
  -6 -11   1    0.69    0.25
  -6  11   1    0.83    0.30
   5 -11  -1    0.50    0.26
  -5 -11   1    0.68    0.21
  -5  11   1    0.53    0.30
  -4 -11   1    0.94    0.19
   4 -11  -1    1.32    0.28
   4  11  -1    0.98    0.26
  -4  11   1    0.95    0.30
   3 -11  -1    0.46    0.27
  -3  11   1    0.30    0.21
  -3  11   1    0.33    0.26
   3  11  -1   -0.09    0.21
  -2 -11   1    1.31    0.34
   2 -11  -1    1.93    0.35
  -2  11   1    1.76    0.37
   2  11  -1    1.87    0.33
  -2  11   1    1.44    0.29
   1 -11  -1    3.85    0.45
  -1 -11   1    3.71    0.46
  -1  11   1    2.98    0.42
   1  11  -1    2.83    0.38
  -1  11   1    3.32    0.34
   0 -11  -1    1.95    0.36
   0 -11   1    1.76    0.35
   0  11   1    1.84    0.35
   0  11  -1    1.50    0.32
   0  11  -1    2.11    0.28
   1 -11   1    0.62    0.23
  -1 -11  -1    1.03    0.31
  -1  11  -1    0.70    0.23
   1  11   1    0.59    0.26
  -1  11  -1    0.66    0.25
  -2 -11  -1    2.34    0.36
   2 -11   1    1.90    0.35
  -2  11  -1    2.12    0.33
  -2  11  -1    1.42    0.35
   2  11   1    2.06    0.37
  -2  11  -1    1.73    0.35
  -3 -11  -1    0.13    0.19
   3 -11   1    0.45    0.24
  -3 -11  -1    0.29    0.16
  -3  11  -1    0.32    0.24
   3  11   1    0.48    0.25
   4 -11   1    2.02    0.35
  -4 -11  -1    1.85    0.26
  -4 -11  -1    1.76    0.37
  -4  11  -1    2.33    0.39
   4  11   1    1.83    0.35
   5 -11   1    0.43    0.26
  -5 -11  -1    0.69    0.24
   5  11   1    0.35    0.25
  -5  11  -1   -0.06    0.24
  -6 -11  -1    1.78    0.32
   6  11   1    1.36    0.38
  -6  11  -1    1.04    0.37
  -7 -11  -1    0.74    0.36
  -7 -12   1    0.84    0.31
  -6  12   1    0.47    0.34
   5 -12  -1    0.14    0.26
  -5  12   1    0.08    0.27
   4 -12  -1    2.65    0.42
  -4  12   1    1.81    0.37
  -4  12   1    1.40    0.38
   3 -12  -1    3.04    0.45
  -3  12   1    2.37    0.44
   3  12  -1    2.52    0.41
  -3  12   1    2.36    0.39
   2 -12  -1    1.37    0.35
  -2 -12   1    1.98    0.39
  -2  12   1    1.54    0.38
   2  12  -1    1.35    0.31
   1 -12  -1    1.34    0.32
  -1 -12   1    1.29    0.36
  -1  12   1    1.38    0.35
   1  12  -1    1.36    0.33
   0 -12  -1    0.16    0.22
   0 -12   1    0.53    0.31
   0  12  -1    0.29    0.23
   0  12   1    0.19    0.26
   1 -12   1    1.84    0.38
  -1 -12  -1    2.34    0.37
  -1  12  -1    1.72    0.41
  -1  12  -1    2.11    0.32
  -1  12  -1    1.81    0.37
   1  12   1    2.05    0.40
  -2 -12  -1    6.37    0.57
   2 -12   1    4.79    0.53
   2  12   1    5.69    0.59
  -2  12  -1    6.49    0.62
  -2  12  -1    5.65    0.51
  -3 -12  -1    1.66    0.40
   3 -12   1    1.45    0.36
  -3  12  -1    1.27    0.35
  -3  12  -1    1.72    0.35
   3  12   1    1.34    0.33
   4 -12   1    2.03    0.38
  -4 -12  -1    1.71    0.38
  -4  12  -1    1.49    0.36
   4  12   1    1.48    0.37
  -5 -12  -1    0.38    0.23
   5 -12   1    0.01    0.27
  -5  12  -1    0.12    0.29
  -6 -12  -1    0.15    0.25
   5 -13  -1    0.61    0.31
  -5  13   1    0.06    0.29
   4 -13  -1    0.64    0.32
  -4  13   1    0.12    0.27
  -4  13   1    0.31    0.32
   3 -13  -1   -0.12    0.26
  -3  13   1    0.14    0.28
   2 -13  -1    1.00    0.36
  -2  13   1    0.95    0.37
   1 -13  -1    8.58    0.66
  -1 -13   1    8.52    0.67
   1  13  -1    8.21    0.66
  -1  13   1    8.08    0.72
   0 -13  -1    1.81    0.42
   0 -13   1    1.75    0.37
   0  13  -1    1.53    0.36
   0  13   1    1.63    0.39
   0  13  -1    1.41    0.45
   1 -13   1    0.84    0.35
  -1 -13  -1    0.71    0.35
  -1  13  -1    0.39    0.29
   1  13   1    0.47    0.29
  -1  13  -1    0.37    0.31
   2 -13   1    2.21    0.44
  -2 -13  -1    1.89    0.43
  -2  13  -1    1.93    0.41
  -2  13  -1    2.12    0.36
   2  13   1    1.97    0.40
  -3 -13  -1    0.42    0.33
   3 -13   1    0.33    0.30
   3  13   1    0.47    0.29
  -3  13  -1    0.29    0.28
  -3  13  -1    0.21    0.25
   4 -13   1    0.00    0.28
  -4  13  -1   -0.11    0.27
  -4  13  -1    0.15    0.29
   1  14  -1    0.49    0.39
  -1  14   1    0.46    0.32
   0  14   1    1.58    0.40
   0  14  -1    0.96    0.42
  -1  14  -1   -0.08    0.26
   1  14   1   -0.14    0.24
   2  14   1    0.47    0.32
  -2  14  -1    0.46    0.31
 -12   0   2   -0.33    0.31
 -12   0   2   -0.08    0.26
  11   0  -2    0.05    0.29
 -11   0   2   -0.48    0.26
 -11   0   2    0.13    0.33
 -10   0   2   -0.52    0.26
  10   0  -2   -0.24    0.18
 -10   0   2    0.06    0.25
  -9   0   2   -0.16    0.21
   9   0  -2   -0.33    0.16
  -9   0   2   -0.36    0.24
   8   0  -2   -0.07    0.15
  -8   0   2   -0.07    0.20
   7   0  -2    4.63    0.33
   7   0  -2    4.37    0.39
  -7   0   2    4.34    0.36
  -7   0   2    4.99    0.39
  -6   0   2   38.15    0.94
  -6   0   2   36.42    0.95
   6   0  -2   37.77    0.99
   6   0  -2   36.71    1.09
  -5   0   2   33.46    0.84
   5   0  -2   33.00    0.97
  -5   0   2   33.63    0.82
   5   0  -2   33.23    0.84
   4   0  -2    6.89    0.34
  -4   0   2    7.53    0.33
  -4   0   2    7.41    0.32
   4   0  -2    7.10    0.32
  -3   0   2   12.97    0.37
  -3   0   2   12.82    0.35
   3   0  -2   12.49    0.45
  -3   0   2   12.32    0.37
   3   0  -2   12.50    0.37
  -3   0   2   12.47    0.45
   2   0  -2  271.74    4.28
   2   0  -2  275.08    4.27
  -2   0   2  274.05    4.28
  -2   0   2  273.19    5.93
  -2   0   2  265.64    4.19
   2   0  -2  277.21    4.20
   2   0  -2  272.09    6.16
  -2   0   2  276.57    4.28
  -1   0   2    2.02    0.08
  -1   0   2    1.88    0.10
   1   0  -2    1.95    0.08
  -1   0   2    1.95    0.15
   1   0  -2    1.97    0.10
   1   0  -2    1.94    0.10
   1   0  -2    1.98    0.16
  -1   0   2    1.90    0.10
   0   0  -2    2.75    0.12
   0   0   2    2.93    0.12
   0   0   2    2.89    0.13
   0   0  -2    2.98    0.13
   0   0  -2    3.09    0.13
   0   0   2    2.80    0.19
   0   0  -2    3.05    0.21
  -1   0  -2   22.02    0.67
   1   0   2   21.37    0.47
  -1   0  -2   20.59    0.50
  -1   0  -2   21.47    0.47
  -1   0  -2   22.04    0.48
   1   0   2   22.83    0.68
   1   0   2   21.09    0.51
   1   0   2   21.20    0.48
  -2   0  -2    8.01    0.26
   2   0   2    8.36    0.32
  -2   0  -2    8.13    0.37
  -2   0  -2    7.72    0.29
   2   0   2    8.63    0.31
   2   0   2    8.73    0.40
   3   0   2   76.51    1.89
   3   0   2   77.47    1.46
   3   0   2   76.91    1.54
  -3   0  -2   74.92    1.44
  -3   0  -2   75.34    1.36
  -4   0  -2    0.65    0.12
   4   0   2    0.62    0.17
  -4   0  -2    0.84    0.17
   4   0   2    0.87    0.17
   5   0   2   22.15    0.72
  -5   0  -2   22.06    0.63
  -5   0  -2   21.25    0.68
   5   0   2   22.08    0.78
   6   0   2   41.65    1.12
  -6   0  -2   39.92    1.07
  -6   0  -2   39.61    0.99
   6   0   2   39.18    1.18
   7   0   2    2.78    0.36
   7   0   2    2.56    0.35
  -7   0  -2    2.44    0.30
  -7   0  -2    3.30    0.39
  -8   0  -2    0.45    0.28
  -8   0  -2    0.29    0.21
   8   0   2    0.68    0.28
  -9   0  -2    0.70    0.32
  -9   0  -2    1.08    0.28
   9   0   2    1.12    0.30
  10   0   2   -0.09    0.27
 -10   0  -2   -0.02    0.23
 -11   0  -2   -0.38    0.31
 -12  -1   2    0.26    0.40
 -12   1   2   -0.07    0.34
 -11  -1   2    1.13    0.35
 -11  -1   2    0.21    0.29
  11  -1  -2    0.62    0.32
 -11   1   2    0.08    0.31
 -11   1   2    1.14    0.40
  11   1  -2    0.92    0.37
 -10  -1   2   -0.04    0.24
  10  -1  -2    0.24    0.28
 -10  -1   2    0.08    0.31
  10   1  -2    0.22    0.30
 -10   1   2   -0.07    0.28
 -10   1   2    0.11    0.26
  -9  -1   2    0.44    0.30
   9  -1  -2   -0.03    0.25
  -9  -1   2    0.35    0.24
   9   1  -2    0.36    0.29
  -9   1   2    0.11    0.27
  -9   1   2    0.02    0.24
   8  -1  -2    1.76    0.30
  -8  -1   2    1.70    0.28
  -8  -1   2    1.22    0.31
  -8   1   2    1.61    0.30
   8   1  -2    1.39    0.23
  -8   1   2    1.29    0.26
   8   1  -2    1.08    0.30
  -7  -1   2    0.06    0.15
  -7  -1   2    0.17    0.17
   7  -1  -2    0.17    0.09
   7  -1  -2    0.05    0.18
   7   1  -2    0.11    0.13
  -7   1   2    0.09    0.14
  -7   1   2   -0.14    0.19
   7   1  -2   -0.05    0.13
  -6  -1   2   13.86    0.52
   6  -1  -2   12.96    0.48
  -6  -1   2   13.51    0.56
   6  -1  -2   13.36    0.55
  -6   1   2   13.82    0.55
  -6   1   2   14.32    0.56
   6   1  -2   13.94    0.56
   6   1  -2   13.18    0.62
   5  -1  -2   22.47    0.67
   5  -1  -2   22.58    0.67
  -5  -1   2   22.81    0.63
  -5  -1   2   22.98    0.67
  -5   1   2   22.82    0.66
  -5   1   2   22.29    0.64
   5   1  -2   22.91    0.66
   5   1  -2   22.92    0.81
   4  -1  -2  109.07    2.47
  -4  -1   2  110.84    1.94
  -4  -1   2  105.40    1.87
   4  -1  -2  105.94    1.93
  -4   1   2  108.86    2.46
   4   1  -2  107.24    2.61
  -4   1   2  106.44    1.91
   4   1  -2  109.56    1.93
   4   1  -2  109.07    1.95
  -4   1   2  108.72    1.92
   3  -1  -2   99.18    2.26
   3  -1  -2   99.35    1.70
  -3  -1   2  100.49    1.71
  -3  -1   2   99.14    1.69
  -3  -1   2   99.01    1.79
   3  -1  -2   98.92    1.72
  -3  -1   2   96.19    1.67
  -3   1   2   97.56    2.24
  -3   1   2   96.85    1.70
  -3   1   2   96.19    1.69
   3   1  -2  100.06    1.69
   3   1  -2   98.71    1.72
   3   1  -2   98.24    2.37
   2  -1  -2   95.55    1.64
   2  -1  -2   98.03    1.67
   2  -1  -2   98.79    1.66
  -2  -1   2   98.99    2.34
   2  -1  -2  101.26    2.29
  -2  -1   2   98.83    1.66
  -2  -1   2  100.85    1.62
  -2  -1   2   98.61    1.66
  -2  -1   2   99.30    1.64
   2   1  -2   99.84    1.67
  -2   1   2   99.81    1.66
   2   1  -2   99.66    2.35
   2   1  -2  101.76    1.64
   2   1  -2  100.64    1.66
  -2   1   2  102.15    2.28
  -2   1   2   97.26    1.64
  -2   1   2   99.47    1.66
  -1  -1   2   94.83    2.22
  -1  -1   2   95.81    1.55
   1  -1  -2   96.79    1.56
   1  -1  -2   97.45    1.52
   1  -1  -2   97.64    2.21
  -1  -1   2   94.39    1.55
   1   1  -2   94.53    1.54
  -1   1   2   93.77    1.56
  -1   1   2   95.82    2.21
   1   1  -2   99.05    1.55
  -1   1   2   92.09    1.62
   1   1  -2   94.29    2.22
  -1   1   2   93.54    1.52
   0  -1   2  171.70    3.86
   0  -1   2  175.41    2.74
   0  -1   2  172.35    2.83
   0  -1  -2  174.21    2.88
   0  -1  -2  177.08    2.73
   0  -1  -2  177.06    2.77
   0  -1  -2  175.85    3.89
   0  -1  -2  171.84    2.76
   0   1   2  178.94    3.90
   0   1   2  172.79    2.69
   0   1   2  173.78    2.88
   0   1  -2  177.21    2.83
   0   1   2  176.84    2.77
   0   1  -2  169.82    2.73
   0   1  -2  177.48    2.74
   0   1  -2  174.91    3.87
   1  -1   2  116.46    1.87
  -1  -1  -2  112.32    1.99
  -1  -1  -2  112.60    1.89
   1  -1   2  115.99    1.88
   1  -1   2  116.23    2.59
  -1  -1  -2  115.12    1.90
  -1  -1  -2  115.35    2.65
   1  -1   2  114.15    1.97
  -1   1  -2  114.05    1.87
  -1   1  -2  111.08    1.86
  -1   1  -2  114.67    1.97
   1   1   2  113.27    1.99
   1   1   2  113.23    1.90
   1   1   2  114.88    2.66
  -1   1  -2  112.49    2.60
   1   1   2  111.29    1.89
   2  -1   2   49.25    1.04
  -2  -1  -2   49.87    0.97
   2  -1   2   48.51    0.96
  -2  -1  -2   47.53    0.85
   2  -1   2   49.93    1.25
   2  -1   2   49.10    0.94
   2   1   2   48.08    1.03
   2   1   2   49.38    0.98
   2   1   2   52.94    1.42
  -2   1  -2   48.78    1.24
  -2   1  -2   48.41    0.94
  -2   1  -2   48.45    0.72
  -2   1  -2   48.33    0.94
  -3  -1  -2   21.95    0.60
  -3  -1  -2   21.73    0.50
   3  -1   2   22.56    0.70
  -3  -1  -2   22.03    0.38
   3  -1   2   21.72    0.64
   3  -1   2   21.66    0.58
  -3   1  -2   21.90    0.57
   3   1   2   22.57    0.65
  -3   1  -2   22.08    0.57
  -3   1  -2   22.13    0.66
   3   1   2   22.78    0.62
   4  -1   2   19.77    0.67
   4  -1   2   18.81    0.60
  -4  -1  -2   20.46    0.62
   4  -1   2   19.77    0.68
  -4  -1  -2   19.64    0.51
  -4   1  -2   19.37    0.57
   4   1   2   18.78    0.64
   4   1   2   19.72    0.62
  -4   1  -2   18.93    0.57
  -5  -1  -2    3.59    0.24
   5  -1   2    2.77    0.31
   5  -1   2    3.30    0.27
   5  -1   2    3.64    0.33
  -5  -1  -2    2.87    0.27
  -5   1  -2    3.35    0.28
   5   1   2    2.87    0.27
   5   1   2    3.39    0.36
  -5   1  -2    3.10    0.30
  -6  -1  -2    0.37    0.15
   6  -1   2    0.38    0.16
  -6  -1  -2    0.30    0.17
  -6   1  -2    0.62    0.19
  -6   1  -2    0.40    0.20
   6   1   2    0.60    0.23
   6   1   2    0.53    0.18
  -7  -1  -2    3.80    0.34
  -7  -1  -2    4.67    0.40
   7  -1   2    4.23    0.42
  -7   1  -2    4.55    0.38
   7   1   2    3.63    0.43
   7   1   2    3.53    0.42
  -7   1  -2    3.92    0.38
  -8  -1  -2    0.11    0.21
  -8  -1  -2    0.41    0.29
   8  -1   2    0.36    0.25
  -8   1  -2    0.60    0.28
   8   1   2    0.11    0.28
  -8   1  -2    0.15    0.23
   8   1   2    0.47    0.22
  -9  -1  -2    1.28    0.28
   9  -1   2    1.70    0.39
  -9  -1  -2    1.88    0.37
  -9   1  -2    1.11    0.30
  -9   1  -2    2.07    0.40
   9   1   2    1.98    0.41
 -10  -1  -2    0.11    0.32
  10  -1   2   -0.08    0.27
 -10   1  -2   -0.42    0.22
 -10   1  -2    0.17    0.25
  10   1   2    0.48    0.34
 -11  -1  -2    0.34    0.40
  12   2  -2   -0.13    0.22
 -12   2   2   -0.60    0.22
 -11  -2   2    0.16    0.36
  11  -2  -2    0.25    0.30
 -11  -2   2    0.10    0.26
  11   2  -2    0.54    0.34
 -11   2   2    0.29    0.27
 -10  -2   2   -0.35    0.24
  10  -2  -2   -0.13    0.24
 -10  -2   2   -0.04    0.23
  10   2  -2   -0.02    0.27
 -10   2   2   -0.08    0.20
 -10   2   2   -0.45    0.23
   9  -2  -2    2.45    0.39
  -9  -2   2    1.94    0.34
  -9  -2   2    2.58    0.40
  -9   2   2    2.61    0.40
  -9   2   2    1.64    0.34
   9   2  -2    2.38    0.41
  -8  -2   2    0.36    0.21
   8  -2  -2    0.95    0.24
  -8  -2   2    0.77    0.25
  -8   2   2    0.71    0.26
   8   2  -2    0.51    0.21
  -8   2   2    0.94    0.28
   8   2  -2    0.54    0.26
  -7  -2   2    3.50    0.34
   7  -2  -2    4.12    0.37
  -7  -2   2    3.86    0.35
  -7   2   2    3.97    0.35
   7   2  -2    4.57    0.38
   7   2  -2    4.14    0.39
   7   2  -2    3.87    0.43
  -7   2   2    4.51    0.39
  -6  -2   2    7.10    0.42
  -6  -2   2    7.31    0.38
   6  -2  -2    6.87    0.38
   6  -2  -2    6.62    0.22
  -6   2   2    7.33    0.41
  -6   2   2    7.48    0.44
   6   2  -2    6.86    0.39
   6   2  -2    7.14    0.42
   6   2  -2    6.70    0.50
   5  -2  -2    1.70    0.16
  -5  -2   2    2.01    0.21
  -5  -2   2    1.74    0.23
   5  -2  -2    1.68    0.19
   5   2  -2    1.52    0.18
   5   2  -2    1.17    0.22
   5   2  -2    1.66    0.22
  -5   2   2    1.96    0.20
  -5   2   2    1.60    0.22
  -4  -2   2    0.15    0.09
   4  -2  -2    0.20    0.10
  -4  -2   2    0.30    0.12
   4  -2  -2    0.19    0.09
  -4   2   2    0.11    0.10
   4   2  -2    0.21    0.09
   4   2  -2    0.01    0.10
  -4   2   2    0.13    0.05
   4   2  -2    0.10    0.08
  -4   2   2    0.17    0.11
  -3  -2   2   94.30    1.63
  -3  -2   2   90.74    1.62
   3  -2  -2   93.63    1.61
   3  -2  -2   92.92    1.63
  -3  -2   2   89.96    1.58
  -3  -2   2   93.45    1.60
   3  -2  -2   93.68    2.12
  -3   2   2   91.87    1.61
  -3   2   2   92.91    2.12
   3   2  -2   92.13    2.32
   3   2  -2   93.08    1.63
   3   2  -2   91.56    1.59
  -3   2   2   92.25    1.63
  -2  -2   2  272.71    4.29
  -2  -2   2  277.54    4.58
   2  -2  -2  268.00    6.18
  -2  -2   2  272.45    4.24
   2  -2  -2  268.28    4.30
   2  -2  -2  281.64    4.31
   2  -2  -2  270.25    4.30
  -2  -2   2  280.78    4.31
  -2   2   2  284.96    5.99
  -2   2   2  276.56    4.26
  -2   2   2  276.16    4.30
   2   2  -2  269.79    4.30
   2   2  -2  272.99    4.63
   2   2  -2  278.89    4.24
   2   2  -2  272.83    6.11
   1  -2  -2   29.42    0.85
  -1  -2   2   29.24    0.88
   1  -2  -2   29.92    0.58
  -1  -2   2   29.68    0.55
  -1  -2   2   29.17    0.55
   1  -2  -2   29.04    0.56
  -1   2   2   29.78    0.58
  -1   2   2   30.35    0.57
   1   2  -2   31.28    0.56
   1   2  -2   29.97    0.89
  -1   2   2   31.31    0.88
  -1   2   2   29.33    0.65
   0  -2   2  192.35    3.14
   0  -2  -2  201.40    3.10
   0  -2  -2  195.23    3.26
   0  -2   2  194.89    4.35
   0  -2  -2  194.64    3.09
   0  -2  -2  196.54    3.01
   0   2  -2  197.96    3.03
   0   2   2  196.72    3.09
   0   2   2  193.07    3.26
   0   2   2  189.65    3.09
   0   2  -2  196.16    4.36
   0   2   2  197.28    4.38
   0   2  -2  195.62    3.12
   1  -2   2    3.84    0.15
   1  -2   2    3.86    0.16
   1  -2   2    3.77    0.22
  -1  -2  -2    3.88    0.19
  -1  -2  -2    3.93    0.19
  -1   2  -2    4.08    0.24
  -1   2  -2    4.26    0.21
  -1   2  -2    3.93    0.15
  -1   2  -2    4.08    0.15
  -1   2  -2    4.25    0.17
   1   2   2    3.82    0.19
   1   2   2    4.00    0.22
   2  -2   2   25.30    0.59
   2  -2   2   26.32    0.58
   2  -2   2   25.99    0.74
  -2  -2  -2   26.61    0.63
  -2  -2  -2   26.47    0.50
  -2  -2  -2   26.15    0.47
  -2   2  -2   26.52    0.58
   2   2   2   27.07    0.69
  -2   2  -2   27.30    0.47
   2   2   2   26.74    0.63
  -2   2  -2   27.10    0.76
   3  -2   2   29.78    0.80
  -3  -2  -2   29.69    0.58
  -3  -2  -2   29.64    0.54
  -3  -2  -2   29.39    0.73
   3  -2   2   28.87    0.70
   3  -2   2   31.22    0.76
  -3   2  -2   29.15    0.73
   3   2   2   28.64    0.73
  -3   2  -2   29.53    0.69
   3   2   2   29.18    0.79
  -3   2  -2   29.12    0.81
  -4  -2  -2   -0.18    0.12
  -4  -2  -2   -0.04    0.07
   4  -2   2   -0.16    0.06
   4  -2   2    0.00    0.05
  -4  -2  -2   -0.07    0.05
  -4   2  -2    0.16    0.09
  -4   2  -2   -0.11    0.10
   4   2   2   -0.02    0.08
   5  -2   2    3.81    0.31
  -5  -2  -2    4.00    0.25
   5  -2   2    3.93    0.22
  -5  -2  -2    3.71    0.34
  -5   2  -2    3.69    0.30
   5   2   2    3.61    0.37
   5   2   2    3.48    0.29
  -5   2  -2    3.68    0.31
   6  -2   2    7.75    0.46
  -6  -2  -2    7.86    0.50
  -6  -2  -2    7.23    0.36
  -6   2  -2    7.57    0.45
   6   2   2    7.79    0.50
  -6   2  -2    8.17    0.48
   6   2   2    7.16    0.47
  -7  -2  -2    1.55    0.32
   7  -2   2    1.35    0.29
  -7  -2  -2    1.29    0.22
  -7   2  -2    1.87    0.31
  -7   2  -2    1.23    0.26
   7   2   2    1.81    0.34
   7   2   2    1.16    0.31
  -8  -2  -2    4.89    0.47
  -8  -2  -2    4.25    0.39
   8  -2   2    5.06    0.49
   8   2   2    3.93    0.49
  -8   2  -2    5.96    0.50
   8   2   2    5.09    0.46
  -8   2  -2    5.26    0.50
  -9  -2  -2    0.54    0.33
   9  -2   2    0.50    0.29
   9   2   2    0.09    0.28
  -9   2  -2    0.46    0.23
  -9   2  -2    0.01    0.25
   9   2   2   -0.10    0.30
  10  -2   2    0.17    0.28
 -10  -2  -2    0.28    0.34
  10   2   2   -0.07    0.30
 -10   2  -2    0.02    0.27
 -11   2  -2    0.43    0.35
  12   3  -2    0.37    0.28
 -11  -3   2    0.57    0.31
  11  -3  -2    0.87    0.34
 -11   3   2    0.55    0.37
  11   3  -2    0.85    0.37
 -10  -3   2    0.24    0.25
 -10  -3   2   -0.43    0.28
  10  -3  -2    0.12    0.26
 -10   3   2   -0.10    0.28
  10   3  -2   -0.14    0.25
  -9  -3   2    1.80    0.30
  -9  -3   2    1.32    0.37
   9  -3  -2    1.36    0.28
  -9   3   2    1.03    0.33
   9   3  -2    1.51    0.35
  -9   3   2    1.38    0.29
   9   3  -2    1.17    0.30
   8  -3  -2    1.93    0.33
  -8  -3   2    1.93    0.28
  -8  -3   2    1.87    0.35
  -8   3   2    2.09    0.35
  -8   3   2    2.17    0.34
   8   3  -2    1.82    0.33
   8   3  -2    2.04    0.36
   8   3  -2    2.03    0.30
  -7  -3   2   22.16    0.72
  -7  -3   2   22.77    0.81
   7  -3  -2   22.87    0.78
   7   3  -2   22.84    0.78
   7   3  -2   21.58    1.01
   7   3  -2   21.59    0.79
  -7   3   2   21.52    0.81
  -7   3   2   21.67    0.75
  -6  -3   2   18.01    0.58
   6  -3  -2   17.71    0.61
  -6  -3   2   17.72    0.63
   6   3  -2   17.78    0.86
   6   3  -2   17.90    0.65
   6   3  -2   17.90    0.61
  -6   3   2   17.66    0.64
  -6   3   2   18.60    0.62
  -5  -3   2   28.80    0.78
   5  -3  -2   30.95    0.80
  -5  -3   2   30.18    0.74
  -5   3   2   29.75    0.82
   5   3  -2   28.98    0.79
  -5   3   2   29.84    0.76
   5   3  -2   31.19    0.77
   4  -3  -2   21.35    0.58
  -4  -3   2   21.14    0.59
  -4  -3   2   21.42    0.55
   4   3  -2   21.17    0.55
  -4   3   2   21.55    0.62
   4   3  -2   21.17    0.59
  -4   3   2   21.90    0.57
  -4   3   2   21.68    0.61
  -3  -3   2   58.07    1.08
   3  -3  -2   58.42    1.11
  -3  -3   2   56.84    1.10
  -3  -3   2   57.73    1.11
   3  -3  -2   58.46    1.09
  -3  -3   2   58.24    1.09
  -3   3   2   58.39    1.15
  -3   3   2   58.41    1.10
   3   3  -2   58.34    1.09
  -3   3   2   58.02    1.45
   3   3  -2   58.44    1.11
  -2  -3   2   74.59    1.31
  -2  -3   2   75.83    1.31
   2  -3  -2   74.60    1.31
  -2  -3   2   74.37    1.30
   2   3  -2   75.47    1.30
   2   3  -2   76.95    1.32
  -2   3   2   74.28    1.30
  -2   3   2   74.51    1.34
   2   3  -2   76.61    2.00
  -2   3   2   78.40    1.86
   1  -3  -2   59.30    1.03
   1  -3  -2   58.92    1.03
  -1  -3   2   58.01    0.99
   1   3  -2   60.84    0.98
  -1   3   2   58.98    1.04
   1   3  -2   57.30    1.59
  -1   3   2   59.37    1.03
  -1   3   2   58.77    1.18
   0  -3   2    2.20    0.10
   0  -3  -2    2.05    0.13
   0  -3  -2    2.08    0.13
   0  -3  -2    2.12    0.09
   0   3   2    2.16    0.18
   0   3  -2    2.09    0.21
   0   3  -2    2.21    0.09
   0   3   2    2.23    0.10
   0   3   2    2.24    0.13
   0   3  -2    2.23    0.09
   1  -3   2  157.31    2.49
   1  -3   2  155.88    2.49
  -1  -3  -2  161.35    2.59
  -1  -3  -2  156.37    2.58
  -1   3  -2  157.24    2.48
   1   3   2  155.12    2.76
   1   3   2  156.18    2.58
  -1   3  -2  158.12    3.59
  -2  -3  -2    2.13    0.15
   2  -3   2    2.34    0.19
  -2  -3  -2    1.94    0.16
   2  -3   2    2.27    0.15
   2  -3   2    2.17    0.15
  -2   3  -2    1.98    0.14
   2   3   2    2.02    0.21
   2   3   2    2.05    0.17
  -2   3  -2    2.38    0.20
   3  -3   2    3.91    0.22
  -3  -3  -2    4.00    0.25
  -3  -3  -2    4.09    0.15
   3  -3   2    4.50    0.24
  -3  -3  -2    3.83    0.19
   3  -3   2    4.04    0.23
  -3   3  -2    3.94    0.22
  -3   3  -2    3.84    0.27
   3   3   2    4.02    0.26
  -3   3  -2    4.02    0.27
   3   3   2    3.86    0.29
  -4  -3  -2    5.27    0.22
   4  -3   2    5.50    0.31
  -4  -3  -2    5.54    0.22
  -4  -3  -2    5.70    0.35
   4   3   2    5.65    0.38
   4   3   2    5.30    0.21
  -4   3  -2    5.18    0.34
   4   3   2    5.79    0.35
  -4   3  -2    5.79    0.30
  -4   3  -2    5.70    0.27
  -5  -3  -2    3.15    0.22
  -5  -3  -2    2.87    0.28
   5  -3   2    3.07    0.29
   5   3   2    3.09    0.36
  -5   3  -2    2.90    0.32
  -5   3  -2    3.11    0.28
   5   3   2    3.11    0.29
  -6  -3  -2    1.09    0.18
   6  -3   2    1.15    0.25
  -6  -3  -2    1.29    0.29
   6   3   2    1.17    0.28
   6   3   2    1.37    0.25
  -6   3  -2    1.13    0.26
  -6   3  -2    1.49    0.26
  -7  -3  -2    5.84    0.36
   7  -3   2    6.23    0.47
  -7  -3  -2    6.13    0.46
  -7   3  -2    7.22    0.48
   7   3   2    7.00    0.53
   7   3   2    6.92    0.58
  -7   3  -2    7.23    0.48
  -8  -3  -2    1.54    0.37
   8  -3   2    1.25    0.31
   8   3   2    0.89    0.34
  -8   3  -2    1.16    0.31
   8   3   2    1.23    0.30
  -9  -3  -2    0.27    0.24
   9  -3   2    0.13    0.23
  -9   3  -2   -0.18    0.25
   9   3   2   -0.17    0.25
  10  -3   2    1.64    0.41
 -10  -3  -2    1.47    0.43
 -10   3  -2    0.59    0.35
  10   3   2    0.52    0.41
  10   3   2    1.33    0.42
  11  -4  -2   -0.29    0.26
 -11  -4   2   -0.33    0.23
  11   4  -2    0.07    0.24
 -11   4   2    0.09    0.36
  10  -4  -2    0.21    0.27
 -10  -4   2    0.11    0.31
  10   4  -2    0.31    0.28
 -10   4   2    0.41    0.34
  -9  -4   2    1.00    0.24
  -9  -4   2    1.47    0.37
   9  -4  -2    1.42    0.33
  -9   4   2    0.83    0.32
   9   4  -2    1.00    0.32
   9   4  -2    1.52    0.34
   9   4  -2    0.96    0.31
   8  -4  -2    5.24    0.45
  -8  -4   2    5.64    0.42
  -8  -4   2    4.82    0.49
  -8   4   2    5.44    0.44
   8   4  -2    5.13    0.49
  -8   4   2    5.48    0.53
   8   4  -2    5.29    0.59
   8   4  -2    4.70    0.45
  -7  -4   2    1.93    0.26
   7  -4  -2    1.87    0.29
  -7  -4   2    2.17    0.33
  -7   4   2    2.21    0.30
  -7   4   2    2.13    0.34
   7   4  -2    1.76    0.34
   7   4  -2    2.05    0.31
   7   4  -2    1.91    0.28
   6  -4  -2    4.90    0.36
  -6  -4   2    4.95    0.34
  -6  -4   2    4.19    0.33
  -6   4   2    5.01    0.37
   6   4  -2    4.93    0.35
  -6   4   2    5.07    0.35
   6   4  -2    4.77    0.33
  -5  -4   2    6.52    0.32
   5  -4  -2    6.38    0.34
  -5  -4   2    6.57    0.37
  -5   4   2    6.70    0.38
  -5   4   2    6.52    0.25
   5   4  -2    6.66    0.36
  -5   4   2    6.82    0.36
   5   4  -2    6.71    0.35
  -4  -4   2   26.39    0.64
  -4  -4   2   27.36    0.69
   4  -4  -2   27.39    0.65
   4  -4  -2   26.59    0.68
  -4   4   2   25.54    0.64
  -4   4   2   26.72    0.80
   4   4  -2   26.58    0.67
   4   4  -2   26.26    0.68
  -4   4   2   26.78    0.74
  -3  -4   2  154.88    2.54
  -3  -4   2  150.39    2.52
   3  -4  -2  150.89    2.50
   3  -4  -2  147.48    2.51
   3   4  -2  151.07    2.52
  -3   4   2  149.23    2.49
  -3   4   2  152.05    3.46
   3   4  -2  150.52    2.59
  -3   4   2  153.19    2.58
  -2  -4   2  110.77    1.86
  -2  -4   2  114.12    1.87
   2  -4  -2  113.50    1.87
   2   4  -2  111.53    1.95
  -2   4   2  112.35    1.86
  -2   4   2  112.80    1.93
   2   4  -2  110.41    1.85
   1  -4  -2   14.62    0.36
   1  -4  -2   14.93    0.42
  -1  -4   2   14.76    0.32
  -1   4   2   14.53    0.36
   1   4  -2   14.78    0.30
   1   4  -2   14.71    0.41
   1   4  -2   14.28    0.64
  -1   4   2   15.13    0.39
  -1   4   2   14.31    0.49
   0  -4  -2  127.95    2.09
   0  -4  -2  127.45    2.08
   0  -4   2  126.68    1.96
   0  -4   2  124.29    1.97
   0   4  -2  127.40    3.07
   0   4   2  127.48    1.99
   0   4  -2  123.11    1.99
   0   4  -2  127.21    2.00
   0   4   2  123.89    2.31
   0   4   2  129.11    2.08
   1  -4   2   72.37    1.23
   1  -4   2   71.83    1.21
  -1  -4  -2   73.93    1.33
  -1  -4  -2   70.55    1.24
  -1  -4  -2   74.51    1.32
   1   4   2   73.49    1.12
  -1   4  -2   72.83    1.18
   1   4   2   74.08    1.32
   1   4   2   71.22    1.48
  -1   4  -2   71.91    1.88
  -2  -4  -2   84.53    1.56
   2  -4   2   81.86    1.43
  -2  -4  -2   83.18    1.55
   2  -4   2   82.11    1.36
  -2  -4  -2   81.51    1.40
   2  -4   2   82.51    1.45
  -2   4  -2   87.28    2.08
   2   4   2   86.18    1.72
   2   4   2   83.18    1.55
  -2   4  -2   85.01    1.43
   3  -4   2   11.23    0.37
   3  -4   2   11.08    0.37
  -3  -4  -2   11.19    0.43
   3  -4   2   11.33    0.34
  -3  -4  -2   11.26    0.37
  -3   4  -2   11.34    0.46
  -3   4  -2   11.10    0.35
   3   4   2   11.03    0.43
  -3   4  -2   10.49    0.44
   3   4   2   10.90    0.47
  -4  -4  -2    8.25    0.24
  -4  -4  -2    7.81    0.41
   4  -4   2    8.43    0.37
  -4  -4  -2    8.24    0.32
   4   4   2    8.29    0.23
  -4   4  -2    8.53    0.35
  -4   4  -2    8.73    0.45
  -4   4  -2    7.79    0.37
   4   4   2    8.65    0.42
   4   4   2    7.76    0.45
  -5  -4  -2   14.08    0.42
  -5  -4  -2   13.65    0.38
   5  -4   2   13.91    0.54
  -5  -4  -2   13.86    0.59
   5   4   2   13.90    0.65
   5   4   2   13.05    0.55
  -5   4  -2   14.03    0.51
  -5   4  -2   14.12    0.62
  -6  -4  -2   25.76    0.88
   6  -4   2   25.56    0.82
  -6  -4  -2   24.62    0.62
   6   4   2   25.79    0.95
   6   4   2   24.67    0.87
  -6   4  -2   26.29    0.90
  -6   4  -2   24.57    0.77
   7  -4   2    1.78    0.31
  -7  -4  -2    2.70    0.37
  -7   4  -2    2.82    0.39
   7   4   2    2.50    0.36
   7   4   2    2.35    0.38
  -8  -4  -2    5.62    0.55
   8  -4   2    4.45    0.46
   8   4   2    3.13    0.45
  -8   4  -2    4.23    0.49
   8   4   2    5.60    0.53
  -9  -4  -2    3.80    0.49
   9  -4   2    4.81    0.51
   9   4   2    5.57    0.58
   9   4   2    3.56    0.52
  -9   4  -2    4.24    0.53
  10  -4   2    0.47    0.30
 -10  -4  -2    0.41    0.37
 -10   4  -2   -0.37    0.30
  10   4   2    0.16    0.26
  10  -5  -2    0.49    0.28
 -10  -5   2   -0.19    0.31
 -10   5   2    0.05    0.32
   9  -5  -2    0.09    0.22
  -9  -5   2    0.03    0.28
   9   5  -2   -0.09    0.21
  -9   5   2    0.28    0.30
   9   5  -2    0.09    0.23
   9   5  -2   -0.23    0.20
  -8  -5   2    0.18    0.25
  -8  -5   2    0.02    0.16
   8  -5  -2    0.18    0.20
   8   5  -2    0.02    0.21
   8   5  -2   -0.42    0.19
   8   5  -2    0.04    0.18
  -8   5   2   -0.01    0.25
  -7  -5   2    5.74    0.35
   7  -5  -2    5.18    0.30
  -7  -5   2    5.58    0.46
   7  -5  -2    5.61    0.41
   7   5  -2    5.83    0.43
  -7   5   2    5.47    0.50
   7   5  -2    5.42    0.39
   6  -5  -2   18.84    0.66
   6  -5  -2   19.03    0.55
  -6  -5   2   20.30    0.62
  -6  -5   2   19.18    0.70
   6   5  -2   19.99    0.67
  -6   5   2   20.34    0.65
   6   5  -2   20.34    0.70
  -6   5   2   18.73    0.75
   5  -5  -2    2.67    0.25
  -5  -5   2    2.90    0.28
  -5   5   2    3.21    0.34
   5   5  -2    2.96    0.28
   5   5  -2    2.82    0.26
  -5   5   2    2.62    0.24
  -5   5   2    2.09    0.25
   4  -5  -2   22.85    0.61
   4  -5  -2   22.91    0.59
  -4  -5   2   23.70    0.64
  -4   5   2   22.49    0.59
   4   5  -2   22.75    0.63
  -4   5   2   23.10    0.71
   4   5  -2   22.79    0.62
   3  -5  -2   53.58    1.03
  -3  -5   2   55.41    1.07
  -3  -5   2   55.35    1.07
   3   5  -2   55.27    1.13
  -3   5   2   51.54    1.02
   3   5  -2   55.20    1.06
  -3   5   2   55.53    1.17
   2  -5  -2   20.57    0.48
  -2  -5   2   20.47    0.47
  -2  -5   2   20.43    0.47
   2   5  -2   20.51    0.45
  -2   5   2   20.60    0.56
   2   5  -2   20.92    0.56
  -2   5   2   20.57    0.47
   1  -5  -2   13.44    0.44
   1  -5  -2   13.87    0.36
  -1  -5   2   14.63    0.45
  -1  -5   2   13.68    0.30
  -1  -5   2   13.82    0.30
  -1   5   2   13.79    0.52
  -1   5   2   13.48    0.34
  -1   5   2   14.50    0.40
   1   5  -2   13.75    0.44
   0  -5   2   28.22    0.47
   0  -5  -2   28.20    0.67
   0  -5  -2   28.13    0.61
   0  -5  -2   28.96    0.62
   0  -5   2   28.53    0.47
   0  -5   2   28.47    0.67
   0   5  -2   29.87    1.05
   0   5   2   29.58    0.59
   0   5   2   28.55    0.79
   0   5   2   29.24    0.61
   1  -5   2    8.13    0.33
  -1  -5  -2    8.23    0.31
  -1  -5  -2    8.66    0.31
  -1  -5  -2    8.03    0.33
   1  -5   2    8.05    0.20
   1   5   2    8.21    0.29
   1   5   2    8.49    0.21
  -1   5  -2    7.91    0.15
  -1   5  -2    8.23    0.16
  -1   5  -2    8.21    0.47
   1   5   2    8.67    0.41
  -2  -5  -2    4.30    0.27
   2  -5   2    3.99    0.19
  -2  -5  -2    4.49    0.26
   2  -5   2    4.24    0.24
  -2  -5  -2    4.42    0.25
  -2   5  -2    4.25    0.29
  -2   5  -2    4.72    0.18
   2   5   2    4.05    0.24
  -2   5  -2    4.91    0.35
   2   5   2    4.83    0.33
   3  -5   2    0.48    0.12
  -3  -5  -2    0.79    0.15
   3  -5   2    0.69    0.12
  -3  -5  -2    0.49    0.15
   3  -5   2    0.68    0.12
   3   5   2    0.73    0.15
   3   5   2    0.42    0.13
  -3   5  -2    0.61    0.11
  -3   5  -2    0.60    0.15
  -3   5  -2    0.48    0.12
  -4  -5  -2    2.51    0.25
  -4  -5  -2    2.77    0.29
   4  -5   2    2.60    0.22
   4  -5   2    2.48    0.20
   4  -5   2    2.90    0.23
  -4   5  -2    2.83    0.26
  -4   5  -2    2.97    0.29
  -4   5  -2    2.91    0.23
   4   5   2    2.78    0.33
   4   5   2    2.52    0.24
  -5  -5  -2    9.65    0.51
  -5  -5  -2    8.24    0.37
   5  -5   2    8.11    0.41
  -5   5  -2    8.82    0.50
   5   5   2    9.35    0.56
   5   5   2    8.84    0.48
  -5   5  -2    8.58    0.42
  -6  -5  -2    1.34    0.29
   6  -5   2    1.51    0.25
   6   5   2    1.57    0.29
   6   5   2    1.37    0.29
  -6   5  -2    1.01    0.28
  -7  -5  -2    2.67    0.39
   7  -5   2    2.41    0.33
  -7   5  -2    2.41    0.39
   7   5   2    1.61    0.35
   7   5   2    2.84    0.37
  -8  -5  -2    2.50    0.39
   8  -5   2    2.83    0.39
   8   5   2    2.31    0.42
   8   5   2    2.57    0.41
  -8   5  -2    2.19    0.41
  -9  -5  -2    3.90    0.53
   9  -5   2    3.71    0.47
  -9   5  -2    3.66    0.52
   9   5   2    4.20    0.53
   9   5   2    2.94    0.51
 -10   5  -2    0.59    0.40
  10   5   2   -0.15    0.37
  10  -6  -2    0.39    0.27
 -10  -6   2    0.28    0.31
 -10   6   2   -0.09    0.33
  -9  -6   2    1.44    0.33
   9  -6  -2    1.44    0.32
   9   6  -2    0.97    0.36
  -9   6   2    1.19    0.38
   8  -6  -2    0.61    0.24
  -8  -6   2    1.01    0.26
   8   6  -2    0.71    0.31
  -8   6   2    0.83    0.32
   8   6  -2    0.67    0.26
   7  -6  -2    4.14    0.30
   7  -6  -2    3.79    0.39
  -7  -6   2    4.01    0.42
   7   6  -2    4.02    0.39
   7   6  -2    4.14    0.38
  -7   6   2    5.05    0.51
   6  -6  -2    2.14    0.25
  -6  -6   2    1.80    0.29
   6  -6  -2    2.06    0.29
   6   6  -2    1.59    0.25
   6   6  -2    2.21    0.29
  -6   6   2    1.89    0.32
   5  -6  -2   16.11    0.55
   5  -6  -2   15.37    0.52
  -5  -6   2   17.06    0.61
  -5   6   2   15.61    0.53
   5   6  -2   16.26    0.59
   5   6  -2   15.26    0.56
  -5   6   2   16.09    0.67
   4  -6  -2   25.75    0.66
   4  -6  -2   25.36    0.64
   4  -6  -2   25.55    0.69
  -4  -6   2   26.35    0.69
  -4  -6   2   26.33    0.70
  -4   6   2   26.01    0.63
   4   6  -2   27.30    0.69
  -4   6   2   26.94    0.81
   4   6  -2   26.57    0.73
  -3  -6   2   31.60    0.72
   3  -6  -2   31.97    0.69
  -3  -6   2   31.83    0.72
   3  -6  -2   30.48    0.76
   3   6  -2   32.99    0.81
  -3   6   2   31.29    0.67
   3   6  -2   32.48    0.71
  -3   6   2   32.79    0.85
   2  -6  -2    5.00    0.30
  -2  -6   2    4.76    0.20
  -2   6   2    4.65    0.20
   2   6  -2    4.66    0.18
   2   6  -2    5.20    0.30
  -2   6   2    4.83    0.30
   1  -6  -2   13.07    0.46
  -1  -6   2   13.38    0.29
  -1  -6   2   13.60    0.29
   1  -6  -2   13.84    0.36
  -1  -6   2   14.01    0.49
   1   6  -2   13.97    0.49
  -1   6   2   14.01    0.43
  -1   6   2   13.86    0.57
  -1   6   2   13.62    0.34
   0  -6  -2   70.16    1.25
   0  -6   2   67.74    1.30
   0  -6  -2   66.07    1.30
   0  -6  -2   69.14    1.24
   0   6  -2   70.05    2.02
   0   6   2   69.42    1.23
   0   6   2   68.03    1.53
   0   6   2   68.76    1.22
  -1  -6  -2   19.95    0.60
  -1  -6  -2   20.93    0.54
   1  -6   2   19.88    0.35
   1  -6   2   20.20    0.59
  -1  -6  -2   20.42    0.53
  -1   6  -2   21.19    0.87
   1   6   2   20.43    0.52
   1   6   2   21.47    0.45
   1   6   2   20.32    0.70
  -2  -6  -2    4.03    0.27
   2  -6   2    3.95    0.17
   2  -6   2    3.88    0.27
  -2  -6  -2    4.13    0.26
   2  -6   2    3.75    0.17
  -2  -6  -2    4.08    0.29
  -2   6  -2    4.46    0.38
  -2   6  -2    4.06    0.13
  -2   6  -2    4.02    0.30
   2   6   2    4.06    0.34
   2   6   2    4.09    0.12
   2   6   2    3.97    0.25
   2   6   2    4.12    0.12
   3  -6   2    3.48    0.20
  -3  -6  -2    3.98    0.29
  -3  -6  -2    3.79    0.29
   3  -6   2    3.95    0.28
   3  -6   2    3.80    0.22
   3   6   2    3.26    0.34
   3   6   2    3.93    0.27
  -3   6  -2    3.26    0.33
  -3   6  -2    3.83    0.19
  -3   6  -2    4.10    0.35
   4  -6   2    0.51    0.14
  -4  -6  -2    0.65    0.18
  -4  -6  -2    0.77    0.20
   4  -6   2    0.89    0.16
   4   6   2    0.89    0.20
   4   6   2    0.82    0.21
  -4   6  -2    0.94    0.21
  -4   6  -2    0.55    0.14
  -5  -6  -2    4.42    0.31
  -5  -6  -2    4.22    0.39
   5  -6   2    3.89    0.31
  -5   6  -2    4.27    0.43
   5   6   2    3.59    0.42
   5   6   2    3.73    0.34
  -6  -6  -2    8.46    0.54
   6  -6   2    7.42    0.43
   6   6   2    7.15    0.48
   6   6   2    7.24    0.57
  -6   6  -2    6.75    0.50
   7  -6   2    0.93    0.26
  -7  -6  -2    0.82    0.24
   7   6   2    0.41    0.27
  -7   6  -2    0.79    0.26
   7   6   2    0.92    0.23
  -8  -6  -2    3.47    0.47
   8  -6   2    3.03    0.40
  -8   6  -2    2.91    0.44
   8   6   2    2.40    0.44
  -9  -6  -2    0.76    0.36
   9  -6   2    0.77    0.28
  -9   6  -2    0.64    0.29
   9   6   2    0.42    0.37
  10   6   2   -0.58    0.34
  10  -7  -2    1.81    0.37
 -10  -7   2    1.61    0.42
  10   7  -2    1.29    0.42
 -10   7   2    1.66    0.46
  -9  -7   2    0.63    0.32
   9  -7  -2    0.39    0.27
   9   7  -2    0.19    0.30
  -9   7   2    0.29    0.33
  -8  -7   2    0.73    0.30
   8  -7  -2    0.92    0.25
  -8   7   2    0.59    0.32
   8   7  -2    0.77    0.35
  -7  -7   2    0.58    0.25
   7  -7  -2    0.71    0.20
   7  -7  -2    0.57    0.20
  -7   7   2    0.45    0.27
   7   7  -2    0.36    0.21
   6  -7  -2    5.13    0.37
  -6  -7   2    5.03    0.41
   6  -7  -2    4.99    0.37
   6   7  -2    4.50    0.40
  -6   7   2    4.71    0.48
   5  -7  -2   36.56    0.91
   5  -7  -2   36.24    0.89
  -5  -7   2   37.28    0.96
  -5   7   2   35.27    1.05
   5   7  -2   36.79    1.00
   4  -7  -2    8.57    0.43
  -4  -7   2    7.61    0.38
  -4   7   2    6.98    0.42
   4   7  -2    7.96    0.42
  -3  -7   2    1.47    0.16
   3  -7  -2    1.70    0.25
   3  -7  -2    1.08    0.13
  -3  -7   2    1.60    0.18
   3   7  -2    1.49    0.20
   3   7  -2    1.73    0.18
  -3   7   2    1.37    0.22
   2  -7  -2    1.79    0.24
  -2  -7   2    1.38    0.13
  -2  -7   2    1.34    0.14
  -2  -7   2    1.49    0.22
  -2   7   2    1.09    0.20
  -2   7   2    1.47    0.12
  -2   7   2    1.32    0.19
   2   7  -2    1.31    0.19
  -1  -7   2    2.04    0.08
  -1  -7   2    2.10    0.08
   1  -7  -2    2.08    0.24
  -1  -7   2    2.29    0.27
   1  -7  -2    2.37    0.16
  -1   7   2    2.14    0.28
  -1   7   2    2.30    0.22
  -1   7   2    2.03    0.13
   1   7  -2    2.00    0.23
   0  -7   2    4.98    0.31
   0  -7  -2    4.72    0.23
   0  -7  -2    4.53    0.33
   0  -7  -2    4.00    0.21
   0   7   2    4.98    0.25
   0   7   2    4.57    0.38
   0   7   2    4.50    0.20
   1  -7   2   53.66    1.14
  -1  -7  -2   52.74    1.05
  -1  -7  -2   52.80    1.15
  -1  -7  -2   53.43    1.06
  -1   7  -2   51.93    1.68
   1   7   2   51.25    1.02
   1   7   2   51.95    1.32
   1   7   2   50.75    0.96
   2  -7   2   10.52    0.26
  -2  -7  -2   10.79    0.42
   2  -7   2   10.33    0.25
   2  -7   2   10.54    0.46
  -2  -7  -2   11.05    0.48
  -2   7  -2   10.54    0.49
   2   7   2   10.27    0.26
   2   7   2   11.00    0.56
  -2   7  -2   11.43    0.63
   2   7   2   11.23    0.40
   3  -7   2    9.65    0.32
  -3  -7  -2   10.13    0.46
   3  -7   2    9.18    0.42
  -3  -7  -2    9.70    0.44
  -3   7  -2    9.26    0.49
  -3   7  -2   10.28    0.58
   3   7   2    9.89    0.42
   3   7   2    9.25    0.51
  -4  -7  -2    3.13    0.32
   4  -7   2    3.45    0.25
   4  -7   2    3.31    0.30
  -4  -7  -2    3.17    0.31
   4   7   2    3.34    0.39
  -4   7  -2    3.63    0.40
   4   7   2    2.95    0.30
   5  -7   2    4.35    0.31
  -5  -7  -2    4.54    0.35
  -5  -7  -2    4.64    0.40
  -5   7  -2    4.82    0.48
   5   7   2    5.21    0.48
  -6  -7  -2    2.42    0.36
   6  -7   2    2.12    0.28
   6   7   2    2.05    0.36
  -6   7  -2    2.29    0.38
   7  -7   2    1.75    0.29
  -7  -7  -2    1.77    0.36
  -7   7  -2    1.97    0.40
   7   7   2    1.66    0.37
   8  -7   2    0.07    0.19
  -8  -7  -2    0.16    0.28
   8   7   2   -0.42    0.25
  -8   7  -2   -0.15    0.29
   9  -7   2    0.34    0.24
  -9   7  -2    0.40    0.37
   9   7   2    0.03    0.33
  10  -8  -2    0.34    0.26
  10   8  -2    0.29    0.35
   9  -8  -2    0.32    0.26
  -9  -8   2    0.87    0.34
   9   8  -2    0.52    0.37
  -9   8   2    0.14    0.33
  -8  -8   2    1.02    0.31
   8  -8  -2    0.41    0.24
  -8   8   2    1.03    0.37
   8   8  -2    0.52    0.37
   7  -8  -2    2.12    0.29
   7  -8  -2    1.78    0.26
  -7  -8   2    1.62    0.31
  -7   8   2    1.46    0.36
  -6  -8   2    5.23    0.41
   6  -8  -2    6.30    0.39
   6  -8  -2    5.84    0.40
   6   8  -2    5.74    0.43
  -6   8   2    6.55    0.55
  -5  -8   2    3.46    0.35
   5  -8  -2    3.89    0.36
  -5   8   2    4.17    0.44
   5   8  -2    3.68    0.37
  -4  -8   2    5.04    0.33
   4  -8  -2    4.97    0.35
   4   8  -2    5.45    0.39
  -4   8   2    5.62    0.45
  -3  -8   2    4.48    0.26
   3  -8  -2    4.57    0.34
  -3   8   2    4.59    0.38
   3   8  -2    4.83    0.36
   2  -8  -2    2.61    0.32
  -2  -8   2    2.36    0.16
   2  -8  -2    2.60    0.17
  -2  -8   2    2.72    0.30
  -2   8   2    2.05    0.29
  -2   8   2    2.82    0.28
   2   8  -2    2.00    0.25
  -1  -8   2   11.26    0.52
   1  -8  -2   10.32    0.32
   1  -8  -2   10.16    0.50
  -1   8   2   10.59    0.43
   1   8  -2   10.60    0.50
  -1   8   2    9.82    0.54
   0  -8   2   15.56    0.60
   0  -8  -2   14.06    0.56
   0  -8  -2   14.82    0.42
   0   8  -2   14.29    0.83
   0   8   2   15.32    0.68
   0   8  -2   15.28    0.63
   0   8   2   14.93    0.47
   1  -8   2    0.50    0.20
  -1  -8  -2    0.53    0.14
  -1  -8  -2    0.62    0.21
   1   8   2    0.63    0.11
   1   8   2    0.52    0.20
  -1   8  -2    0.63    0.22
  -2  -8  -2    7.05    0.36
   2  -8   2    7.31    0.43
  -2  -8  -2    6.46    0.39
  -2   8  -2    7.09    0.48
   2   8   2    6.73    0.46
  -2   8  -2    7.26    0.57
  -3  -8  -2   10.68    0.51
   3  -8   2    9.63    0.48
   3  -8   2    9.90    0.30
  -3  -8  -2    9.96    0.45
  -3   8  -2   10.02    0.58
   3   8   2   10.76    0.61
  -3   8  -2    9.88    0.63
  -4  -8  -2    1.83    0.29
   4  -8   2    1.80    0.20
   4  -8   2    1.81    0.26
  -4  -8  -2    1.49    0.25
  -4   8  -2    1.93    0.30
   4   8   2    1.73    0.30
  -5  -8  -2    1.59    0.28
  -5  -8  -2    1.77    0.30
   5  -8   2    1.49    0.20
  -5   8  -2    1.13    0.27
   5   8   2    1.25    0.30
   6  -8   2   -0.10    0.13
  -6  -8  -2    0.21    0.21
   6   8   2   -0.13    0.21
  -6   8  -2   -0.07    0.18
   7  -8   2    1.54    0.28
  -7  -8  -2    1.54    0.35
   7   8   2    1.04    0.35
  -7   8  -2    1.47    0.39
   8  -8   2    1.58    0.30
  -8  -8  -2    1.03    0.36
   8   8   2    0.64    0.35
  -8   8  -2    0.81    0.39
   9  -8   2    0.12    0.25
   9   8   2   -0.15    0.34
   9  -9  -2    0.56    0.26
  -9  -9   2    0.25    0.34
   9   9  -2    0.24    0.37
  -8  -9   2    0.57    0.29
   8  -9  -2    0.49    0.22
   8   9  -2    0.40    0.36
  -8   9   2   -0.04    0.31
  -7  -9   2    0.82    0.29
  -7   9   2    0.95    0.35
   6  -9  -2    0.36    0.23
  -6  -9   2    0.38    0.23
  -6   9   2    0.39    0.27
  -5  -9   2   18.00    0.63
   5  -9  -2   16.33    0.66
   5   9  -2   16.62    0.69
  -5   9   2   18.33    0.80
  -4  -9   2    4.80    0.31
   4  -9  -2    4.79    0.41
  -4   9   2    4.31    0.43
   4   9  -2    5.18    0.41
   3  -9  -2    7.09    0.47
  -3  -9   2    7.13    0.31
  -3   9   2    6.21    0.44
   3   9  -2    6.95    0.46
  -2  -9   2    5.86    0.40
   2  -9  -2    6.34    0.23
  -2  -9   2    6.29    0.21
   2  -9  -2    6.25    0.41
   2   9  -2    6.06    0.42
  -2   9   2    5.75    0.47
  -2   9   2    6.39    0.41
   1  -9  -2   14.26    0.37
   1  -9  -2   13.75    0.61
  -1  -9   2   14.62    0.60
  -1   9   2   15.51    0.55
  -1   9   2   14.56    0.73
   1   9  -2   14.15    0.63
   0  -9  -2    4.00    0.34
   0  -9   2    3.94    0.34
   0  -9  -2    3.56    0.22
   0   9  -2    4.30    0.40
   0   9   2    4.15    0.45
   0   9  -2    3.98    0.55
   0   9   2    3.97    0.28
   1  -9   2   25.45    0.83
  -1  -9  -2   24.81    0.83
  -1  -9  -2   25.11    0.63
  -1   9  -2   24.76    0.84
  -1   9  -2   25.11    1.18
   1   9   2   25.85    0.96
  -2  -9  -2    1.36    0.28
   2  -9   2    1.07    0.26
  -2  -9  -2    1.47    0.20
  -2   9  -2    1.13    0.27
   2   9   2    1.53    0.30
  -2   9  -2    1.27    0.27
   3  -9   2    2.27    0.31
  -3  -9  -2    2.37    0.27
  -3  -9  -2    2.88    0.36
   3   9   2    1.77    0.32
  -3   9  -2    2.18    0.34
  -3   9  -2    1.61    0.30
  -4  -9  -2    1.01    0.22
  -4  -9  -2    0.50    0.23
   4  -9   2    0.61    0.12
   4  -9   2    0.44    0.21
   4   9   2    0.31    0.22
  -4   9  -2    0.27    0.24
   5  -9   2    0.04    0.13
  -5  -9  -2    0.26    0.23
  -5  -9  -2   -0.04    0.20
   5   9   2    0.11    0.23
  -5   9  -2    0.17    0.26
  -6  -9  -2    0.99    0.28
   6  -9   2    0.75    0.20
   6   9   2    0.62    0.29
  -6   9  -2    0.91    0.35
   7  -9   2    0.78    0.23
  -7  -9  -2    0.94    0.31
   7   9   2    0.32    0.31
  -7   9  -2    0.84    0.31
   8  -9   2    0.21    0.22
   8   9   2   -0.29    0.28
  -8 -10   2    1.31    0.37
  -8  10   2    1.13    0.43
   8  10  -2    0.72    0.43
  -7 -10   2   -0.30    0.23
   7  10  -2    0.04    0.26
  -7  10   2   -0.63    0.24
  -6 -10   2   -0.02    0.19
   6 -10  -2   -0.11    0.18
  -6  10   2    0.28    0.28
   5 -10  -2    0.98    0.26
  -5 -10   2    1.02    0.22
  -5  10   2    0.96    0.29
  -4 -10   2    0.96    0.19
   4 -10  -2    1.14    0.29
  -4  10   2    0.73    0.26
   4  10  -2    0.31    0.20
  -3 -10   2    0.10    0.12
   3 -10  -2    0.50    0.24
  -3  10   2    0.17    0.18
   3  10  -2    0.35    0.19
  -3  10   2    0.06    0.19
   2 -10  -2    8.99    0.51
  -2  10   2   10.33    0.68
   2  10  -2   10.14    0.56
  -2  10   2    9.70    0.52
   1 -10  -2    0.21    0.21
  -1 -10   2    0.26    0.22
   1  10  -2    0.00    0.17
  -1  10   2    0.05    0.16
  -1  10   2   -0.06    0.14
   0 -10   2    5.73    0.46
   0 -10  -2    5.99    0.43
   0 -10  -2    5.88    0.25
   0  10  -2    5.65    0.66
   0  10  -2    5.51    0.46
   0  10  -2    5.47    0.42
   0  10   2    6.09    0.53
  -1 -10  -2    1.78    0.33
   1 -10   2    1.60    0.32
  -1 -10  -2    1.79    0.20
  -1  10  -2    1.21    0.32
   1  10   2    1.84    0.32
  -1  10  -2    1.44    0.27
  -1  10  -2    1.56    0.29
  -2 -10  -2    1.07    0.29
  -2 -10  -2    1.22    0.19
   2 -10   2    1.13    0.28
   2  10   2    1.26    0.30
  -2  10  -2    1.34    0.31
  -2  10  -2    1.37    0.29
   3 -10   2    0.85    0.27
  -3 -10  -2    1.17    0.31
  -3 -10  -2    1.32    0.23
   3  10   2    1.17    0.29
  -3  10  -2    1.20    0.26
   4 -10   2    1.77    0.31
  -4 -10  -2    1.42    0.32
  -4 -10  -2    1.88    0.28
   4  10   2    1.34    0.32
  -4  10  -2    1.67    0.35
  -5 -10  -2    0.57    0.25
  -5 -10  -2    0.98    0.29
  -5  10  -2    0.63    0.31
   5  10   2    0.43    0.27
  -6 -10  -2    3.23    0.43
   6  10   2    2.40    0.43
  -6  10  -2    2.63    0.41
  -7 -10  -2    0.63    0.33
   7  10   2    0.49    0.33
  -7 -11   2    0.52    0.27
  -7  11   2    0.11    0.32
   7  11  -2    0.28    0.40
  -6 -11   2   -0.18    0.19
   6 -11  -2    0.19    0.23
   6  11  -2   -0.12    0.22
  -6  11   2   -0.20    0.27
  -5 -11   2    0.17    0.17
   5 -11  -2    0.16    0.25
  -5  11   2    0.03    0.25
   4 -11  -2    2.67    0.37
  -4  11   2    2.42    0.37
  -4  11   2    2.41    0.41
   3 -11  -2    6.59    0.53
  -3  11   2    6.77    0.53
  -3  11   2    6.48    0.57
   3  11  -2    6.19    0.49
   2 -11  -2    1.09    0.31
  -2  11   2    1.01    0.26
   2  11  -2    1.19    0.27
  -2  11   2    0.83    0.32
   1 -11  -2    1.84    0.37
  -1  11   2    1.72    0.37
   1  11  -2    1.72    0.30
   1  11  -2    1.98    0.27
   1  11  -2    1.52    0.42
   0 -11   2    3.76    0.45
   0 -11  -2    3.31    0.43
   0  11  -2    2.36    0.35
   0  11   2    2.93    0.42
   0  11  -2    2.75    0.34
   0  11  -2    2.42    0.47
   1 -11   2   -0.01    0.23
  -1 -11  -2    0.60    0.23
   1  11   2   -0.16    0.22
  -1  11  -2    0.08    0.20
  -1  11  -2    0.31    0.19
  -1  11  -2   -0.07    0.20
  -2 -11  -2    5.80    0.33
  -2 -11  -2    5.61    0.52
   2 -11   2    4.88    0.47
   2  11   2    5.73    0.58
  -2  11  -2    7.07    0.53
  -2  11  -2    5.69    0.67
  -3 -11  -2    1.12    0.22
   3 -11   2    0.98    0.30
  -3 -11  -2    1.43    0.31
  -3  11  -2    1.42    0.32
   3  11   2    0.74    0.29
  -4 -11  -2    1.19    0.34
  -4 -11  -2    1.46    0.27
  -4  11  -2    1.43    0.36
   4  11   2    1.48    0.37
  -5 -11  -2    0.58    0.25
  -5 -11  -2    0.98    0.31
  -5  11  -2    0.78    0.33
   5  11   2    0.94    0.32
  -6 -11  -2    0.30    0.24
  -6  11  -2    0.27    0.35
   6  11   2   -0.01    0.27
   6 -12  -2    0.11    0.26
  -6  12   2    0.13    0.30
   5 -12  -2    0.25    0.27
  -5  12   2    0.14    0.27
  -5  12   2   -0.01    0.29
   5  12  -2    0.47    0.39
   4 -12  -2    1.17    0.30
   4  12  -2    0.97    0.43
  -4  12   2    0.85    0.34
  -4  12   2    1.09    0.31
   3 -12  -2    1.12    0.30
   3  12  -2    1.08    0.41
  -3  12   2    1.10    0.32
   2 -12  -2    3.52    0.47
  -2  12   2    3.47    0.50
   2  12  -2    3.19    0.60
   1 -12  -2    1.94    0.39
  -1  12   2    1.48    0.34
   1  12  -2    1.17    0.42
   1  12  -2    1.95    0.35
   0 -12  -2    4.03    0.50
   0  12   2    4.32    0.50
   0  12  -2    4.59    0.72
   0  12  -2    5.12    0.47
   0  12  -2    4.73    0.52
  -1 -12  -2    0.35    0.24
  -1  12  -2    0.15    0.20
  -1  12  -2    0.00    0.22
  -1  12  -2    0.34    0.24
   1  12   2    0.28    0.26
  -2 -12  -2    0.19    0.29
   2  12   2    0.06    0.26
  -2  12  -2    0.20    0.22
  -2  12  -2   -0.01    0.23
  -3 -12  -2    3.93    0.50
  -3  12  -2    3.83    0.48
   3  12   2    2.92    0.47
  -4 -12  -2    0.19    0.32
  -4 -12  -2    0.33    0.22
  -4  12  -2    0.41    0.23
   4  12   2    0.28    0.27
  -5 -12  -2    0.39    0.25
   5  12   2    0.27    0.28
   5 -13  -2    0.63    0.33
  -5  13   2    0.31    0.31
   4 -13  -2    0.39    0.29
   3 -13  -2    2.08    0.39
  -3  13   2    1.14    0.34
   3  13  -2    1.12    0.46
   2 -13  -2    0.18    0.23
  -2  13   2    0.55    0.31
   2  13  -2    0.04    0.23
   1 -13  -2   -0.30    0.27
  -1  13   2    0.37    0.31
   1  13  -2    0.41    0.36
   0 -13  -2    1.51    0.41
   0  13   2    1.35    0.36
   0  13  -2    1.65    0.35
   0  13  -2    1.09    0.40
  -1 -13  -2    0.99    0.39
   1  13   2    0.99    0.35
  -1  13  -2    1.21    0.33
  -1  13  -2    1.74    0.33
  -1  13  -2    1.01    0.38
  -2 -13  -2    0.74    0.29
  -2  13  -2    0.54    0.26
   2  13   2    0.04    0.28
  -2  13  -2    0.40    0.26
  -3 -13  -2    1.09    0.37
  -3  13  -2    1.61    0.38
   3  13   2    1.46    0.41
  -3  13  -2    0.96    0.32
   4  13   2    0.41    0.30
   1  14  -2    0.07    0.32
   0  14  -2    0.01    0.30
   0  14   2    0.11    0.30
   1  14   2    0.50    0.33
  -2  14  -2    0.53    0.31
 -12   0   3   -0.67    0.28
 -12   0   3   -0.20    0.33
  12   0  -3   -0.48    0.29
  11   0  -3   -0.01    0.30
 -11   0   3   -0.24    0.21
 -11   0   3   -0.40    0.27
 -10   0   3   -0.24    0.24
 -10   0   3   -0.14    0.29
  10   0  -3   -0.61    0.23
   9   0  -3    3.63    0.44
  -9   0   3    3.19    0.44
  -9   0   3    3.16    0.37
   8   0  -3    0.36    0.15
   8   0  -3    0.36    0.23
  -8   0   3    0.55    0.23
  -8   0   3    0.32    0.20
   7   0  -3    0.34    0.16
   7   0  -3    0.25    0.13
  -7   0   3    0.05    0.18
  -7   0   3    0.24    0.17
   6   0  -3   37.38    0.98
   6   0  -3   36.90    1.13
  -6   0   3   34.84    0.93
  -6   0   3   36.70    0.94
  -5   0   3   66.40    1.36
   5   0  -3   66.04    1.37
  -5   0   3   64.50    1.32
   5   0  -3   65.06    1.72
   4   0  -3   39.29    1.14
  -4   0   3   38.96    0.86
  -4   0   3   39.43    0.88
   4   0  -3   40.26    0.90
  -3   0   3   40.13    0.86
  -3   0   3   43.21    1.17
  -3   0   3   42.05    0.85
   3   0  -3   42.67    0.87
   3   0  -3   44.07    1.19
  -2   0   3  144.04    2.41
  -2   0   3  145.95    3.37
   2   0  -3  148.12    3.39
  -2   0   3  144.95    2.41
   2   0  -3  148.78    2.42
  -2   0   3  146.14    2.37
   2   0  -3  154.75    2.45
   1   0  -3   62.39    1.07
  -1   0   3   61.90    1.11
  -1   0   3   61.73    1.58
   1   0  -3   62.80    1.10
   1   0  -3   61.07    1.59
  -1   0   3   61.50    1.07
  -1   0   3   60.39    1.08
   1   0  -3   63.13    1.08
   0   0  -3  120.67    2.01
   0   0   3  122.60    2.86
   0   0  -3  119.39    2.86
   0   0   3  121.54    2.07
   0   0  -3  124.06    2.02
   0   0  -3  121.32    2.07
   0   0   3  121.62    2.02
   1   0   3    8.11    0.31
  -1   0  -3    8.09    0.29
  -1   0  -3    8.44    0.44
   1   0   3    8.13    0.43
   1   0   3    8.03    0.29
   1   0   3    8.19    0.29
  -2   0  -3   15.50    0.60
   2   0   3   15.03    0.49
  -2   0  -3   14.52    0.45
   2   0   3   15.17    0.46
   3   0   3   25.20    0.68
   3   0   3   25.70    0.75
  -3   0  -3   25.21    0.61
  -3   0  -3   25.11    0.67
  -4   0  -3    5.50    0.32
   4   0   3    5.03    0.32
   4   0   3    5.33    0.39
  -4   0  -3    5.82    0.29
   5   0   3    1.60    0.27
  -5   0  -3    2.16    0.24
  -5   0  -3    1.80    0.25
   5   0   3    1.62    0.24
  -6   0  -3   16.11    0.68
  -6   0  -3   15.10    0.58
   6   0   3   15.31    0.68
   6   0   3   15.66    0.77
   7   0   3    6.61    0.52
  -7   0  -3    6.94    0.53
   7   0   3    6.08    0.53
  -7   0  -3    6.22    0.43
  -8   0  -3    2.55    0.41
   8   0   3    2.45    0.41
  -8   0  -3    1.96    0.31
  -9   0  -3   -0.11    0.23
   9   0   3    0.09    0.20
  -9   0  -3    0.18    0.22
 -10   0  -3    0.28    0.33
  10   0   3   -0.14    0.26
 -12  -1   3   -0.48    0.28
 -12  -1   3   -0.03    0.38
 -12   1   3   -0.81    0.30
  12   1  -3   -0.47    0.31
 -12   1   3   -0.07    0.35
  11  -1  -3    0.23    0.32
 -11  -1   3   -0.02    0.33
 -11  -1   3   -0.07    0.28
 -11   1   3    0.05    0.31
  11   1  -3    0.05    0.31
 -11   1   3    0.09    0.33
  10  -1  -3   -0.19    0.25
 -10  -1   3   -0.14    0.23
 -10  -1   3   -0.09    0.30
  10   1  -3    0.00    0.29
 -10   1   3    0.14    0.31
 -10   1   3   -0.16    0.26
  -9  -1   3    0.40    0.25
  -9  -1   3    0.51    0.30
   9  -1  -3    0.45    0.23
   9   1  -3    0.49    0.28
  -9   1   3    0.41    0.22
  -9   1   3    0.13    0.27
   8  -1  -3    2.79    0.38
  -8  -1   3    2.87    0.35
  -8  -1   3    2.87    0.36
  -8   1   3    2.59    0.37
   8   1  -3    2.79    0.35
  -8   1   3    2.43    0.31
   8   1  -3    2.57    0.37
   7  -1  -3    3.94    0.32
   7  -1  -3    3.94    0.37
  -7  -1   3    4.67    0.38
  -7  -1   3    3.70    0.34
  -7   1   3    4.04    0.34
  -7   1   3    4.58    0.40
   7   1  -3    3.74    0.38
   7   1  -3    4.26    0.38
   6  -1  -3    6.68    0.40
   6  -1  -3    7.02    0.41
  -6  -1   3    7.54    0.42
  -6  -1   3    7.93    0.41
   6   1  -3    7.17    0.39
   6   1  -3    7.07    0.47
  -6   1   3    6.80    0.41
  -6   1   3    7.38    0.42
   5  -1  -3   45.69    1.04
  -5  -1   3   44.91    1.03
  -5  -1   3   43.93    0.99
   5  -1  -3   43.57    1.22
  -5   1   3   44.71    1.02
   5   1  -3   45.01    1.34
  -5   1   3   44.80    1.21
   5   1  -3   45.39    1.05
  -5   1   3   43.66    1.01
   4  -1  -3    4.85    0.32
  -4  -1   3    4.99    0.22
  -4  -1   3    4.73    0.27
   4  -1  -3    4.73    0.26
  -4  -1   3    5.09    0.27
  -4   1   3    4.93    0.28
  -4   1   3    4.91    0.29
   4   1  -3    5.23    0.28
  -4   1   3    4.53    0.25
   4   1  -3    4.82    0.34
  -3  -1   3  154.63    2.53
  -3  -1   3  156.52    2.58
   3  -1  -3  155.62    3.54
   3  -1  -3  152.63    2.58
  -3  -1   3  159.44    2.52
  -3   1   3  156.99    3.51
  -3   1   3  153.06    2.57
   3   1  -3  152.60    2.57
   3   1  -3  154.47    3.60
  -3   1   3  148.25    2.52
   2  -1  -3  480.64    7.55
  -2  -1   3  453.06    7.33
  -2  -1   3  456.44    7.27
  -2  -1   3  449.84    7.52
   2  -1  -3  472.61   10.35
   2  -1  -3  475.20    7.37
  -2   1   3  454.45    7.36
   2   1  -3  473.06   10.45
  -2   1   3  455.94    7.41
  -2   1   3  468.71   10.15
   1  -1  -3  183.56    2.90
  -1  -1   3  178.04    4.08
  -1  -1   3  179.83    3.02
   1  -1  -3  185.33    2.81
  -1  -1   3  181.75    2.88
   1  -1  -3  181.40    2.99
   1  -1  -3  179.23    4.09
  -1   1   3  183.01    4.10
  -1   1   3  178.99    2.90
  -1   1   3  177.96    2.99
   1   1  -3  180.90    2.84
  -1   1   3  178.03    2.80
   1   1  -3  179.18    4.09
   1   1  -3  179.51    2.91
   1   1  -3  179.88    2.87
   0  -1  -3   27.48    0.60
   0  -1  -3   28.83    0.64
   0  -1   3   28.98    0.60
   0  -1  -3   28.73    0.53
   0  -1  -3   29.74    0.92
   0  -1   3   28.16    0.60
   0  -1  -3   27.62    0.61
   0  -1   3   28.83    0.87
   0   1   3   29.00    0.65
   0   1  -3   29.45    0.59
   0   1  -3   29.20    0.60
   0   1   3   28.49    0.99
   0   1  -3   29.11    0.88
   0   1   3   28.53    0.62
  -1  -1  -3   50.24    1.37
   1  -1   3   50.30    0.97
   1  -1   3   49.21    1.01
  -1  -1  -3   49.44    0.97
   1  -1   3   51.14    0.96
   1  -1   3   50.34    1.34
   1   1   3   50.55    0.99
   1   1   3   49.12    1.04
  -1   1  -3   49.52    0.95
  -1   1  -3   50.80    1.36
   2  -1   3    1.50    0.14
   2  -1   3    1.51    0.17
  -2  -1  -3    1.25    0.17
  -2  -1  -3    1.45    0.11
  -2  -1  -3    0.89    0.17
   2  -1   3    1.44    0.21
   2   1   3    1.53    0.17
   2   1   3    1.39    0.17
  -2   1  -3    1.76    0.27
  -2   1  -3    1.22    0.13
  -3  -1  -3    5.61    0.30
   3  -1   3    5.56    0.33
   3  -1   3    5.32    0.30
  -3  -1  -3    5.47    0.23
  -3   1  -3    5.17    0.27
   3   1   3    5.24    0.34
  -3   1  -3    5.24    0.29
  -3   1  -3    5.13    0.13
   3   1   3    5.08    0.29
  -3   1  -3    5.53    0.36
   4  -1   3   45.15    1.16
  -4  -1  -3   44.88    1.07
  -4  -1  -3   45.39    0.68
  -4  -1  -3   44.53    0.93
   4  -1   3   44.33    1.06
  -4   1  -3   44.42    1.01
   4   1   3   45.17    1.17
  -4   1  -3   46.10    1.06
   4   1   3   43.94    1.08
  -5  -1  -3    7.63    0.36
   5  -1   3    7.72    0.52
  -5  -1  -3    7.61    0.42
   5  -1   3    7.50    0.41
   5   1   3    7.01    0.41
  -5   1  -3    7.28    0.39
   5   1   3    7.48    0.46
  -5   1  -3    7.70    0.43
   6  -1   3    2.33    0.33
   6  -1   3    2.07    0.36
  -6  -1  -3    2.26    0.34
  -6  -1  -3    1.96    0.25
   6   1   3    2.48    0.33
  -6   1  -3    2.43    0.30
  -6   1  -3    2.47    0.33
   6   1   3    2.34    0.34
   7  -1   3    0.44    0.24
  -7  -1  -3    0.71    0.28
  -7  -1  -3    0.62    0.21
  -7   1  -3    0.83    0.23
   7   1   3    0.73    0.27
   7   1   3    0.39    0.28
  -7   1  -3    0.96    0.28
  -8  -1  -3    0.11    0.27
   8  -1   3    0.10    0.19
  -8  -1  -3    0.22    0.18
   8   1   3    0.08    0.20
   8   1   3   -0.27    0.29
  -8   1  -3   -0.10    0.20
  -8   1  -3    0.20    0.26
   9  -1   3   -0.01    0.26
  -9  -1  -3    0.10    0.22
  -9   1  -3   -0.41    0.25
  -9   1  -3    0.08    0.21
   9   1   3    0.15    0.27
   9   1   3   -0.41    0.20
 -10  -1  -3    0.90    0.39
  10  -1   3    0.42    0.31
  10   1   3    1.33    0.40
 -12  -2   3    0.02    0.29
 -12   2   3   -0.87    0.31
  12   2  -3   -0.22    0.31
 -11  -2   3    0.07    0.26
 -11  -2   3    0.45    0.38
  11  -2  -3    0.14    0.28
 -11   2   3   -0.06    0.31
  11   2  -3   -0.11    0.21
 -11   2   3   -0.16    0.31
 -10  -2   3    0.84    0.36
  10  -2  -3    0.73    0.33
 -10  -2   3    0.57    0.27
 -10   2   3    0.71    0.32
 -10   2   3    0.57    0.26
  10   2  -3    0.58    0.26
  -9  -2   3   -0.11    0.20
  -9  -2   3    0.03    0.20
   9  -2  -3    0.04    0.19
  -9   2   3   -0.35    0.21
  -9   2   3   -0.28    0.24
   9   2  -3   -0.30    0.22
  -8  -2   3    8.15    0.55
   8  -2  -3    7.41    0.52
  -8  -2   3    6.79    0.43
   8   2  -3    7.70    0.60
   8   2  -3    7.83    0.49
  -8   2   3    8.20    0.56
  -8   2   3    7.71    0.52
  -7  -2   3    0.28    0.18
   7  -2  -3   -0.03    0.13
   7  -2  -3   -0.16    0.11
  -7  -2   3   -0.02    0.14
   7   2  -3    0.01    0.13
   7   2  -3   -0.05    0.15
  -7   2   3    0.07    0.15
  -7   2   3    0.12    0.19
   6  -2  -3    9.24    0.46
  -6  -2   3    9.03    0.46
  -6  -2   3    8.74    0.43
   6  -2  -3    8.50    0.43
   6   2  -3    9.51    0.59
  -6   2   3    9.19    0.45
  -6   2   3    9.93    0.49
   6   2  -3    8.97    0.46
   5  -2  -3    8.52    0.42
  -5  -2   3    8.81    0.41
  -5  -2   3    8.96    0.39
   5  -2  -3    8.39    0.40
  -5   2   3    8.25    0.37
   5   2  -3    8.98    0.54
  -5   2   3    8.82    0.40
  -5   2   3    9.01    0.38
   5   2  -3    9.83    0.36
   5   2  -3    8.71    0.39
  -4  -2   3    3.34    0.17
   4  -2  -3    3.41    0.22
  -4  -2   3    3.46    0.24
  -4  -2   3    3.19    0.22
   4  -2  -3    3.51    0.30
  -4   2   3    2.89    0.20
   4   2  -3    3.24    0.18
  -4   2   3    3.25    0.24
  -4   2   3    3.05    0.22
   4   2  -3    3.06    0.23
   4   2  -3    2.80    0.29
   3  -2  -3   16.89    0.61
  -3  -2   3   16.57    0.46
  -3  -2   3   15.97    0.46
   3  -2  -3   16.58    0.47
   3  -2  -3   17.39    0.46
  -3  -2   3   16.56    0.46
  -3  -2   3   16.58    0.35
   3   2  -3   17.17    0.35
  -3   2   3   17.57    0.47
   3   2  -3   17.06    0.70
  -3   2   3   17.51    0.48
   3   2  -3   17.31    0.47
  -3   2   3   17.52    0.61
  -2  -2   3   44.35    0.85
  -2  -2   3   43.66    0.85
   2  -2  -3   44.44    0.86
   2  -2  -3   45.27    1.23
  -2   2   3   44.13    1.23
   2   2  -3   44.40    1.29
  -2   2   3   42.94    0.84
  -2   2   3   43.65    0.86
   1  -2  -3   27.32    0.90
  -1  -2   3   26.79    0.57
   1  -2  -3   28.03    0.61
   1  -2  -3   27.86    0.56
  -1   2   3   29.68    0.56
  -1   2   3   28.83    0.66
   1   2  -3   29.23    0.91
  -1   2   3   29.43    0.62
   1   2  -3   29.85    0.53
   0  -2  -3  100.72    2.64
   0  -2  -3  112.88    1.88
   0  -2   3  111.63    1.83
   0  -2  -3  114.69    1.72
   0  -2  -3  100.59    1.85
   0   2   3  109.89    1.98
   0   2   3  111.26    1.71
   0   2   3  111.59    1.88
   0   2  -3  115.61    1.90
   0   2  -3  112.03    2.65
   0   2  -3  112.03    1.81
  -1  -2  -3   17.08    0.47
   1  -2   3   17.32    0.43
  -1  -2  -3   17.04    0.32
   1  -2   3   17.28    0.61
   1  -2   3   17.12    0.42
  -1   2  -3   17.11    0.42
  -1   2  -3   16.92    0.62
   1   2   3   17.48    0.48
   1   2   3   16.76    0.52
   2  -2   3    4.00    0.22
   2  -2   3    4.33    0.28
   2  -2   3    3.82    0.25
  -2  -2  -3    4.04    0.23
   2  -2   3    3.81    0.21
  -2  -2  -3    4.12    0.14
  -2   2  -3    3.87    0.21
   2   2   3    3.74    0.23
   2   2   3    4.01    0.28
  -2   2  -3    4.28    0.33
  -2   2  -3    3.94    0.15
   3  -2   3   63.04    1.59
  -3  -2  -3   61.69    1.07
   3  -2   3   60.16    1.25
  -3  -2  -3   59.61    0.99
  -3  -2  -3   61.11    1.28
   3   2   3   61.43    1.30
  -3   2  -3   62.14    0.94
   3   2   3   60.23    1.38
  -3   2  -3   61.21    1.58
  -3   2  -3   61.77    1.26
  -3   2  -3   62.18    1.23
   4  -2   3    2.96    0.24
  -4  -2  -3    3.73    0.21
  -4  -2  -3    3.22    0.15
   4  -2   3    3.31    0.26
  -4  -2  -3    3.00    0.30
  -4   2  -3    3.45    0.29
   4   2   3    3.28    0.33
  -4   2  -3    3.65    0.28
  -4   2  -3    3.10    0.25
   4   2   3    3.38    0.27
  -5  -2  -3    1.14    0.16
   5  -2   3    1.09    0.17
  -5  -2  -3    1.25    0.26
   5  -2   3    1.50    0.22
  -5   2  -3    1.37    0.23
   5   2   3    1.25    0.22
  -5   2  -3    1.06    0.20
   5   2   3    1.23    0.23
  -6  -2  -3    3.34    0.29
  -6  -2  -3    3.30    0.35
   6  -2   3    4.05    0.39
   6   2   3    3.45    0.39
   6   2   3    3.31    0.40
  -6   2  -3    3.30    0.35
  -6   2  -3    3.78    0.38
   7  -2   3    5.16    0.46
  -7  -2  -3    4.50    0.36
  -7  -2  -3    5.37    0.45
   7   2   3    5.63    0.50
  -7   2  -3    5.29    0.46
   7   2   3    5.35    0.56
  -7   2  -3    5.38    0.45
  -8  -2  -3    4.83    0.47
   8  -2   3    5.25    0.45
  -8   2  -3    5.94    0.52
  -8   2  -3    5.90    0.52
   8   2   3    3.95    0.52
   8   2   3    5.37    0.49
  -9  -2  -3    3.05    0.49
   9  -2   3    2.49    0.43
   9   2   3    2.94    0.48
   9   2   3    2.10    0.48
  -9   2  -3    2.25    0.39
 -10  -2  -3    0.85    0.39
  10  -2   3    0.38    0.27
  10   2   3    0.91    0.31
 -10   2  -3    0.38    0.31
  12   3  -3   -0.02    0.34
 -11  -3   3    0.83    0.40
 -11  -3   3    0.62    0.29
  11  -3  -3    0.48    0.34
  11   3  -3    0.98    0.32
 -11   3   3    0.40    0.36
 -10  -3   3   -0.28    0.19
 -10  -3   3    0.19    0.32
  10  -3  -3    0.10    0.27
 -10   3   3   -0.27    0.25
 -10   3   3    0.04    0.23
  10   3  -3    0.19    0.27
   9  -3  -3    1.18    0.31
  -9  -3   3    1.22    0.27
  -9  -3   3    0.97    0.33
   9   3  -3    0.83    0.30
  -9   3   3    1.44    0.32
  -9   3   3    1.02    0.32
   9   3  -3    0.92    0.29
   8  -3  -3    1.80    0.32
  -8  -3   3    1.82    0.30
  -8  -3   3    1.65    0.27
  -8   3   3    2.18    0.33
   8   3  -3    2.15    0.31
  -8   3   3    1.98    0.31
   8   3  -3    1.08    0.29
  -7  -3   3   13.00    0.55
  -7  -3   3   12.67    0.60
   7  -3  -3   12.68    0.58
   7   3  -3   12.40    0.76
  -7   3   3   12.58    0.55
   7   3  -3   13.06    0.57
   7   3  -3   12.17    0.53
  -7   3   3   13.46    0.64
   6  -3  -3   18.62    0.65
  -6  -3   3   18.34    0.64
  -6  -3   3   18.70    0.61
   6   3  -3   19.16    0.66
   6   3  -3   18.51    0.58
  -6   3   3   19.87    0.65
  -6   3   3   18.97    0.69
   6   3  -3   19.41    0.91
  -5  -3   3   20.24    0.62
   5  -3  -3   21.60    0.66
  -5  -3   3   21.26    0.61
   5  -3  -3   22.74    0.66
   5   3  -3   20.86    0.63
  -5   3   3   21.05    0.65
  -5   3   3   22.01    0.64
   5   3  -3   21.95    0.57
  -5   3   3   20.82    0.67
   5   3  -3   20.99    0.91
  -4  -3   3    7.52    0.33
   4  -3  -3    7.27    0.33
   4  -3  -3    7.38    0.37
  -4  -3   3    7.06    0.32
  -4  -3   3    7.28    0.26
  -4   3   3    7.09    0.36
  -4   3   3    7.09    0.37
   4   3  -3    6.97    0.26
   4   3  -3    6.82    0.31
  -4   3   3    7.23    0.32
   4   3  -3    7.26    0.50
   3  -3  -3    4.87    0.33
  -3  -3   3    4.70    0.24
  -3  -3   3    4.96    0.24
   3  -3  -3    5.28    0.24
  -3  -3   3    5.14    0.24
   3  -3  -3    4.89    0.24
  -3  -3   3    5.09    0.17
  -3   3   3    5.49    0.25
   3   3  -3    5.17    0.39
  -3   3   3    5.60    0.28
   3   3  -3    5.25    0.17
   2  -3  -3   92.22    1.61
  -2  -3   3   94.57    1.59
   2  -3  -3   93.12    2.28
  -2  -3   3   91.83    1.58
   2   3  -3   92.63    1.54
   2   3  -3   94.76    2.41
  -2   3   3   89.06    1.59
  -2   3   3   94.57    1.62
   1  -3  -3   63.49    1.15
  -1  -3   3   61.66    1.09
   1  -3  -3   63.85    1.09
  -1   3   3   63.51    1.15
  -1   3   3   62.43    1.08
  -1   3   3   61.04    1.27
   1   3  -3   63.27    1.72
   0  -3   3   24.01    0.50
   0  -3  -3   24.17    0.57
   0  -3  -3   24.40    0.44
   0  -3  -3   23.77    0.56
   0   3   3   23.37    0.64
   0   3  -3   23.89    0.49
   0   3   3   23.83    0.56
   0   3   3   24.35    0.44
   0   3  -3   25.08    0.84
   1  -3   3    6.36    0.24
  -1  -3  -3    6.11    0.27
   1  -3   3    6.33    0.23
  -1   3  -3    6.12    0.22
   1   3   3    6.04    0.27
  -1   3  -3    5.95    0.36
   1   3   3    6.20    0.32
   2  -3   3   17.34    0.48
  -2  -3  -3   18.75    0.55
   2  -3   3   18.28    0.48
  -2   3  -3   18.72    0.48
  -2   3  -3   19.29    0.69
   2   3   3   18.48    0.55
   2   3   3   19.31    0.62
   3  -3   3    1.21    0.18
  -3  -3  -3    1.07    0.09
  -3  -3  -3    1.14    0.14
  -3  -3  -3    0.84    0.17
   3  -3   3    0.90    0.15
  -3   3  -3    0.83    0.16
  -3   3  -3    1.19    0.12
   3   3   3    1.00    0.16
  -3   3  -3    1.04    0.15
  -3   3  -3    0.74    0.16
   3   3   3    0.97    0.17
   4  -3   3   15.65    0.55
   4  -3   3   14.93    0.54
  -4  -3  -3   15.81    0.59
  -4  -3  -3   15.47    0.40
  -4  -3  -3   15.21    0.38
   4   3   3   16.08    0.66
  -4   3  -3   16.13    0.53
  -4   3  -3   15.09    0.56
   4   3   3   15.83    0.60
  -4   3  -3   15.79    0.59
  -5  -3  -3    8.21    0.32
   5  -3   3    7.37    0.43
  -5  -3  -3    8.02    0.48
  -5  -3  -3    8.01    0.28
   5   3   3    7.92    0.47
   5   3   3    8.19    0.54
  -5   3  -3    8.81    0.49
  -5   3  -3    7.52    0.41
   6  -3   3   18.13    0.71
  -6  -3  -3   17.19    0.71
  -6  -3  -3   16.76    0.52
   6   3   3   19.70    0.78
   6   3   3   18.72    0.84
  -6   3  -3   19.26    0.76
  -6   3  -3   18.00    0.68
  -7  -3  -3   14.43    0.69
   7  -3   3   14.67    0.70
   7   3   3   14.07    0.73
   7   3   3   14.87    0.81
  -7   3  -3   12.73    0.60
  -7   3  -3   14.98    0.72
   8  -3   3    1.15    0.31
  -8  -3  -3    0.97    0.34
   8   3   3    0.68    0.34
  -8   3  -3    0.39    0.27
   8   3   3    1.27    0.31
  -9  -3  -3    0.91    0.38
   9  -3   3    0.68    0.31
  -9   3  -3    0.53    0.30
   9   3   3    0.86    0.35
   9   3   3    0.26    0.36
 -10  -3  -3    0.54    0.31
 -10   3  -3    0.14    0.31
  10   3   3    0.86    0.37
  10   3   3   -0.12    0.39
  11  -4  -3    0.23    0.32
 -11  -4   3    0.38    0.37
 -11   4   3    0.08    0.36
  11   4  -3    0.30    0.34
 -10  -4   3    0.76    0.36
  10  -4  -3   -0.18    0.23
 -10  -4   3    0.27    0.24
  10   4  -3    0.62    0.31
 -10   4   3   -0.03    0.31
  -9  -4   3    0.52    0.29
  -9  -4   3    0.45    0.24
   9  -4  -3    0.90    0.26
  -9   4   3    0.31    0.28
   9   4  -3    0.64    0.27
   9   4  -3    0.36    0.23
   8  -4  -3    6.08    0.48
  -8  -4   3    6.00    0.43
  -8  -4   3    5.90    0.50
   8   4  -3    5.59    0.62
  -8   4   3    6.12    0.47
  -8   4   3    6.41    0.55
   8   4  -3    5.45    0.43
   8   4  -3    6.30    0.49
   7  -4  -3    0.82    0.20
  -7  -4   3    0.97    0.23
  -7  -4   3    0.86    0.26
  -7   4   3    0.85    0.24
   7   4  -3    1.25    0.25
  -7   4   3    0.98    0.27
   7   4  -3    0.83    0.22
   7   4  -3    0.81    0.27
   6  -4  -3   41.61    1.05
  -6  -4   3   40.70    1.05
  -6  -4   3   40.90    0.99
  -6   4   3   41.59    1.02
  -6   4   3   40.66    1.10
   6   4  -3   40.44    0.97
   6   4  -3   39.22    1.03
   6   4  -3   42.74    1.55
  -5  -4   3   10.90    0.43
   5  -4  -3   10.63    0.45
  -5  -4   3   10.73    0.45
  -5   4   3   11.10    0.46
   5   4  -3   11.18    0.46
  -5   4   3   11.61    0.45
   5   4  -3   11.40    0.40
   5   4  -3   11.76    0.72
  -5   4   3   11.01    0.50
  -4  -4   3   81.38    1.50
  -4  -4   3   81.04    1.56
   4  -4  -3   82.96    1.56
   4   4  -3   82.06    1.50
   4   4  -3   83.35    2.37
   4   4  -3   84.37    1.57
  -4   4   3   81.12    1.61
  -4   4   3   84.08    1.55
  -3  -4   3   29.60    0.68
  -3  -4   3   28.71    0.67
   3  -4  -3   30.17    0.68
   3   4  -3   29.10    0.67
   3   4  -3   29.78    1.13
  -3   4   3   30.03    0.73
  -3   4   3   30.85    0.69
   3   4  -3   29.84    0.63
  -2  -4   3    5.87    0.22
   2  -4  -3    6.08    0.25
  -2  -4   3    5.64    0.22
  -2   4   3    5.71    0.31
  -2   4   3    5.64    0.24
   2   4  -3    5.97    0.43
  -2   4   3    5.71    0.26
   2   4  -3    5.76    0.21
   1  -4  -3   10.84    0.33
  -1  -4   3    9.88    0.27
   1  -4  -3   10.22    0.29
  -1   4   3    9.66    0.41
  -1   4   3    9.90    0.30
  -1   4   3    9.18    0.32
   1   4  -3    9.40    0.53
   0  -4  -3   94.86    1.49
   0  -4   3   90.22    1.53
   0  -4  -3   92.69    1.64
   0  -4  -3   96.25    1.65
   0   4   3   92.12    1.64
   0   4  -3   93.66    2.41
   0   4  -3   93.10    1.51
   0   4   3   93.36    1.48
   0   4   3   92.30    1.83
  -1  -4  -3   37.69    0.84
   1  -4   3   38.00    0.74
   1  -4   3   39.17    0.74
  -1  -4  -3   39.20    0.85
  -1   4  -3   37.65    0.72
   1   4   3   37.20    0.95
   1   4   3   38.91    0.84
  -1   4  -3   38.88    1.18
  -2  -4  -3    5.01    0.29
   2  -4   3    5.16    0.23
   2  -4   3    4.75    0.24
  -2  -4  -3    4.84    0.25
   2   4   3    4.84    0.28
  -2   4  -3    5.09    0.36
   2   4   3    4.92    0.33
  -2   4  -3    5.12    0.23
   3  -4   3   63.18    1.26
  -3  -4  -3   64.07    1.14
  -3  -4  -3   61.21    1.33
   3  -4   3   62.93    1.24
  -3   4  -3   63.92    1.68
  -3   4  -3   63.47    1.23
  -3   4  -3   63.70    1.39
   3   4   3   64.92    1.36
   3   4   3   64.70    1.49
   4  -4   3    2.67    0.25
  -4  -4  -3    2.74    0.21
  -4  -4  -3    2.65    0.12
  -4  -4  -3    2.37    0.29
  -4   4  -3    3.02    0.32
   4   4   3    2.71    0.30
  -4   4  -3    3.03    0.24
  -4   4  -3    3.04    0.35
   4   4   3    2.43    0.29
  -5  -4  -3   17.04    0.69
  -5  -4  -3   17.53    0.43
   5  -4   3   18.73    0.65
  -5  -4  -3   17.13    0.47
   5   4   3   16.49    0.66
  -5   4  -3   18.30    0.73
   5   4   3   16.98    0.73
  -5   4  -3   17.99    0.61
  -6  -4  -3   21.61    0.82
   6  -4   3   23.37    0.81
   6   4   3   23.46    0.95
   6   4   3   22.87    0.84
  -6   4  -3   22.24    0.78
  -6   4  -3   24.79    0.89
  -7  -4  -3    6.54    0.50
   7  -4   3    6.29    0.48
  -7   4  -3    6.36    0.49
   7   4   3    6.40    0.49
   7   4   3    6.07    0.61
   8  -4   3    2.84    0.41
  -8  -4  -3    3.35    0.47
  -8   4  -3    2.55    0.41
   8   4   3    2.08    0.43
   8   4   3    3.00    0.44
  -9  -4  -3    4.27    0.57
   9  -4   3    5.30    0.55
  -9   4  -3    3.91    0.52
   9   4   3    2.97    0.52
   9   4   3    5.04    0.52
  10   4   3    1.33    0.42
  10   4   3   -0.17    0.41
 -10   4  -3    0.49    0.36
  11  -5  -3   -0.17    0.27
 -11  -5   3   -0.16    0.34
 -11   5   3   -0.36    0.23
  10  -5  -3    0.80    0.29
 -10  -5   3    0.46    0.34
 -10   5   3    0.85    0.38
   9  -5  -3    1.22    0.30
  -9  -5   3    1.09    0.34
  -9  -5   3    1.19    0.26
   9   5  -3    0.99    0.32
   9   5  -3    1.10    0.30
  -9   5   3    1.19    0.36
   8  -5  -3    1.62    0.30
  -8  -5   3    1.46    0.29
  -8  -5   3    1.31    0.25
  -8   5   3    1.57    0.34
   8   5  -3    1.34    0.35
   8   5  -3    1.75    0.30
   8   5  -3    1.23    0.26
  -7  -5   3    0.39    0.23
   7  -5  -3    0.16    0.18
  -7  -5   3    0.65    0.18
   7   5  -3    0.05    0.18
   7   5  -3    0.18    0.22
  -7   5   3    0.31    0.24
  -7   5   3    0.20    0.19
   7   5  -3    0.68    0.21
  -6  -5   3   16.07    0.62
  -6  -5   3   15.44    0.56
   6  -5  -3   15.37    0.59
  -6   5   3   16.38    0.69
  -6   5   3   15.24    0.57
   6   5  -3   16.67    0.96
   6   5  -3   15.76    0.60
   6   5  -3   15.21    0.56
   5  -5  -3    8.06    0.38
  -5  -5   3    8.08    0.40
   5   5  -3    7.99    0.65
   5   5  -3    7.28    0.34
  -5   5   3    7.93    0.46
   5   5  -3    7.31    0.37
  -5   5   3    7.90    0.38
  -4  -5   3    5.31    0.30
  -4  -5   3    5.48    0.29
   4  -5  -3    5.60    0.29
  -4   5   3    5.61    0.29
   4   5  -3    5.56    0.53
   4   5  -3    5.14    0.27
   4   5  -3    5.31    0.30
  -4   5   3    5.54    0.36
  -3  -5   3   31.05    0.70
   3  -5  -3   30.61    0.70
  -3  -5   3   31.76    0.71
   3   5  -3   31.23    0.70
  -3   5   3   31.76    0.79
   3   5  -3   31.50    1.22
   3   5  -3   30.92    0.69
  -3   5   3   30.36    0.70
   2  -5  -3  112.17    1.92
  -2  -5   3  111.82    1.88
  -2  -5   3  111.75    1.87
  -2   5   3  112.10    1.92
  -2   5   3  111.82    2.21
  -2   5   3  113.79    1.96
   2   5  -3  110.31    2.98
   2   5  -3  114.24    1.99
   1  -5  -3   44.65    0.89
  -1  -5   3   42.34    0.79
   1  -5  -3   43.28    0.88
  -1   5   3   43.75    1.09
  -1   5   3   44.15    0.88
   1   5  -3   45.10    1.46
  -1   5   3   45.61    0.87
   0  -5   3   35.97    0.66
   0  -5  -3   37.75    0.80
   0  -5  -3   37.24    0.79
   0   5   3   36.48    0.67
   0   5  -3   36.89    1.24
   0   5   3   35.12    0.95
   0   5   3   36.84    0.79
   0   5  -3   35.59    0.61
  -1  -5  -3    3.84    0.24
  -1  -5  -3    3.57    0.23
  -1  -5  -3    3.86    0.24
   1  -5   3    3.83    0.17
  -1   5  -3    4.33    0.36
  -1   5  -3    3.99    0.15
   1   5   3    4.08    0.29
   1   5   3    3.93    0.23
  -2  -5  -3    4.85    0.28
   2  -5   3    5.28    0.23
  -2  -5  -3    5.18    0.30
   2  -5   3    5.00    0.23
   2   5   3    5.26    0.29
  -2   5  -3    5.40    0.21
  -2   5  -3    5.32    0.39
   2   5   3    4.80    0.34
  -3  -5  -3    4.08    0.28
  -3  -5  -3    3.95    0.26
   3  -5   3    3.96    0.25
   3  -5   3    4.16    0.24
  -3   5  -3    4.13    0.35
  -3   5  -3    3.89    0.22
   3   5   3    3.69    0.35
  -3   5  -3    4.16    0.34
   3   5   3    3.88    0.29
  -4  -5  -3   18.40    0.67
  -4  -5  -3   17.48    0.53
   4  -5   3   17.56    0.58
  -4   5  -3   18.91    0.72
   4   5   3   18.96    0.67
  -4   5  -3   18.42    0.69
   4   5   3   18.64    0.76
  -4   5  -3   18.19    0.55
  -5  -5  -3   14.30    0.61
  -5  -5  -3   15.68    0.50
   5  -5   3   15.38    0.58
   5   5   3   15.72    0.75
   5   5   3   14.16    0.61
  -5   5  -3   14.91    0.66
  -6  -5  -3    0.99    0.28
   6  -5   3    1.31    0.26
   6   5   3    1.04    0.24
  -6   5  -3    0.69    0.27
   6   5   3    1.23    0.30
  -7  -5  -3    4.69    0.51
   7  -5   3    3.75    0.40
  -7   5  -3    3.85    0.47
   7   5   3    3.57    0.45
   7   5   3    2.64    0.40
  -8  -5  -3    3.06    0.43
   8  -5   3    2.69    0.39
   8   5   3    3.08    0.45
  -8   5  -3    2.73    0.45
   8   5   3    2.81    0.48
  -9  -5  -3    0.55    0.36
   9  -5   3    0.53    0.28
   9   5   3   -0.45    0.31
   9   5   3    0.50    0.32
  -9   5  -3    0.18    0.32
 -10  -6   3    0.29    0.33
  10  -6  -3    0.32    0.27
 -10   6   3    0.28    0.35
  10   6  -3    0.54    0.30
   9  -6  -3    1.14    0.30
  -9  -6   3    1.48    0.32
   9   6  -3    1.14    0.36
  -9   6   3    1.02    0.36
  -8  -6   3    0.88    0.29
   8  -6  -3    1.06    0.29
  -8   6   3    1.49    0.35
   8   6  -3    1.22    0.37
   7  -6  -3    2.36    0.26
   7  -6  -3    3.26    0.34
  -7  -6   3    2.46    0.34
   7   6  -3    2.16    0.42
  -7   6   3    2.47    0.35
   7   6  -3    2.25    0.28
  -6  -6   3   33.26    0.94
   6  -6  -3   32.62    0.90
   6   6  -3   33.83    1.50
   6   6  -3   33.17    0.93
   6   6  -3   31.09    0.87
  -6   6   3   32.91    1.03
   5  -6  -3    8.75    0.40
  -5  -6   3    9.04    0.43
   5   6  -3    8.41    0.40
   5   6  -3    8.42    0.39
  -5   6   3    8.11    0.39
   5   6  -3    9.22    0.75
  -5   6   3    8.41    0.50
  -4  -6   3    6.80    0.33
   4  -6  -3    6.98    0.33
  -4  -6   3    7.11    0.34
   4   6  -3    6.93    0.33
   4   6  -3    7.10    0.33
  -4   6   3    6.60    0.31
  -4   6   3    7.30    0.39
   4   6  -3    6.95    0.64
  -3  -6   3   16.65    0.47
  -3  -6   3   16.75    0.47
   3  -6  -3   16.51    0.47
   3   6  -3   16.24    0.88
  -3   6   3   17.02    0.56
   3   6  -3   16.80    0.51
  -3   6   3   16.02    0.46
   3   6  -3   16.46    0.44
   2  -6  -3    5.51    0.25
  -2  -6   3    5.97    0.23
   2   6  -3    5.85    0.51
  -2   6   3    6.33    0.31
  -2   6   3    5.62    0.25
   2   6  -3    6.31    0.30
  -2   6   3    6.06    0.41
   1  -6  -3   25.77    0.69
  -1  -6   3   25.44    0.49
  -1  -6   3   25.73    0.49
   1  -6  -3   25.81    0.60
   1  -6  -3   25.38    0.60
  -1   6   3   25.25    0.60
   1   6  -3   24.22    1.04
  -1   6   3   23.69    0.57
  -1   6   3   25.16    0.81
   1   6  -3   23.59    0.40
   0  -6  -3   39.90    0.85
   0  -6  -3   38.85    0.84
   0  -6  -3   39.54    0.91
   0  -6   3   38.09    0.67
   0  -6   3   39.10    0.67
   0   6   3   38.53    0.83
   0   6   3   40.38    1.08
   0   6   3   39.70    0.76
   0   6  -3   41.03    1.39
  -1  -6  -3   19.75    0.59
  -1  -6  -3   20.71    0.58
   1  -6   3   20.06    0.42
  -1  -6  -3   20.06    0.57
   1   6   3   20.07    0.37
  -1   6  -3   19.85    0.33
   1   6   3   20.14    0.72
  -1   6  -3   19.93    0.87
   1   6   3   19.93    0.56
   2  -6   3    9.51    0.30
  -2  -6  -3    9.42    0.41
  -2  -6  -3    9.41    0.40
  -2   6  -3    9.04    0.26
   2   6   3    9.56    0.39
   2   6   3    8.69    0.47
  -2   6  -3    9.68    0.55
  -3  -6  -3    0.07    0.13
  -3  -6  -3    0.04    0.15
   3  -6   3    0.06    0.10
  -3   6  -3    0.02    0.12
   3   6   3   -0.10    0.14
  -3   6  -3    0.13    0.12
   3   6   3    0.19    0.14
  -4  -6  -3    0.03    0.14
  -4  -6  -3    0.17    0.18
   4  -6   3    0.15    0.13
   4   6   3    0.49    0.18
   4   6   3    0.23    0.15
  -4   6  -3    0.06    0.13
  -4   6  -3    0.08    0.15
  -5  -6  -3    2.42    0.33
   5  -6   3    1.95    0.25
  -5  -6  -3    2.33    0.26
   5   6   3    2.95    0.34
   5   6   3    2.31    0.33
  -5   6  -3    2.01    0.30
   6  -6   3    2.00    0.29
  -6  -6  -3    2.17    0.33
  -6   6  -3    2.73    0.39
   6   6   3    2.27    0.34
   6   6   3    2.01    0.36
  -7  -6  -3    6.67    0.56
   7  -6   3    7.19    0.51
  -7   6  -3    6.89    0.61
   7   6   3    7.29    0.57
   7   6   3    5.69    0.62
  -8  -6  -3    0.38    0.32
   8  -6   3    1.02    0.30
  -8   6  -3    0.11    0.31
   8   6   3    0.12    0.31
  -9  -6  -3    2.06    0.43
   9  -6   3    1.71    0.38
   9   6   3    1.09    0.45
  -9   6  -3    1.78    0.40
  10  -7  -3    0.28    0.25
 -10  -7   3    0.21    0.33
  10   7  -3    0.43    0.36
 -10   7   3   -0.11    0.34
   9  -7  -3    0.63    0.28
  -9  -7   3    0.51    0.31
  -9   7   3    0.10    0.32
   9   7  -3    0.58    0.33
  -8  -7   3    1.05    0.31
   8  -7  -3    1.21    0.29
  -8   7   3    1.04    0.31
   8   7  -3    0.71    0.36
   7  -7  -3    8.98    0.49
   7  -7  -3    8.50    0.46
  -7  -7   3    8.85    0.54
  -7   7   3    8.94    0.63
   7   7  -3    8.78    0.81
  -6  -7   3    1.32    0.26
   6  -7  -3    1.31    0.22
   6  -7  -3    1.62    0.26
   6   7  -3    0.72    0.19
  -6   7   3    1.29    0.29
   6   7  -3    1.17    0.33
  -5  -7   3    6.45    0.41
   5  -7  -3    6.88    0.42
  -5   7   3    6.56    0.50
   5   7  -3    6.81    0.73
   5   7  -3    6.67    0.39
  -4  -7   3    0.12    0.14
   4  -7  -3    0.18    0.17
   4   7  -3    0.39    0.13
  -4   7   3    0.21    0.18
   4   7  -3    0.17    0.23
  -3  -7   3   10.26    0.38
  -3  -7   3   10.24    0.37
   3  -7  -3    9.62    0.47
  -3   7   3   10.07    0.46
   3   7  -3    9.41    0.75
   3   7  -3   10.35    0.43
   2  -7  -3   45.30    1.04
  -2  -7   3   42.55    0.81
  -2  -7   3   42.66    0.81
   2  -7  -3   42.99    0.88
  -2   7   3   41.48    0.85
  -2   7   3   43.06    0.98
   2   7  -3   44.07    1.02
   2   7  -3   41.77    1.61
  -2   7   3   42.82    1.19
  -1  -7   3   16.24    0.33
   1  -7  -3   16.49    0.47
   1  -7  -3   17.50    0.60
  -1  -7   3   16.35    0.33
   1  -7  -3   16.96    0.47
  -1   7   3   16.29    0.69
   1   7  -3   17.28    0.59
  -1   7   3   17.35    0.50
   1   7  -3   17.27    0.92
  -1   7   3   16.16    0.44
   0  -7  -3    2.21    0.20
   0  -7  -3    2.27    0.28
   0  -7  -3    2.27    0.21
   0   7   3    2.44    0.18
   0   7   3    2.43    0.30
   0   7  -3    2.69    0.41
   0   7   3    2.63    0.19
  -1  -7  -3    7.77    0.42
   1  -7   3    7.44    0.18
  -1  -7  -3    7.69    0.36
  -1  -7  -3    7.99    0.35
   1   7   3    7.88    0.23
   1   7   3    8.22    0.50
  -1   7  -3    7.60    0.57
   1   7   3    7.93    0.33
  -2  -7  -3    8.59    0.40
   2  -7   3    8.74    0.27
  -2  -7  -3    8.66    0.44
   2   7   3    8.93    0.39
   2   7   3    8.30    0.52
  -2   7  -3    8.73    0.47
  -2   7  -3    8.83    0.59
  -3  -7  -3    0.86    0.20
   3  -7   3    1.12    0.14
  -3  -7  -3    1.03    0.22
  -3   7  -3    0.68    0.20
   3   7   3    1.04    0.20
  -3   7  -3    0.90    0.21
   3   7   3    0.73    0.23
   4  -7   3   11.07    0.43
  -4  -7  -3   11.04    0.49
  -4  -7  -3   11.02    0.54
  -4   7  -3   10.35    0.61
   4   7   3   11.34    0.64
  -5  -7  -3   10.54    0.50
  -5  -7  -3   10.10    0.56
   5  -7   3   10.30    0.46
   5   7   3   10.86    0.67
  -5   7  -3    9.58    0.58
  -6  -7  -3    4.39    0.41
   6  -7   3    3.78    0.34
   6   7   3    3.32    0.45
  -6   7  -3    4.01    0.48
  -7  -7  -3    1.61    0.36
   7  -7   3    1.45    0.29
  -7   7  -3    1.38    0.37
   7   7   3    1.01    0.34
   8  -7   3   -0.05    0.19
  -8  -7  -3   -0.07    0.27
  -8   7  -3    0.06    0.33
   8   7   3   -0.43    0.28
   9   7   3   -0.14    0.33
  10  -8  -3   -0.16    0.22
  10   8  -3    0.11    0.31
  -9  -8   3    0.18    0.30
   9  -8  -3    0.27    0.25
   9   8  -3    0.31    0.34
  -9   8   3   -0.28    0.31
   8  -8  -3    0.17    0.19
  -8  -8   3    0.05    0.25
   8   8  -3    0.16    0.31
  -8   8   3   -0.04    0.29
   7  -8  -3    2.65    0.34
   7  -8  -3    2.47    0.31
  -7  -8   3    2.14    0.33
   7   8  -3    1.73    0.42
  -7   8   3    1.92    0.34
  -6  -8   3    4.71    0.42
   6  -8  -3    4.31    0.38
   6   8  -3    5.05    0.65
  -6   8   3    4.65    0.50
   5  -8  -3    6.63    0.43
  -5  -8   3    7.42    0.42
   5   8  -3    7.93    0.81
   5   8  -3    6.76    0.41
  -5   8   3    6.16    0.45
   4  -8  -3    8.33    0.48
  -4  -8   3    8.62    0.39
  -4   8   3    8.43    0.50
   4   8  -3    8.01    0.79
   4   8  -3    8.60    0.43
  -3  -8   3    5.65    0.27
   3  -8  -3    6.16    0.42
   3   8  -3    5.54    0.66
  -3   8   3    5.06    0.43
   3   8  -3    5.60    0.36
  -3   8   3    5.12    0.37
  -2  -8   3   13.08    0.34
   2  -8  -3   13.50    0.58
   2  -8  -3   13.58    0.42
   2   8  -3   14.36    0.94
  -2   8   3   14.76    0.54
  -2   8   3   14.74    0.71
   2   8  -3   14.29    0.56
   1  -8  -3    8.41    0.47
   1  -8  -3    8.60    0.34
  -1   8   3    8.67    0.55
  -1   8   3    8.38    0.37
   1   8  -3    9.03    0.69
   1   8  -3    8.05    0.44
   0  -8  -3    4.80    0.27
   0  -8  -3    4.58    0.34
   0   8   3    4.67    0.44
   0   8  -3    4.39    0.53
   0   8   3    4.86    0.25
  -1  -8  -3    7.16    0.36
  -1  -8  -3    6.58    0.40
  -1   8  -3    7.22    0.60
   1   8   3    7.49    0.52
  -2  -8  -3    4.16    0.37
   2  -8   3    4.20    0.14
  -2  -8  -3    4.05    0.32
  -2   8  -3    4.13    0.46
   2   8   3    3.49    0.37
  -2   8  -3    3.69    0.39
   3  -8   3    3.83    0.20
  -3  -8  -3    4.07    0.36
  -3  -8  -3    4.18    0.37
  -3   8  -3    3.89    0.44
   3   8   3    3.78    0.43
  -3   8  -3    3.52    0.36
  -4  -8  -3    1.47    0.27
   4  -8   3    1.68    0.19
  -4  -8  -3    1.63    0.28
   4   8   3    1.56    0.31
  -4   8  -3    1.57    0.31
  -5  -8  -3    0.26    0.23
   5  -8   3    0.24    0.14
  -5  -8  -3    0.37    0.19
   5   8   3    0.35    0.25
  -5   8  -3    0.59    0.28
   6  -8   3    0.18    0.16
  -6  -8  -3    0.10    0.21
   6   8   3    0.00    0.24
  -6   8  -3   -0.07    0.24
  -7  -8  -3    0.38    0.28
   7  -8   3    0.05    0.18
  -7   8  -3    0.08    0.29
   7   8   3   -0.02    0.27
   8  -8   3    0.26    0.23
   8   8   3   -0.23    0.30
  -9  -9   3    0.09    0.32
  -9   9   3    0.10    0.28
   9   9  -3    0.26    0.35
  -8  -9   3    0.70    0.31
   8   9  -3    0.70    0.39
  -8   9   3    0.15    0.33
   7  -9  -3    1.24    0.27
  -7  -9   3    0.72    0.28
   7   9  -3    0.63    0.38
  -7   9   3    0.66    0.31
  -6  -9   3    4.37    0.40
   6  -9  -3    3.92    0.39
  -6   9   3    3.62    0.45
   6   9  -3    3.45    0.60
   5  -9  -3    2.87    0.36
  -5  -9   3    2.76    0.31
  -5   9   3    2.42    0.34
   5   9  -3    1.82    0.42
   4  -9  -3   11.09    0.56
  -4  -9   3    9.81    0.42
   4   9  -3   10.00    0.91
  -4   9   3   10.51    0.57
   4   9  -3   10.46    0.50
   3  -9  -3    0.29    0.22
   3  -9  -3    0.38    0.12
  -3  -9   3    0.25    0.12
   3   9  -3    0.33    0.16
  -3   9   3    0.44    0.23
  -3   9   3    0.39    0.17
   3   9  -3    0.45    0.24
   2  -9  -3    0.94    0.22
  -2  -9   3    0.91    0.09
   2  -9  -3    0.79    0.14
   2   9  -3    0.77    0.27
   2   9  -3    0.74    0.19
  -2   9   3    0.71    0.25
  -2   9   3    0.64    0.17
   1  -9  -3   19.57    0.52
   1  -9  -3   18.69    0.70
  -1   9   3   19.72    0.61
   1   9  -3   19.40    1.11
  -1   9   3   20.81    0.88
   1   9  -3   19.41    0.73
   0  -9  -3    3.09    0.37
   0  -9  -3    3.13    0.25
   0   9   3    3.12    0.39
   0   9  -3    3.30    0.36
   0   9  -3    3.28    0.52
  -1  -9  -3    0.76    0.17
  -1  -9  -3    0.64    0.20
  -1   9  -3    0.60    0.25
   1   9   3    0.72    0.24
  -2  -9  -3    1.71    0.24
  -2  -9  -3    1.53    0.29
   2   9   3    1.41    0.30
  -2   9  -3    1.20    0.27
  -2   9  -3    1.37    0.30
  -3  -9  -3    3.01    0.35
  -3  -9  -3    3.29    0.32
  -3   9  -3    2.99    0.37
   3   9   3    2.68    0.37
  -4  -9  -3    5.87    0.46
  -4  -9  -3    6.33    0.44
   4  -9   3    5.81    0.29
   4   9   3    5.81    0.50
  -4   9  -3    6.60    0.51
  -5  -9  -3    3.48    0.39
   5  -9   3    3.43    0.27
  -5  -9  -3    3.84    0.41
  -5   9  -3    3.00    0.42
   5   9   3    3.21    0.44
  -6  -9  -3    1.58    0.34
   6  -9   3    1.51    0.24
   6   9   3    1.30    0.36
  -6   9  -3    1.11    0.31
   7  -9   3    1.23    0.25
  -7  -9  -3    1.90    0.39
   7   9   3    0.61    0.34
  -7   9  -3    1.39    0.40
   8  -9   3    0.14    0.22
   8   9   3   -0.69    0.27
  -8 -10   3    0.32    0.25
   8  10  -3    0.50    0.41
  -8  10   3    0.29    0.36
   7 -10  -3    1.20    0.28
  -7 -10   3    1.03    0.30
  -7  10   3    0.91    0.35
   7  10  -3    1.09    0.47
  -6 -10   3    2.69    0.33
   6 -10  -3    2.26    0.35
   6  10  -3    2.43    0.52
  -6  10   3    2.88    0.43
   5 -10  -3    0.03    0.21
  -5 -10   3   -0.02    0.16
   5  10  -3   -0.11    0.29
  -5  10   3    0.20    0.24
   4 -10  -3    6.99    0.51
  -4 -10   3    6.89    0.34
  -4  10   3    8.03    0.66
   4  10  -3    7.49    0.87
  -4  10   3    7.45    0.52
   3 -10  -3    0.89    0.14
   3 -10  -3    0.56    0.21
   3  10  -3    0.83    0.21
  -3  10   3    0.43    0.28
  -3  10   3    0.78    0.22
   3  10  -3    0.59    0.32
   2 -10  -3    0.04    0.09
   2 -10  -3   -0.26    0.18
   2  10  -3    0.14    0.26
  -2  10   3   -0.15    0.20
   2  10  -3   -0.02    0.13
  -2  10   3   -0.12    0.14
   1 -10  -3    1.03    0.28
   1 -10  -3    0.84    0.14
   1  10  -3    0.77    0.23
  -1  10   3    0.76    0.28
   1  10  -3    0.64    0.30
   0 -10  -3    9.03    0.55
   0 -10  -3    8.13    0.35
   0  10   3    7.89    0.57
   0  10  -3    8.17    0.55
   0  10  -3    8.95    0.79
  -1 -10  -3   -0.01    0.15
  -1 -10  -3    0.19    0.14
  -1  10  -3    0.09    0.20
  -1  10  -3    0.09    0.18
   1  10   3    0.08    0.21
  -2 -10  -3    4.03    0.32
  -2 -10  -3    3.10    0.40
   2  10   3    4.40    0.51
  -2  10  -3    3.34    0.40
  -3 -10  -3    2.92    0.33
  -3 -10  -3    1.75    0.35
  -3  10  -3    2.42    0.38
   3  10   3    2.08    0.37
  -4 -10  -3    0.42    0.22
  -4 -10  -3    0.37    0.24
  -4  10  -3    0.22    0.20
   4  10   3   -0.08    0.21
  -5 -10  -3    0.72    0.25
  -5 -10  -3    0.58    0.28
  -5  10  -3    0.50    0.33
   5  10   3    0.82    0.32
  -6 -10  -3    0.83    0.28
   6  10   3    1.02    0.36
  -6  10  -3    0.71    0.35
   7  10   3   -0.44    0.27
  -8 -11   3   -0.26    0.26
  -7 -11   3    0.25    0.24
  -7  11   3    0.20    0.32
   7  11  -3    0.23    0.40
  -6 -11   3    0.44    0.24
   6 -11  -3    1.11    0.30
   6  11  -3    0.73    0.45
  -6  11   3    0.74    0.33
  -5 -11   3    0.98    0.23
   5 -11  -3    1.19    0.32
   5  11  -3    0.92    0.38
  -5  11   3    0.53    0.29
  -5  11   3    0.85    0.35
   4 -11  -3    1.08    0.32
  -4  11   3    0.98    0.28
   4  11  -3    0.82    0.35
  -4  11   3    1.20    0.36
   3 -11  -3    1.10    0.32
  -3  11   3    0.88    0.27
  -3  11   3    1.42    0.37
   3  11  -3    1.01    0.41
   2 -11  -3    2.61    0.40
   2  11  -3    1.58    0.41
  -2  11   3    2.35    0.42
   1 -11  -3    2.10    0.37
   1  11  -3    1.66    0.42
   1  11  -3    1.91    0.32
  -1  11   3    1.74    0.37
   0 -11  -3    2.95    0.42
   0  11  -3    2.30    0.32
   0  11  -3    2.06    0.43
   0  11  -3    2.29    0.34
   0  11   3    1.83    0.35
  -1 -11  -3    1.52    0.20
  -1 -11  -3    1.90    0.34
  -1  11  -3    1.38    0.30
   1  11   3    1.24    0.34
  -1  11  -3    1.19    0.35
  -1  11  -3    1.77    0.31
  -2 -11  -3    0.91    0.20
  -2 -11  -3    0.99    0.27
   2  11   3    0.78    0.27
  -2  11  -3    0.96    0.28
  -3 -11  -3    0.01    0.24
  -3 -11  -3    0.49    0.19
  -3  11  -3    0.26    0.26
   3  11   3    0.09    0.25
  -4 -11  -3    3.55    0.39
  -4 -11  -3    2.92    0.43
   4  11   3    2.37    0.42
  -4  11  -3    3.19    0.46
  -5 -11  -3    0.15    0.21
  -5 -11  -3    0.21    0.27
   5  11   3   -0.16    0.26
  -5  11  -3   -0.07    0.28
  -6 -11  -3    0.03    0.24
   6  11   3    0.13    0.30
   6 -12  -3    1.73    0.37
  -6  12   3    1.15    0.38
   5 -12  -3    1.64    0.36
  -5  12   3    1.19    0.35
  -5  12   3    1.50    0.42
   5  12  -3    0.89    0.39
   4 -12  -3    0.01    0.24
   4  12  -3   -0.11    0.23
  -4  12   3    0.13    0.29
   3 -12  -3    0.55    0.31
   3  12  -3    0.21    0.35
  -3  12   3    0.40    0.25
   2 -12  -3    1.29    0.31
   2  12  -3    0.97    0.37
  -2  12   3    0.96    0.37
   1 -12  -3    1.18    0.36
   1  12  -3    1.16    0.26
   1  12  -3    0.66    0.36
  -1  12   3    0.84    0.29
   0 -12  -3    2.61    0.44
   0  12  -3    2.44    0.39
   0  12   3    1.65    0.36
   0  12  -3    2.54    0.36
   0  12  -3    1.81    0.44
  -1 -12  -3    1.66    0.34
  -1  12  -3    1.54    0.40
  -1  12  -3    2.11    0.35
  -1  12  -3    2.08    0.37
   1  12   3    2.10    0.42
  -2 -12  -3    1.32    0.38
   2  12   3    1.65    0.39
  -2  12  -3    1.55    0.34
  -3 -12  -3    0.08    0.17
  -3 -12  -3   -0.55    0.23
  -3  12  -3    0.08    0.22
   3  12   3    0.29    0.28
  -4 -12  -3    1.14    0.26
  -4 -12  -3    0.88    0.29
  -4  12  -3    1.11    0.35
   4  12   3    1.36    0.37
  -5 -12  -3    1.07    0.29
  -5 -12  -3    0.73    0.32
   5  12   3    0.72    0.35
   5 -13  -3    0.29    0.30
   4 -13  -3    0.56    0.32
   3 -13  -3    2.22    0.43
   3  13  -3    2.09    0.55
  -3  13   3    2.21    0.48
   2 -13  -3    1.28    0.34
   2  13  -3    0.99    0.39
  -2  13   3    0.49    0.27
   1 -13  -3    0.76    0.34
   1  13  -3    0.74    0.38
  -1  13   3    0.66    0.34
   0 -13  -3    0.57    0.34
   0  13   3    0.74    0.34
   0  13  -3    0.69    0.36
  -1 -13  -3    0.12    0.31
  -1  13  -3    0.19    0.20
   1  13   3    0.18    0.28
  -2 -13  -3   -0.42    0.27
   2  13   3    0.02    0.28
  -2  13  -3    0.21    0.24
  -2  13  -3   -0.02    0.23
   3  13   3    2.05    0.43
  -3  13  -3    2.52    0.44
   0  14  -3    0.13    0.29
 -12   0   4   -0.25    0.35
 -12   0   4   -0.38    0.30
  12   0  -4   -0.10    0.25
 -11   0   4    0.48    0.32
  11   0  -4    1.41    0.41
 -11   0   4    0.99    0.40
  10   0  -4    0.46    0.32
 -10   0   4    0.13    0.27
 -10   0   4    0.31    0.25
   9   0  -4    1.07    0.32
  -9   0   4    1.29    0.33
  -9   0   4    0.75    0.29
  -8   0   4    2.29    0.30
  -8   0   4    2.37    0.33
   8   0  -4    2.96    0.39
   8   0  -4    2.86    0.37
   7   0  -4   35.97    1.20
  -7   0   4   37.70    1.04
   7   0  -4   38.13    1.06
  -7   0   4   36.51    0.99
   6   0  -4    4.84    0.37
  -6   0   4    4.90    0.37
  -6   0   4    4.57    0.32
   6   0  -4    5.04    0.41
   5   0  -4   21.39    0.65
   5   0  -4   20.62    0.80
  -5   0   4   20.23    0.61
  -5   0   4   22.12    0.66
  -4   0   4  222.87    3.71
   4   0  -4  229.53    5.22
   4   0  -4  231.38    3.79
  -4   0   4  231.56    3.78
  -3   0   4  102.60    1.80
   3   0  -4  104.68    2.57
  -3   0   4  103.51    1.83
  -2   0   4   30.16    0.66
  -2   0   4   29.15    0.64
   2   0  -4   28.49    0.95
  -2   0   4   29.18    0.59
   1   0  -4   92.80    2.35
  -1   0   4   92.32    1.63
  -1   0   4   93.19    1.62
   1   0  -4   93.51    1.62
   0   0  -4    5.80    0.24
   0   0  -4    6.33    0.41
   0   0   4    5.77    0.25
   0   0   4    5.90    0.25
   1   0   4   54.71    1.10
  -1   0  -4   53.81    1.53
   1   0   4   54.83    1.15
  -1   0  -4   53.29    1.07
   2   0   4   39.75    0.96
  -2   0  -4   38.54    0.89
   2   0   4   39.54    0.91
  -2   0  -4   39.16    1.22
   3   0   4    1.17    0.19
  -3   0  -4    0.85    0.19
  -3   0  -4    1.24    0.19
   3   0   4    1.59    0.23
  -3   0  -4    1.06    0.14
   4   0   4    4.21    0.34
   4   0   4    4.62    0.40
  -4   0  -4    4.64    0.28
  -4   0  -4    4.80    0.35
   5   0   4   17.15    0.69
  -5   0  -4   16.39    0.57
  -5   0  -4   17.57    0.68
   5   0   4   17.44    0.77
  -6   0  -4   21.96    0.72
   6   0   4   21.69    0.90
  -6   0  -4   22.09    0.83
   6   0   4   22.48    0.86
   7   0   4    2.83    0.45
  -7   0  -4    3.19    0.43
   7   0   4    3.30    0.45
  -7   0  -4    2.85    0.32
  -8   0  -4    1.57    0.29
  -8   0  -4    1.85    0.39
   8   0   4    2.33    0.41
   8   0   4    1.19    0.39
  -9   0  -4    0.06    0.30
   9   0   4    0.35    0.29
 -10   0  -4   -0.09    0.23
 -12  -1   4   -0.14    0.29
  12  -1  -4    0.32    0.35
 -12  -1   4    0.03    0.36
  12   1  -4   -0.33    0.33
 -12   1   4   -0.03    0.34
 -12   1   4   -0.33    0.32
  11  -1  -4   -0.11    0.21
 -11  -1   4   -0.29    0.31
 -11  -1   4    0.10    0.28
 -11   1   4   -0.67    0.27
  11   1  -4   -0.04    0.30
 -11   1   4   -0.35    0.31
 -10  -1   4    1.52    0.39
  10  -1  -4    1.09    0.36
 -10  -1   4    0.83    0.31
  10   1  -4    1.22    0.37
 -10   1   4    1.11    0.36
 -10   1   4    1.40    0.38
   9  -1  -4   13.81    0.72
  -9  -1   4   11.77    0.66
  -9  -1   4   11.65    0.64
  -9   1   4   12.47    0.69
   9   1  -4   11.11    0.63
  -9   1   4   10.90    0.61
   8  -1  -4   10.87    0.60
  -8  -1   4   10.22    0.57
  -8  -1   4    9.39    0.53
  -8   1   4   10.44    0.59
   8   1  -4    8.63    0.52
  -8   1   4    9.28    0.58
   8   1  -4    9.09    0.61
   7  -1  -4    7.03    0.47
   7  -1  -4    7.43    0.47
  -7  -1   4    7.34    0.47
  -7  -1   4    7.24    0.45
  -7   1   4    7.22    0.43
   7   1  -4    7.36    0.47
   7   1  -4    6.77    0.51
  -7   1   4    7.59    0.48
   6  -1  -4   12.49    0.51
  -6  -1   4   12.04    0.49
   6  -1  -4   12.05    0.59
  -6  -1   4   13.24    0.54
  -6   1   4   11.90    0.53
   6   1  -4   12.50    0.64
  -6   1   4   12.50    0.54
   6   1  -4   11.76    0.50
   5  -1  -4   55.64    1.56
  -5  -1   4   54.76    1.18
   5  -1  -4   56.14    1.22
  -5  -1   4   54.62    1.20
   5   1  -4   55.08    1.22
   5   1  -4   56.25    1.63
  -5   1   4   54.70    1.20
  -5   1   4   55.79    1.21
  -4  -1   4   39.49    0.76
  -4  -1   4   38.94    0.89
   4  -1  -4   40.87    1.22
  -4  -1   4   39.06    0.88
   4  -1  -4   39.16    0.90
  -4   1   4   38.47    0.88
   4   1  -4   39.50    0.90
  -4   1   4   37.98    0.88
   4   1  -4   39.86    1.25
  -3  -1   4   11.91    0.39
   3  -1  -4   12.07    0.57
  -3  -1   4   11.82    0.39
   3   1  -4   12.54    0.40
  -3   1   4   11.64    0.38
  -3   1   4   12.00    0.38
   3   1  -4   12.03    0.56
  -2  -1   4  102.19    1.74
  -2  -1   4  100.07    1.64
  -2  -1   4   98.07    1.74
   2  -1  -4  100.51    2.52
  -2  -1   4  100.19    1.75
  -2   1   4  103.43    1.72
  -2   1   4  100.39    1.77
  -2   1   4  101.02    1.78
   2   1  -4  102.37    2.53
   1  -1  -4   78.36    1.44
  -1  -1   4   78.09    1.36
   1  -1  -4   79.06    2.06
  -1  -1   4   77.84    1.40
   1  -1  -4   79.81    1.34
  -1   1   4   78.50    1.45
   1   1  -4   79.56    1.36
   1   1  -4   78.79    2.04
  -1   1   4   77.26    1.42
  -1   1   4   77.52    1.33
   0  -1  -4    2.24    0.16
   0  -1  -4    1.98    0.12
   0  -1   4    2.23    0.16
   0  -1  -4    2.12    0.28
   0  -1   4    2.13    0.16
   0   1  -4    2.20    0.15
   0   1   4    2.11    0.17
   0   1  -4    2.59    0.17
   0   1   4    2.23    0.18
   0   1  -4    2.64    0.30
  -1  -1  -4   27.17    0.67
   1  -1   4   27.83    0.66
   1  -1   4   26.57    0.68
  -1  -1  -4   27.03    0.96
  -1   1  -4   27.15    0.64
   1   1   4   27.20    0.71
   1   1   4   27.14    0.67
  -1   1  -4   26.96    0.94
  -2  -1  -4   90.55    2.33
  -2  -1  -4   90.56    1.69
   2  -1   4   90.00    1.68
   2  -1   4   89.81    1.78
   2   1   4   89.52    1.80
   2   1   4   88.29    1.70
  -2   1  -4   87.57    1.65
  -2   1  -4   90.23    2.30
  -3  -1  -4   55.65    1.23
   3  -1   4   55.19    1.31
   3  -1   4   53.24    1.20
  -3  -1  -4   54.78    1.06
   3   1   4   56.38    1.25
  -3   1  -4   57.72    1.57
  -3   1  -4   55.71    1.16
  -3   1  -4   56.06    1.20
   3   1   4   56.54    1.33
  -4  -1  -4   15.68    0.32
  -4  -1  -4   15.66    0.60
   4  -1   4   16.22    0.68
  -4  -1  -4   16.23    0.48
   4  -1   4   15.40    0.58
  -4   1  -4   15.88    0.26
   4   1   4   14.91    0.63
   4   1   4   15.28    0.61
  -4   1  -4   16.03    0.55
  -4   1  -4   17.08    0.60
  -4   1  -4   16.51    0.69
  -5  -1  -4   15.41    0.63
   5  -1   4   16.55    0.66
  -5  -1  -4   15.97    0.53
   5  -1   4   16.23    0.75
   5   1   4   15.46    0.74
   5   1   4   16.65    0.68
  -5   1  -4   15.82    0.59
  -5   1  -4   15.26    0.60
  -6  -1  -4    1.25    0.29
   6  -1   4    1.13    0.33
  -6  -1  -4    1.22    0.20
   6  -1   4    1.48    0.27
   6   1   4    1.09    0.31
  -6   1  -4    1.10    0.29
   6   1   4    1.34    0.27
  -6   1  -4    1.08    0.23
  -7  -1  -4    6.01    0.48
  -7  -1  -4    6.05    0.42
   7  -1   4    6.82    0.55
  -7   1  -4    5.66    0.46
   7   1   4    6.14    0.64
   7   1   4    6.27    0.55
  -7   1  -4    6.51    0.52
   8  -1   4    1.61    0.37
  -8  -1  -4    1.64    0.34
   8   1   4    1.38    0.36
  -8   1  -4    2.04    0.38
  -8   1  -4    1.56    0.31
   8   1   4    1.49    0.37
  -9  -1  -4    1.74    0.42
   9  -1   4    1.49    0.34
  -9   1  -4    1.63    0.41
   9   1   4    0.86    0.43
  -9   1  -4    0.93    0.33
   9   1   4    1.73    0.41
 -10  -1  -4    0.21    0.36
 -12  -2   4   -0.11    0.29
 -12  -2   4    0.20    0.39
 -12   2   4   -0.21    0.26
  12   2  -4    0.03    0.35
  11  -2  -4    0.00    0.29
 -11  -2   4   -0.10    0.26
 -11  -2   4   -0.28    0.31
  11   2  -4    0.01    0.31
 -11   2   4   -0.03    0.23
 -11   2   4   -0.55    0.29
 -10  -2   4    0.05    0.30
 -10  -2   4   -0.04    0.25
  10  -2  -4   -0.10    0.27
 -10   2   4   -0.09    0.27
  10   2  -4    0.01    0.21
 -10   2   4   -0.23    0.27
  -9  -2   4    3.34    0.42
  -9  -2   4    2.36    0.35
   9  -2  -4    3.42    0.45
  -9   2   4    3.28    0.43
  -9   2   4    2.93    0.39
   9   2  -4    3.41    0.45
   9   2  -4    3.03    0.47
   8  -2  -4    1.86    0.33
  -8  -2   4    1.56    0.28
  -8  -2   4    1.52    0.29
  -8   2   4    1.26    0.26
   8   2  -4    1.53    0.28
   8   2  -4    1.26    0.29
  -8   2   4    1.63    0.28
   7  -2  -4   14.66    0.63
  -7  -2   4   15.59    0.62
  -7  -2   4   14.40    0.64
   7  -2  -4   13.93    0.64
   7   2  -4   15.31    0.81
   7   2  -4   15.79    0.66
  -7   2   4   15.19    0.66
  -7   2   4   13.82    0.59
  -6  -2   4    2.36    0.27
   6  -2  -4    2.76    0.30
  -6  -2   4    2.89    0.31
   6  -2  -4    2.57    0.37
  -6   2   4    2.29    0.27
   6   2  -4    2.69    0.36
   6   2  -4    2.74    0.30
  -6   2   4    2.37    0.29
   5  -2  -4    5.45    0.33
   5  -2  -4    5.73    0.43
  -5  -2   4    5.90    0.34
  -5  -2   4    5.87    0.25
  -5  -2   4    5.41    0.34
   5   2  -4    5.66    0.46
  -5   2   4    5.43    0.35
   5   2  -4    5.68    0.34
  -5   2   4    5.62    0.31
   4  -2  -4   80.80    1.56
  -4  -2   4   79.81    1.53
  -4  -2   4   81.35    1.56
   4  -2  -4   82.26    2.11
  -4  -2   4   81.65    1.39
  -4   2   4   80.77    1.55
  -4   2   4   83.43    1.56
   4   2  -4   83.09    1.56
   4   2  -4   82.30    2.23
  -3  -2   4   55.49    1.12
  -3  -2   4   56.12    1.12
   3  -2  -4   55.89    1.58
  -3   2   4   57.92    1.13
  -3   2   4   57.28    1.12
   3   2  -4   58.09    1.12
   3   2  -4   58.33    1.66
  -2  -2   4   68.35    1.24
   2  -2  -4   69.79    1.84
  -2  -2   4   69.23    1.25
   2   2  -4   69.24    1.87
  -2   2   4   67.41    1.27
  -2   2   4   66.30    1.32
  -2   2   4   63.57    1.21
  -1  -2   4   58.92    1.11
   1  -2  -4   60.08    1.67
   1  -2  -4   60.70    1.06
   1   2  -4   60.10    1.67
   1   2  -4   60.75    1.06
  -1   2   4   60.76    1.16
  -1   2   4   60.23    1.05
  -1   2   4   59.57    1.21
   0  -2  -4    8.31    0.31
   0  -2  -4    8.53    0.24
   0  -2   4    8.85    0.31
   0  -2  -4    8.67    0.49
   0  -2   4    8.50    0.30
   0   2   4    8.99    0.36
   0   2   4    8.47    0.33
   0   2  -4    8.86    0.29
   0   2  -4    8.73    0.46
   0   2  -4    9.29    0.30
   1  -2   4   45.86    0.92
   1  -2   4   45.01    0.93
   1  -2   4   45.38    1.00
  -1  -2  -4   45.04    1.39
  -1  -2  -4   45.68    0.78
  -1  -2  -4   44.18    0.96
   1   2   4   45.51    0.98
   1   2   4   46.04    1.05
  -1   2  -4   44.88    0.91
  -1   2  -4   45.25    1.34
  -2  -2  -4   20.85    0.45
   2  -2   4   20.74    0.59
  -2  -2  -4   21.70    0.62
   2  -2   4   21.02    0.66
  -2   2  -4   22.70    0.58
  -2   2  -4   22.56    0.85
   2   2   4   22.68    0.64
   2   2   4   22.04    0.68
  -3  -2  -4   29.81    0.61
   3  -2   4   30.58    0.88
   3  -2   4   30.10    0.78
  -3  -2  -4   28.77    0.79
  -3   2  -4   29.26    0.75
  -3   2  -4   28.66    0.53
  -3   2  -4   28.26    0.77
  -3   2  -4   29.60    1.00
   3   2   4   30.48    0.83
   3   2   4   28.58    0.88
   4  -2   4    7.78    0.50
  -4  -2  -4    8.12    0.25
  -4  -2  -4    7.43    0.30
  -4  -2  -4    7.61    0.41
   4  -2   4    7.55    0.41
  -4   2  -4    7.84    0.49
  -4   2  -4    7.23    0.19
  -4   2  -4    7.42    0.40
   4   2   4    7.10    0.43
  -4   2  -4    7.94    0.40
   4   2   4    7.01    0.44
   5  -2   4    1.68    0.28
  -5  -2  -4    1.49    0.18
  -5  -2  -4    1.43    0.28
   5   2   4    1.56    0.27
  -5   2  -4    1.57    0.25
  -5   2  -4    1.62    0.27
   5   2   4    1.42    0.28
  -6  -2  -4    0.34    0.16
  -6  -2  -4    0.65    0.22
   6  -2   4    0.77    0.22
  -6   2  -4    0.51    0.19
  -6   2  -4    0.32    0.20
   6   2   4    0.31    0.26
   6   2   4    0.51    0.25
   7  -2   4    6.98    0.54
  -7  -2  -4    7.01    0.58
  -7   2  -4    6.65    0.52
   7   2   4    7.02    0.58
  -7   2  -4    5.68    0.44
   7   2   4    5.84    0.63
  -8  -2  -4    0.37    0.30
   8  -2   4   -0.05    0.24
   8   2   4   -0.22    0.30
  -8   2  -4    0.02    0.22
  -8   2  -4    0.29    0.21
   8   2   4    0.39    0.30
   9  -2   4    0.17    0.26
  -9  -2  -4    0.35    0.33
   9   2   4   -0.36    0.34
   9   2   4    0.05    0.21
  -9   2  -4    0.01    0.26
 -10  -2  -4    1.89    0.42
  12   3  -4    0.35    0.40
  11  -3  -4   -0.04    0.20
 -11  -3   4   -0.08    0.24
 -11  -3   4   -0.25    0.24
 -11   3   4   -0.32    0.31
  11   3  -4   -0.09    0.31
  10  -3  -4    0.67    0.31
 -10  -3   4    0.42    0.32
 -10  -3   4    0.42    0.26
  10   3  -4    0.82    0.27
 -10   3   4    0.06    0.29
 -10   3   4    0.52    0.31
  -9  -3   4    0.18    0.22
   9  -3  -4    0.33    0.25
  -9  -3   4    0.51    0.29
  -9   3   4    0.40    0.23
  -9   3   4    0.45    0.28
   9   3  -4    0.13    0.19
   9   3  -4    0.40    0.26
  -8  -3   4   15.93    0.67
  -8  -3   4   17.31    0.74
   8  -3  -4   16.21    0.71
   8   3  -4   16.11    0.91
  -8   3   4   14.66    0.65
  -8   3   4   16.22    0.75
   8   3  -4   15.85    0.69
  -7  -3   4    1.83    0.25
  -7  -3   4    2.12    0.29
   7  -3  -4    2.24    0.26
   7  -3  -4    2.19    0.31
   7   3  -4    1.62    0.30
  -7   3   4    1.57    0.26
   7   3  -4    2.09    0.31
  -7   3   4    2.09    0.31
   6  -3  -4    4.31    0.35
  -6  -3   4    4.02    0.30
  -6  -3   4    4.86    0.33
   6  -3  -4    5.00    0.36
   6   3  -4    3.97    0.46
   6   3  -4    4.37    0.35
  -6   3   4    4.00    0.34
  -6   3   4    4.45    0.39
  -5  -3   4    5.58    0.24
  -5  -3   4    5.54    0.34
   5  -3  -4    5.45    0.41
  -5  -3   4    5.91    0.34
   5  -3  -4    5.21    0.33
   5   3  -4    5.72    0.51
  -5   3   4    5.74    0.34
  -5   3   4    5.36    0.36
   5   3  -4    5.72    0.34
  -4  -3   4    4.61    0.28
  -4  -3   4    4.40    0.28
   4  -3  -4    4.35    0.38
   4  -3  -4    4.42    0.27
  -4  -3   4    4.50    0.16
   4   3  -4    4.13    0.26
   4   3  -4    4.38    0.42
  -4   3   4    4.30    0.27
  -4   3   4    4.31    0.25
   3  -3  -4    3.00    0.33
  -3  -3   4    3.05    0.20
  -3  -3   4    3.40    0.20
  -3   3   4    3.11    0.22
   3   3  -4    2.81    0.19
  -3   3   4    3.03    0.23
   3   3  -4    2.81    0.34
  -2  -3   4   32.82    0.69
   2  -3  -4   33.66    1.08
  -2  -3   4   32.95    0.69
   2  -3  -4   34.03    0.73
  -2   3   4   31.19    0.80
   2   3  -4   30.97    0.56
  -2   3   4   32.25    0.73
   2   3  -4   32.20    0.57
   2   3  -4   30.97    1.11
  -2   3   4   31.41    0.69
   1  -3  -4    8.17    0.50
   1  -3  -4    8.15    0.31
   1  -3  -4    8.11    0.25
  -1  -3   4    7.85    0.27
  -1   3   4    7.73    0.25
   1   3  -4    7.18    0.45
  -1   3   4    7.68    0.35
  -1   3   4    7.86    0.31
   1   3  -4    7.77    0.24
   0  -3  -4    6.95    0.49
   0  -3  -4    7.11    0.20
   0  -3  -4    6.88    0.30
   0  -3   4    7.01    0.26
   0   3   4    7.01    0.30
   0   3  -4    6.86    0.44
   0   3  -4    6.70    0.24
   0   3   4    6.89    0.20
   0   3   4    6.87    0.35
   1  -3   4   91.86    1.61
  -1  -3  -4   90.44    1.69
  -1  -3  -4   91.22    1.40
   1  -3   4   89.10    1.62
  -1   3  -4   90.93    2.33
   1   3   4   89.99    1.70
   1   3   4   90.66    1.83
  -1   3  -4   91.56    1.60
  -2  -3  -4    0.20    0.04
   2  -3   4    0.28    0.10
  -2  -3  -4    0.21    0.04
   2  -3   4    0.10    0.09
  -2  -3  -4    0.07    0.12
   2   3   4    0.09    0.12
  -2   3  -4    0.16    0.14
   2   3   4    0.36    0.14
  -2   3  -4    0.12    0.09
   3  -3   4   14.95    0.52
  -3  -3  -4   15.65    0.42
  -3  -3  -4   15.67    0.57
  -3  -3  -4   15.16    0.34
  -3   3  -4   15.26    0.50
  -3   3  -4   15.55    0.70
   3   3   4   15.41    0.57
   3   3   4   15.28    0.63
  -3   3  -4   15.52    0.57
   4  -3   4   16.78    0.60
  -4  -3  -4   15.50    0.61
  -4  -3  -4   16.45    0.41
  -4  -3  -4   16.37    0.43
  -4   3  -4   16.54    0.57
   4   3   4   15.78    0.61
  -4   3  -4   16.20    0.61
   4   3   4   16.83    0.72
  -4   3  -4   16.54    0.70
  -5  -3  -4   11.33    0.34
   5  -3   4   12.15    0.56
  -5  -3  -4   11.04    0.38
  -5  -3  -4   13.26    0.62
  -5   3  -4   12.15    0.54
  -5   3  -4   12.26    0.59
   5   3   4   11.69    0.67
   5   3   4   11.68    0.57
  -6  -3  -4    0.23    0.19
   6  -3   4    0.67    0.24
  -6   3  -4    0.38    0.20
  -6   3  -4    0.34    0.17
   6   3   4    0.59    0.27
   6   3   4    0.42    0.25
   7  -3   4   14.49    0.72
  -7  -3  -4   15.01    0.77
   7   3   4   13.85    0.76
  -7   3  -4   14.68    0.72
   7   3   4   14.32    0.85
   8  -3   4    0.62    0.27
  -8  -3  -4    0.46    0.31
   8   3   4    0.30    0.26
   8   3   4    0.60    0.31
  -8   3  -4    0.49    0.28
   9  -3   4   -0.14    0.17
  -9  -3  -4   -0.04    0.23
   9   3   4   -0.30    0.24
  -9   3  -4   -0.11    0.30
   9   3   4    0.26    0.31
 -10   3  -4   -0.11    0.32
  11  -4  -4    0.52    0.32
 -11  -4   4    0.51    0.37
  11   4  -4    0.31    0.26
 -11   4   4    0.25    0.28
 -10  -4   4    0.26    0.29
  10  -4  -4    0.07    0.26
 -10  -4   4    0.48    0.24
  10   4  -4    0.11    0.27
 -10   4   4    0.32    0.33
   9  -4  -4    2.22    0.36
  -9  -4   4    2.11    0.32
  -9  -4   4    2.33    0.39
   9   4  -4    2.34    0.38
   9   4  -4    1.61    0.35
  -9   4   4    2.48    0.40
   8  -4  -4   12.34    0.60
  -8  -4   4   12.91    0.60
  -8  -4   4   13.68    0.68
  -8   4   4   13.33    0.66
  -8   4   4   12.42    0.62
   8   4  -4   13.62    0.91
   8   4  -4   14.06    0.67
  -7  -4   4    1.03    0.22
   7  -4  -4    1.06    0.25
  -7  -4   4    1.10    0.23
  -7   4   4    1.06    0.23
   7   4  -4    1.40    0.25
   7   4  -4    1.09    0.29
  -7   4   4    1.06    0.24
   7   4  -4    0.86    0.20
  -6  -4   4    1.14    0.21
   6  -4  -4    1.36    0.24
  -6  -4   4    1.30    0.22
  -6   4   4    1.38    0.24
  -6   4   4    1.19    0.22
   6   4  -4    1.29    0.24
   6   4  -4    1.24    0.17
   6   4  -4    1.22    0.27
  -5  -4   4    3.89    0.20
  -5  -4   4    3.71    0.30
  -5  -4   4    3.33    0.26
   5  -4  -4    3.66    0.29
  -5   4   4    3.50    0.34
   5   4  -4    3.70    0.42
   5   4  -4    3.47    0.27
   5   4  -4    3.75    0.21
  -5   4   4    3.57    0.28
  -4  -4   4   23.55    0.51
  -4  -4   4   24.53    0.66
   4   4  -4   26.04    1.08
  -4   4   4   23.84    0.65
  -4   4   4   24.38    0.70
   4   4  -4   24.61    0.65
   4   4  -4   24.51    0.51
  -3  -4   4    0.16    0.10
  -3  -4   4    0.15    0.08
   3  -4  -4    0.08    0.09
  -3   4   4    0.09    0.10
  -3   4   4   -0.02    0.10
   3   4  -4    0.11    0.14
   3   4  -4    0.20    0.05
  -2  -4   4   26.92    0.60
  -2  -4   4   25.92    0.59
   2  -4  -4   26.16    0.63
  -2   4   4   25.63    0.63
   2   4  -4   25.90    0.54
  -2   4   4   26.25    0.61
   2   4  -4   25.95    1.03
  -2   4   4   25.63    0.75
   1  -4  -4    5.04    0.26
   1  -4  -4    5.22    0.21
  -1  -4   4    5.03    0.22
   1  -4  -4    5.22    0.25
   1   4  -4    4.93    0.42
  -1   4   4    5.25    0.32
  -1   4   4    4.74    0.20
  -1   4   4    4.94    0.25
   0  -4   4   14.09    0.38
   0  -4  -4   14.31    0.31
   0  -4  -4   14.60    0.45
   0   4   4   14.38    0.31
   0   4   4   13.87    0.45
   0   4   4   13.30    0.52
   0   4  -4   13.71    0.66
   0   4  -4   13.68    0.35
  -1  -4  -4   14.42    0.47
   1  -4   4   14.68    0.41
   1  -4   4   14.88    0.42
  -1   4  -4   14.49    0.39
  -1   4  -4   15.20    0.68
   1   4   4   14.79    0.49
   1   4   4   14.11    0.55
   2  -4   4   26.82    0.66
   2  -4   4   26.87    0.64
  -2  -4  -4   26.26    0.72
   2   4   4   25.06    0.81
  -2   4  -4   25.95    0.63
  -2   4  -4   26.60    0.95
   2   4   4   26.41    0.74
  -3  -4  -4   27.97    0.64
  -3  -4  -4   27.27    0.79
   3  -4   4   27.00    0.72
  -3   4  -4   26.94    0.82
  -3   4  -4   26.70    0.96
   3   4   4   26.74    0.79
   3   4   4   24.18    0.84
  -3   4  -4   25.22    0.67
   4  -4   4    6.79    0.39
  -4  -4  -4    6.71    0.31
  -4  -4  -4    6.97    0.46
  -4  -4  -4    6.55    0.18
  -4   4  -4    7.18    0.52
   4   4   4    7.06    0.47
  -4   4  -4    6.92    0.37
   4   4   4    6.68    0.41
  -4   4  -4    7.17    0.47
  -5  -4  -4   13.87    0.66
  -5  -4  -4   14.07    0.44
   5  -4   4   13.48    0.59
  -5   4  -4   12.91    0.62
   5   4   4   13.88    0.65
   5   4   4   14.66    0.75
  -5   4  -4   14.65    0.57
  -6  -4  -4    3.43    0.38
   6  -4   4    3.35    0.37
   6   4   4    2.83    0.41
  -6   4  -4    2.87    0.35
   6   4   4    3.69    0.38
  -7  -4  -4    2.83    0.43
   7  -4   4    2.44    0.36
   7   4   4    1.81    0.40
   7   4   4    2.76    0.39
  -7   4  -4    2.79    0.40
  -8  -4  -4    0.23    0.29
   8  -4   4    0.16    0.24
  -8   4  -4   -0.39    0.24
   8   4   4    0.04    0.31
   8   4   4    0.12    0.22
   9  -4   4    0.34    0.30
  -9  -4  -4    0.96    0.32
   9   4   4    0.62    0.34
   9   4   4   -0.15    0.26
  -9   4  -4    0.36    0.32
  11  -5  -4   -0.31    0.24
 -11  -5   4   -0.05    0.24
 -11   5   4   -0.50    0.32
  10  -5  -4    0.86    0.32
 -10  -5   4    0.32    0.32
 -10   5   4    1.00    0.38
  10   5  -4    0.71    0.31
  -9  -5   4    0.05    0.26
  -9  -5   4    0.20    0.19
   9  -5  -4    0.13    0.24
  -9   5   4   -0.12    0.27
   9   5  -4    0.41    0.27
   9   5  -4    0.05    0.21
  -8  -5   4    4.81    0.46
  -8  -5   4    4.11    0.39
   8  -5  -4    4.67    0.43
   8   5  -4    3.67    0.36
  -8   5   4    3.77    0.45
   8   5  -4    4.21    0.60
  -7  -5   4   10.33    0.56
  -7  -5   4   10.48    0.51
   7  -5  -4   11.15    0.55
   7   5  -4   10.20    0.53
  -7   5   4   10.01    0.51
  -7   5   4   10.89    0.62
   7   5  -4    9.43    0.45
   7   5  -4   11.52    0.85
   6  -5  -4    0.18    0.17
  -6  -5   4    0.19    0.17
  -6  -5   4    0.36    0.20
  -6   5   4    0.13    0.17
  -6   5   4    0.38    0.23
   6   5  -4   -0.06    0.18
   6   5  -4    0.24    0.16
   6   5  -4    0.15    0.13
  -5  -5   4    4.95    0.33
   5   5  -4    5.27    0.33
  -5   5   4    4.93    0.31
   5   5  -4    4.98    0.26
   5   5  -4    5.15    0.52
  -5   5   4    4.83    0.39
  -4  -5   4    5.21    0.32
  -4  -5   4    5.28    0.28
  -4   5   4    5.36    0.36
  -4   5   4    5.18    0.29
   4   5  -4    5.68    0.23
   4   5  -4    5.31    0.54
   4   5  -4    5.15    0.28
  -3  -5   4    4.50    0.23
  -3  -5   4    4.46    0.24
   3  -5  -4    4.78    0.26
  -3   5   4    4.67    0.32
  -3   5   4    3.86    0.24
  -3   5   4    4.15    0.28
   3   5  -4    4.02    0.46
   3   5  -4    4.28    0.19
  -2  -5   4   47.96    0.93
  -2  -5   4   47.82    0.93
   2  -5  -4   48.91    0.99
  -2   5   4   48.63    0.98
   2   5  -4   46.09    1.58
  -2   5   4   46.92    1.18
   2   5  -4   47.56    0.95
  -2   5   4   49.34    1.00
   1  -5  -4    3.20    0.22
   1  -5  -4    3.34    0.22
  -1  -5   4    3.45    0.18
  -1   5   4    3.22    0.21
   1   5  -4    3.28    0.38
  -1   5   4    3.36    0.19
   1   5  -4    3.47    0.16
  -1   5   4    3.25    0.27
   0  -5  -4    5.74    0.29
   0  -5   4    5.28    0.22
   0  -5  -4    5.15    0.28
   0   5   4    5.45    0.35
   0   5  -4    5.79    0.20
   0   5  -4    6.01    0.47
   0   5   4    5.95    0.29
   0   5   4    5.82    0.19
   1  -5   4   10.87    0.34
  -1  -5  -4   11.25    0.43
   1   5   4   10.52    0.50
  -1   5  -4   10.91    0.61
  -1   5  -4   10.86    0.31
   1   5   4   10.92    0.42
   2  -5   4   25.78    0.62
  -2  -5  -4   25.76    0.73
   2  -5   4   25.09    0.63
  -2  -5  -4   25.73    0.67
   2   5   4   24.12    0.71
  -2   5  -4   25.95    0.98
   2   5   4   25.49    0.85
  -2   5  -4   24.73    0.59
   3  -5   4   39.51    0.92
  -3  -5  -4   40.33    0.89
  -3  -5  -4   40.10    1.03
  -3   5  -4   41.09    1.30
   3   5   4   38.19    1.00
  -3   5  -4   39.58    1.07
  -3   5  -4   39.61    0.88
   3   5   4   38.99    1.14
  -4  -5  -4   16.11    0.51
   4  -5   4   15.63    0.57
  -4  -5  -4   15.98    0.64
   4   5   4   16.35    0.66
  -4   5  -4   16.69    0.71
  -4   5  -4   16.74    0.76
   4   5   4   17.49    0.77
  -5  -5  -4   10.76    0.42
   5  -5   4   10.46    0.51
  -5  -5  -4   10.43    0.55
  -5   5  -4   11.14    0.63
   5   5   4   10.58    0.58
   5   5   4   10.37    0.62
   6  -5   4    9.09    0.52
  -6  -5  -4    9.66    0.61
  -6   5  -4    9.19    0.62
   6   5   4    8.79    0.67
   6   5   4    8.12    0.52
  -7  -5  -4    1.29    0.35
   7  -5   4    0.86    0.28
   7   5   4    0.62    0.33
   7   5   4    1.23    0.32
  -7   5  -4    0.95    0.28
  -8  -5  -4    1.68    0.40
   8  -5   4    1.00    0.31
  -8   5  -4    0.99    0.36
   8   5   4    1.14    0.36
   8   5   4    0.78    0.37
  -9   5  -4    1.47    0.41
   9   5   4    0.57    0.42
 -10  -6   4    0.12    0.32
  10  -6  -4   -0.25    0.21
  10   6  -4   -0.15    0.22
 -10   6   4   -0.43    0.31
  -9  -6   4    0.58    0.30
  -9  -6   4    0.59    0.20
   9  -6  -4    0.47    0.25
  -9   6   4    0.43    0.32
   9   6  -4    0.75    0.34
   8  -6  -4    0.26    0.21
  -8  -6   4    0.17    0.24
   8   6  -4    0.02    0.23
  -8   6   4    0.35    0.28
   7  -6  -4    4.98    0.40
  -7  -6   4    4.94    0.43
  -7   6   4    3.91    0.41
   7   6  -4    4.66    0.59
   6  -6  -4    1.91    0.28
  -6  -6   4    2.29    0.30
   6   6  -4    2.38    0.30
   6   6  -4    1.57    0.39
   6   6  -4    2.45    0.27
  -6   6   4    2.30    0.32
  -5  -6   4    3.03    0.32
  -5   6   4    2.52    0.32
  -5   6   4    2.53    0.26
   5   6  -4    2.42    0.22
   5   6  -4    1.90    0.35
   5   6  -4    2.29    0.25
   4  -6  -4   36.06    0.87
  -4  -6   4   37.86    0.88
  -4  -6   4   36.86    0.87
   4   6  -4   38.01    0.82
  -4   6   4   38.46    0.98
   4   6  -4   36.85    0.85
   4   6  -4   37.12    1.50
  -4   6   4   37.43    0.87
  -3  -6   4   15.48    0.46
  -3  -6   4   15.76    0.45
   3  -6  -4   15.43    0.48
   3   6  -4   15.44    0.45
  -3   6   4   14.70    0.47
   3   6  -4   14.18    0.84
  -3   6   4   15.20    0.65
  -3   6   4   15.48    0.54
   2  -6  -4   15.70    0.48
  -2  -6   4   15.60    0.42
  -2   6   4   15.70    0.48
  -2   6   4   16.20    0.50
   2   6  -4   16.12    0.88
  -2   6   4   15.89    0.65
   2   6  -4   15.42    0.47
  -1  -6   4    6.95    0.24
   1  -6  -4    7.39    0.34
   1  -6  -4    6.94    0.31
  -1  -6   4    7.42    0.25
  -1   6   4    8.20    0.30
  -1   6   4    7.64    0.45
   1   6  -4    7.83    0.21
   1   6  -4    7.92    0.60
  -1   6   4    7.56    0.31
   0  -6  -4   13.38    0.47
   0  -6  -4   13.34    0.46
   0  -6   4   13.05    0.34
   0   6   4   13.48    0.33
   0   6   4   13.05    0.57
   0   6  -4   14.16    0.76
   0   6   4   13.61    0.46
   0   6  -4   13.28    0.29
  -1  -6  -4    0.20    0.12
  -1  -6  -4    0.05    0.12
   1  -6   4    0.07    0.07
   1   6   4   -0.07    0.14
  -1   6  -4    0.26    0.07
   1   6   4    0.06    0.10
  -1   6  -4   -0.17    0.12
  -2  -6  -4   19.19    0.61
   2  -6   4   19.43    0.52
  -2  -6  -4   19.42    0.64
   2  -6   4   19.53    0.51
  -2   6  -4   19.65    0.87
   2   6   4   18.59    0.76
   2   6   4   19.05    0.62
  -3  -6  -4    1.71    0.26
   3  -6   4    1.80    0.21
  -3  -6  -4    1.73    0.23
  -3   6  -4    1.36    0.25
  -3   6  -4    1.76    0.29
   3   6   4    2.33    0.28
   3   6   4    1.81    0.28
   4  -6   4    8.17    0.41
  -4  -6  -4    8.68    0.42
  -4  -6  -4    8.62    0.50
   4   6   4    8.20    0.47
   4   6   4    8.03    0.57
  -4   6  -4    8.53    0.55
  -5  -6  -4    0.24    0.22
  -5  -6  -4    0.42    0.18
   5  -6   4    0.21    0.17
  -5   6  -4    0.25    0.23
   5   6   4    0.13    0.14
   5   6   4    0.22    0.19
   6  -6   4    3.40    0.37
  -6  -6  -4    3.40    0.43
   6   6   4    2.47    0.42
  -6   6  -4    2.52    0.37
   6   6   4    3.59    0.37
   7  -6   4    0.70    0.24
  -7  -6  -4    0.43    0.29
  -7   6  -4    0.34    0.30
   7   6   4    0.14    0.29
  -8  -6  -4    0.31    0.25
   8  -6   4    0.19    0.22
  -8   6  -4   -0.33    0.28
   8   6   4   -0.22    0.30
  10  -7  -4   -0.21    0.21
 -10  -7   4   -0.03    0.32
 -10   7   4   -0.41    0.31
  10   7  -4    0.23    0.30
  -9  -7   4   -0.04    0.24
   9  -7  -4    0.45    0.26
   9   7  -4    0.23    0.29
  -9   7   4    0.06    0.23
  -8  -7   4    1.41    0.32
   8  -7  -4    1.80    0.31
   8  -7  -4    1.34    0.27
  -8   7   4    1.36    0.37
   8   7  -4    1.55    0.44
  -7  -7   4    2.50    0.35
   7  -7  -4    2.53    0.32
   7   7  -4    2.25    0.48
  -7   7   4    1.81    0.36
  -6  -7   4    1.17    0.25
  -6   7   4    1.06    0.28
   6   7  -4    0.73    0.33
  -5  -7   4   33.60    0.89
  -5   7   4   33.22    1.00
   5   7  -4   31.41    0.81
   5   7  -4   34.34    1.55
  -4  -7   4   22.27    0.63
   4   7  -4   22.72    1.21
  -4   7   4   22.38    0.75
   4   7  -4   23.02    0.63
  -3  -7   4    3.70    0.24
   3   7  -4    3.34    0.25
  -3   7   4    3.60    0.31
  -3   7   4    3.94    0.41
   3   7  -4    3.47    0.54
   2  -7  -4   27.84    0.69
  -2  -7   4   27.47    0.60
  -2  -7   4   25.82    0.58
   2   7  -4   27.95    0.74
  -2   7   4   28.47    0.72
   2   7  -4   27.89    1.27
  -2   7   4   26.92    0.94
  -2   7   4   27.40    0.67
   1  -7  -4    1.09    0.23
   1  -7  -4    0.83    0.15
  -1  -7   4    0.86    0.10
  -1  -7   4    0.83    0.09
   1  -7  -4    0.93    0.16
  -1   7   4    0.83    0.15
  -1   7   4    0.83    0.14
  -1   7   4    0.33    0.16
   1   7  -4    0.56    0.23
   0  -7  -4    4.30    0.29
   0  -7   4    4.43    0.16
   0  -7   4    4.03    0.15
   0  -7  -4    4.21    0.34
   0   7   4    4.42    0.21
   0   7  -4    4.26    0.49
   0   7   4    4.49    0.41
   0   7   4    4.52    0.27
  -1  -7  -4    5.67    0.35
   1  -7   4    5.63    0.21
  -1  -7  -4    5.60    0.35
   1   7   4    5.57    0.32
   1   7   4    5.33    0.45
  -1   7  -4    5.66    0.52
  -2  -7  -4    9.29    0.46
  -2  -7  -4    9.66    0.46
   2  -7   4    9.85    0.33
   2   7   4   10.34    0.57
   2   7   4    9.82    0.44
  -2   7  -4   10.07    0.66
  -3  -7  -4    0.68    0.20
   3  -7   4    0.89    0.15
  -3  -7  -4    0.63    0.21
  -3   7  -4    0.79    0.24
  -3   7  -4    0.68    0.21
   3   7   4    0.81    0.25
   3   7   4    0.65    0.19
  -4  -7  -4    3.88    0.34
   4  -7   4    4.08    0.30
  -4  -7  -4    4.87    0.41
   4   7   4    4.82    0.51
  -4   7  -4    4.36    0.41
   5  -7   4    4.34    0.35
  -5  -7  -4    3.93    0.36
  -5  -7  -4    4.84    0.45
   5   7   4    3.08    0.43
  -5   7  -4    5.40    0.52
  -6  -7  -4    0.44    0.26
   6  -7   4    0.43    0.20
  -6   7  -4    0.51    0.30
   6   7   4    0.11    0.26
   7  -7   4    1.89    0.31
  -7  -7  -4    1.78    0.34
  -7   7  -4    1.43    0.39
   7   7   4    1.12    0.38
  -8  -7  -4    0.25    0.32
   8  -7   4    0.21    0.22
  -8   7  -4   -0.58    0.28
   8   7   4   -0.02    0.34
  10  -8  -4    0.51    0.28
  10   8  -4    0.65    0.38
   9  -8  -4    1.02    0.29
  -9  -8   4    1.00    0.37
  -9   8   4    0.98    0.41
   9   8  -4    0.67    0.39
  -8  -8   4    1.39    0.32
   8   8  -4    1.19    0.38
  -8   8   4    1.22    0.33
  -7  -8   4    0.45    0.23
   7  -8  -4    0.74    0.23
   7   8  -4    0.30    0.25
  -7   8   4    0.53    0.30
  -6  -8   4    0.97    0.24
   6  -8  -4    1.23    0.26
  -6   8   4    0.62    0.27
   6   8  -4    0.43    0.32
  -5  -8   4    0.65    0.21
   5  -8  -4    0.87    0.25
  -5   8   4    1.08    0.27
   5   8  -4    0.73    0.28
   4  -8  -4    5.89    0.44
  -4  -8   4    6.06    0.33
  -4   8   4    5.50    0.42
   4   8  -4    6.62    0.75
   4   8  -4    5.98    0.34
  -4   8   4    6.34    0.53
  -3  -8   4    6.48    0.30
   3  -8  -4    6.57    0.45
  -3   8   4    6.66    0.49
   3   8  -4    7.19    0.37
  -3   8   4    7.92    0.45
   3   8  -4    6.22    0.65
  -2  -8   4   14.15    0.37
   2  -8  -4   14.48    0.62
   2  -8  -4   14.93    0.48
  -2   8   4   14.15    0.72
   2   8  -4   14.79    0.55
   2   8  -4   13.71    0.90
  -2   8   4   14.43    0.51
  -1  -8   4   12.73    0.26
   1  -8  -4   13.28    0.46
  -1  -8   4   12.98    0.27
   1  -8  -4   12.93    0.57
   1   8  -4   13.26    0.54
  -1   8   4   13.20    0.68
   1   8  -4   13.41    0.88
  -1   8   4   13.45    0.45
   0  -8  -4   10.64    0.42
   0  -8  -4   10.19    0.52
   0   8  -4   10.69    0.77
   0   8   4   11.32    0.64
  -1  -8  -4    1.66    0.28
  -1  -8  -4    1.30    0.22
   1  -8   4    1.48    0.08
   1   8   4    1.51    0.27
  -1   8  -4    0.99    0.27
  -2  -8  -4    2.09    0.28
   2  -8   4    2.08    0.14
  -2  -8  -4    1.97    0.28
   2   8   4    1.64    0.31
  -2   8  -4    1.74    0.30
  -3  -8  -4    1.80    0.30
  -3  -8  -4    1.85    0.28
   3  -8   4    1.71    0.18
  -3   8  -4    1.43    0.29
   3   8   4    1.32    0.30
  -3   8  -4    1.56    0.31
   4  -8   4    7.70    0.36
  -4  -8  -4    8.35    0.55
  -4  -8  -4    7.54    0.46
  -4   8  -4    8.15    0.55
   4   8   4    7.66    0.61
   5  -8   4    0.74    0.20
  -5  -8  -4    0.79    0.26
  -5  -8  -4    0.91    0.26
  -5   8  -4    0.77    0.29
   5   8   4    0.72    0.29
  -6  -8  -4    0.29    0.26
   6  -8   4    0.56    0.20
  -6   8  -4    0.20    0.28
   6   8   4   -0.15    0.26
   7  -8   4    0.48    0.23
  -7  -8  -4    1.03    0.34
   7   8   4    0.15    0.32
  -7   8  -4    0.20    0.32
   8  -8   4    2.15    0.35
  -9  -9   4    0.08    0.28
  -9   9   4   -0.66    0.29
   9   9  -4   -0.05    0.30
  -8  -9   4   -0.06    0.22
  -8   9   4   -0.27    0.28
   8   9  -4    0.21    0.27
  -7  -9   4    1.07    0.27
   7  -9  -4    1.50    0.30
   7   9  -4    1.33    0.41
  -7   9   4    1.48    0.37
   6  -9  -4    0.39    0.22
  -6  -9   4    0.33    0.22
   6   9  -4    0.07    0.30
  -6   9   4    0.10    0.25
   5  -9  -4    2.04    0.33
  -5  -9   4    2.09    0.26
   5   9  -4    1.19    0.39
  -5   9   4    1.62    0.31
   4  -9  -4    0.67    0.26
  -4  -9   4    0.74    0.18
  -4   9   4    0.80    0.23
   4   9  -4    0.75    0.35
  -4   9   4    0.52    0.22
   3  -9  -4    1.26    0.19
  -3  -9   4    1.16    0.15
   3  -9  -4    1.32    0.29
   3   9  -4    1.07    0.19
  -3   9   4    1.13    0.29
  -3   9   4    1.14    0.22
   3   9  -4    0.94    0.30
   2  -9  -4    4.64    0.42
   2  -9  -4    4.15    0.28
  -2  -9   4    3.99    0.16
   2   9  -4    4.10    0.55
   2   9  -4    4.06    0.34
  -2   9   4    4.77    0.50
  -2   9   4    4.38    0.33
   1  -9  -4    4.82    0.42
   1  -9  -4    4.81    0.30
  -1   9   4    4.80    0.44
   1   9  -4    4.29    0.35
   1   9  -4    4.42    0.60
   0  -9  -4    5.69    0.41
   0  -9  -4    6.03    0.33
   0   9   4    5.79    0.48
   0   9  -4    5.98    0.64
  -1  -9  -4    4.49    0.33
  -1  -9  -4    3.86    0.35
   1   9   4    4.38    0.48
  -1   9  -4    3.57    0.54
  -2  -9  -4    1.90    0.26
  -2  -9  -4    1.86    0.32
  -2   9  -4    1.78    0.32
  -2   9  -4    1.85    0.35
   2   9   4    1.72    0.33
  -3  -9  -4    0.39    0.19
  -3  -9  -4    0.32    0.20
   3   9   4    0.22    0.24
  -3   9  -4    0.32    0.24
  -4  -9  -4    5.50    0.47
  -4  -9  -4    5.62    0.45
  -4   9  -4    6.13    0.57
   4   9   4    3.53    0.46
  -5  -9  -4    1.00    0.31
   5  -9   4    1.19    0.20
  -5  -9  -4    1.02    0.29
  -5   9  -4    1.18    0.34
   5   9   4    1.01    0.33
   6  -9   4    0.88    0.20
  -6  -9  -4    0.73    0.30
  -6   9  -4    0.74    0.29
   6   9   4    0.49    0.32
   7  -9   4    1.97    0.30
   7   9   4    1.80    0.46
  -8 -10   4    0.05    0.24
   8  10  -4    0.37    0.40
  -8  10   4   -0.04    0.33
   7 -10  -4    4.01    0.46
  -7 -10   4    4.29    0.42
   7  10  -4    3.77    0.68
  -7  10   4    3.95    0.52
  -6 -10   4   -0.13    0.19
   6 -10  -4   -0.03    0.22
   6  10  -4   -0.01    0.31
  -6  10   4   -0.04    0.25
   5 -10  -4    0.60    0.27
  -5 -10   4    0.43    0.19
   5  10  -4    0.52    0.36
  -5  10   4    0.36    0.25
  -5  10   4    0.64    0.26
   4 -10  -4    5.55    0.48
  -4 -10   4    4.58    0.29
   4  10  -4    5.18    0.78
  -4  10   4    4.91    0.48
  -4  10   4    5.07    0.58
   3 -10  -4    0.99    0.30
   3 -10  -4    0.94    0.17
  -3  10   4    0.85    0.27
   3  10  -4    0.61    0.33
  -3  10   4    1.20    0.26
   2 -10  -4    5.70    0.43
   2 -10  -4    6.35    0.32
  -2  10   4    5.49    0.52
   2  10  -4    6.15    0.74
   1 -10  -4    0.45    0.20
   1 -10  -4    0.56    0.15
   1  10  -4    0.33    0.27
  -1  10   4    0.31    0.21
   1  10  -4    0.43    0.19
   0 -10  -4    0.66    0.17
   0 -10  -4    0.74    0.28
   0  10  -4    0.64    0.29
   0  10  -4    0.55    0.20
   0  10   4    0.55    0.28
  -1 -10  -4    3.68    0.42
  -1 -10  -4    2.88    0.31
   1  10   4    3.21    0.42
  -1  10  -4    3.90    0.56
  -2 -10  -4    2.18    0.36
  -2 -10  -4    3.09    0.33
   2  10   4    1.41    0.35
  -2  10  -4    1.74    0.36
  -2  10  -4    2.29    0.36
  -3 -10  -4    2.94    0.35
  -3 -10  -4    2.33    0.38
  -3  10  -4    2.41    0.39
   3  10   4    1.70    0.36
  -4 -10  -4    1.20    0.30
  -4 -10  -4    1.08    0.31
  -4  10  -4    1.30    0.34
   4  10   4    1.36    0.36
  -5 -10  -4    1.45    0.34
  -5 -10  -4    0.75    0.31
  -5  10  -4    0.80    0.33
   5  10   4    0.68    0.33
  -6 -10  -4    0.20    0.27
   6  10   4    0.03    0.31
  -8 -11   4   -0.10    0.27
   7 -11  -4    0.42    0.27
  -7 -11   4   -0.19    0.21
   7  11  -4    0.70    0.44
  -7  11   4    0.21    0.34
   6 -11  -4   -0.06    0.24
  -6 -11   4   -0.01    0.19
   6  11  -4    0.07    0.33
  -6  11   4    0.36    0.33
  -6  11   4   -0.22    0.25
   5 -11  -4    1.26    0.30
   5  11  -4    1.71    0.47
  -5  11   4    1.25    0.35
  -5  11   4    1.23    0.34
   4 -11  -4    1.13    0.32
  -4  11   4    1.32    0.39
   4  11  -4    0.41    0.28
  -4  11   4    0.52    0.25
   3 -11  -4    3.01    0.40
  -3  11   4    3.20    0.49
   3  11  -4    2.41    0.52
   2 -11  -4    1.00    0.32
  -2  11   4    0.68    0.31
   2  11  -4    0.87    0.36
   1 -11  -4    0.38    0.14
   1 -11  -4    0.25    0.27
   1  11  -4    0.25    0.23
  -1  11   4    0.20    0.22
   0 -11  -4    3.62    0.45
   0 -11  -4    4.00    0.30
   0  11   4    3.35    0.45
   0  11  -4    3.17    0.38
   0  11  -4    2.62    0.49
  -1 -11  -4    0.20    0.16
  -1 -11  -4    0.09    0.25
  -1  11  -4    0.06    0.21
   1  11   4    0.22    0.27
  -1  11  -4    0.25    0.21
  -2 -11  -4    5.52    0.53
  -2 -11  -4    6.51    0.41
   2  11   4    6.60    0.66
  -2  11  -4    7.69    0.60
  -3 -11  -4    1.53    0.37
  -3 -11  -4    1.52    0.29
   3  11   4    1.06    0.34
  -3  11  -4    2.03    0.38
  -4 -11  -4    0.25    0.20
  -4 -11  -4   -0.33    0.22
   4  11   4   -0.08    0.25
  -4  11  -4    0.00    0.19
  -5 -11  -4    0.52    0.27
  -5 -11  -4    0.44    0.28
   5  11   4   -0.23    0.28
   7 -12  -4    1.22    0.37
   6 -12  -4    0.38    0.26
  -6  12   4   -0.12    0.29
   5 -12  -4    0.40    0.29
  -5  12   4    0.12    0.32
   5  12  -4   -0.05    0.32
   4 -12  -4    0.44    0.30
   4  12  -4    0.46    0.37
  -4  12   4    0.60    0.35
   3 -12  -4    0.62    0.32
  -3  12   4    0.34    0.31
   3  12  -4    0.76    0.38
   2 -12  -4    3.32    0.47
   2  12  -4    2.15    0.51
  -2  12   4    2.67    0.48
   1 -12  -4    2.13    0.42
   1  12  -4    1.63    0.45
  -1  12   4    2.15    0.44
   0 -12  -4    2.23    0.42
   0  12  -4    1.82    0.33
   0  12  -4    1.42    0.41
   0  12   4    1.66    0.36
  -1 -12  -4    0.80    0.34
  -1  12  -4    0.76    0.27
   1  12   4    0.96    0.32
  -1  12  -4    0.83    0.36
  -1  12  -4    0.66    0.29
  -2 -12  -4    1.62    0.26
  -2 -12  -4    1.45    0.34
   2  12   4    1.29    0.38
  -2  12  -4    1.90    0.36
  -3 -12  -4    3.73    0.40
  -3 -12  -4    2.38    0.44
  -3  12  -4    2.44    0.42
   3  12   4    2.78    0.47
  -4 -12  -4    1.12    0.28
  -4 -12  -4    1.53    0.38
   4  12   4    1.41    0.39
   3 -13  -4    0.19    0.31
  -3  13   4    0.16    0.32
   3  13  -4    0.15    0.34
   2 -13  -4    0.75    0.29
  -2  13   4    1.30    0.37
   2  13  -4    0.76    0.39
   1 -13  -4    1.12    0.39
  -1  13   4    0.62    0.34
   1  13  -4    1.28    0.45
   0 -13  -4    0.92    0.37
   0  13  -4    0.34    0.32
   0  13   4    0.41    0.27
   0  13  -4    0.79    0.25
   1  13   4    1.64    0.43
  -1  13  -4    1.84    0.35
  -2  13  -4    0.67    0.26
   2  13   4    0.72    0.36
  12   0  -5    0.38    0.38
 -12   0   5    0.33    0.34
 -12   0   5   -0.04    0.36
 -11   0   5   -0.32    0.30
  11   0  -5    0.09    0.24
 -11   0   5   -0.23    0.22
 -10   0   5    1.31    0.32
  10   0  -5    1.94    0.40
 -10   0   5    1.25    0.35
   9   0  -5   19.14    0.82
  -9   0   5   21.81    0.87
  -9   0   5   20.58    0.83
  -8   0   5    5.90    0.50
   8   0  -5    5.48    0.48
  -8   0   5    6.16    0.50
   8   0  -5    5.55    0.50
   7   0  -5    5.55    0.39
  -7   0   5    5.57    0.44
  -7   0   5    5.44    0.40
   7   0  -5    5.69    0.49
  -6   0   5   50.01    1.20
   6   0  -5   52.62    1.60
  -6   0   5   52.82    1.22
   6   0  -5   51.32    1.22
   5   0  -5    0.00    0.13
   5   0  -5   -0.06    0.12
  -5   0   5    0.04    0.14
  -5   0   5    0.05    0.14
  -4   0   5    7.36    0.36
   4   0  -5    7.21    0.49
  -4   0   5    7.29    0.34
  -3   0   5   26.72    0.67
   3   0  -5   26.74    0.99
  -3   0   5   25.87    0.66
  -3   0   5   26.52    0.57
  -2   0   5   47.08    0.91
   2   0  -5   48.44    1.47
   2   0  -5   47.33    0.91
  -2   0   5   47.38    0.99
  -2   0   5   45.67    0.94
   1   0  -5    0.21    0.08
   1   0  -5    0.24    0.14
  -1   0   5    0.24    0.09
  -1   0   5    0.32    0.08
   0   0  -5  287.11    4.58
   0   0   5  286.54    4.60
   0   0  -5  278.99    6.47
   0   0   5  283.31    4.72
  -1   0  -5  255.27    5.94
   1   0   5  259.52    4.41
   1   0   5  263.13    4.26
  -1   0  -5  254.96    4.23
  -2   0  -5    2.60    0.22
   2   0   5    2.76    0.25
   2   0   5    2.34    0.24
  -2   0  -5    2.64    0.39
  -3   0  -5    0.28    0.10
   3   0   5    0.27    0.16
  -3   0  -5    0.06    0.19
  -3   0  -5    0.26    0.16
   3   0   5    0.14    0.16
  -4   0  -5    2.91    0.27
   4   0   5    2.70    0.35
  -4   0  -5    2.97    0.33
   4   0   5    2.89    0.33
   5   0   5   62.22    1.63
  -5   0  -5   58.31    1.43
   5   0   5   58.75    1.48
  -5   0  -5   60.62    1.32
   6   0   5   21.21    0.97
  -6   0  -5   20.29    0.71
   6   0   5   20.01    0.85
  -6   0  -5   22.32    0.86
   7   0   5    0.23    0.31
  -7   0  -5    0.58    0.24
   7   0   5    0.98    0.31
  -7   0  -5    0.52    0.22
  -8   0  -5    0.47    0.29
   8   0   5    0.56    0.30
   8   0   5   -0.21    0.33
   9   0   5    1.30    0.38
  -9   0  -5    2.03    0.43
  12  -1  -5   -0.33    0.20
 -12  -1   5   -0.48    0.29
 -12  -1   5   -0.23    0.25
 -12   1   5   -0.60    0.32
  12   1  -5    0.06    0.25
 -12   1   5   -0.30    0.35
 -11  -1   5   -0.35    0.27
  11  -1  -5    0.30    0.32
 -11  -1   5   -0.10    0.33
 -11   1   5   -0.18    0.30
  11   1  -5   -0.14    0.29
 -11   1   5   -0.34    0.31
  10  -1  -5    0.91    0.34
 -10  -1   5    0.77    0.34
 -10  -1   5    1.19    0.34
  10   1  -5    1.24    0.36
 -10   1   5    1.21    0.36
 -10   1   5    0.41    0.31
   9  -1  -5   10.64    0.65
  -9  -1   5    8.99    0.55
  -9  -1   5   10.18    0.65
  -9   1   5   10.31    0.66
   9   1  -5   10.80    0.67
  -9   1   5    9.76    0.58
   9   1  -5    8.71    0.65
   8  -1  -5   19.61    0.79
   8  -1  -5   17.36    0.81
  -8  -1   5   18.75    0.78
  -8  -1   5   19.32    0.76
   8   1  -5   18.17    0.90
   8   1  -5   17.76    0.73
  -8   1   5   17.21    0.72
  -8   1   5   18.21    0.77
  -7  -1   5    3.45    0.38
   7  -1  -5    2.88    0.35
  -7  -1   5    2.82    0.31
   7  -1  -5    2.84    0.41
  -7   1   5    2.60    0.34
  -7   1   5    2.18    0.31
   7   1  -5    2.55    0.33
   7   1  -5    2.64    0.38
  -6  -1   5    1.10    0.23
   6  -1  -5    0.84    0.18
   6  -1  -5    0.94    0.23
  -6  -1   5    1.00    0.22
  -6   1   5    1.24    0.24
   6   1  -5    0.90    0.21
   6   1  -5    0.94    0.22
  -6   1   5    1.18    0.23
   5  -1  -5   70.21    1.93
  -5  -1   5   67.05    1.25
   5  -1  -5   69.77    1.44
  -5  -1   5   67.32    1.39
  -5  -1   5   65.70    1.40
   5   1  -5   69.01    1.96
   5   1  -5   69.41    1.43
  -5   1   5   65.80    1.40
  -5   1   5   64.35    1.38
   4  -1  -5    3.61    0.40
  -4  -1   5    3.21    0.26
  -4  -1   5    3.39    0.27
  -4  -1   5    3.32    0.16
  -4   1   5    3.65    0.27
   4   1  -5    3.63    0.38
  -4   1   5    3.49    0.24
   4   1  -5    3.34    0.26
  -3  -1   5   39.77    0.72
   3  -1  -5   39.52    1.29
  -3  -1   5   41.27    0.90
  -3  -1   5   39.93    0.88
   3   1  -5   40.98    1.31
  -3   1   5   40.41    0.90
  -3   1   5   40.86    0.86
  -3   1   5   40.16    0.88
   2  -1  -5    1.23    0.25
  -2  -1   5    1.25    0.10
  -2  -1   5    1.28    0.16
  -2   1   5    1.22    0.16
  -2   1   5    1.02    0.13
   2   1  -5    0.90    0.20
   2   1  -5    1.08    0.09
  -2   1   5    1.22    0.13
   1  -1  -5    8.05    0.51
  -1  -1   5    8.01    0.27
  -1  -1   5    7.83    0.32
  -1   1   5    7.72    0.31
   1   1  -5    8.12    0.27
  -1   1   5    7.99    0.33
   1   1  -5    7.71    0.51
   0  -1   5   81.41    1.52
   0  -1  -5   82.55    2.23
   0  -1  -5   82.42    1.54
   0  -1   5   83.05    1.55
   0   1  -5   80.58    1.50
   0   1   5   80.95    1.55
   0   1   5   79.90    1.59
   0   1  -5   80.13    2.21
  -1  -1  -5  101.00    2.61
   1  -1   5  101.02    1.84
   1  -1   5  101.29    1.91
  -1  -1  -5   98.57    1.83
   1   1   5   97.02    1.85
  -1   1  -5   98.30    1.81
  -1   1  -5   97.24    2.58
   1   1   5   96.13    1.92
   2  -1   5    6.95    0.36
   2  -1   5    6.99    0.40
  -2  -1  -5    7.12    0.37
  -2  -1  -5    6.94    0.52
  -2   1  -5    7.49    0.54
   2   1   5    6.90    0.40
  -2   1  -5    7.15    0.35
   2   1   5    6.83    0.37
   3  -1   5   29.63    0.90
  -3  -1  -5   28.82    0.83
  -3  -1  -5   29.16    1.11
  -3  -1  -5   27.78    0.67
   3  -1   5   27.98    0.81
   3   1   5   29.18    0.85
  -3   1  -5   29.07    1.06
  -3   1  -5   28.27    0.76
   3   1   5   29.64    0.92
  -3   1  -5   28.75    0.80
  -4  -1  -5   18.40    0.67
   4  -1   5   18.78    0.75
  -4  -1  -5   18.38    0.55
   4  -1   5   17.56    0.66
   4   1   5   19.59    0.79
  -4   1  -5   18.55    0.67
  -4   1  -5   18.08    0.62
  -4   1  -5   18.97    0.83
   4   1   5   18.37    0.70
   5  -1   5   14.23    0.66
  -5  -1  -5   13.23    0.61
   5  -1   5   13.53    0.70
  -5  -1  -5   13.62    0.51
   5   1   5   13.64    0.66
  -5   1  -5   13.09    0.59
   5   1   5   13.66    0.75
  -5   1  -5   12.72    0.56
  -6  -1  -5    1.86    0.31
   6  -1   5    2.16    0.35
  -6  -1  -5    1.70    0.23
   6  -1   5    1.25    0.35
   6   1   5    2.30    0.37
  -6   1  -5    1.69    0.28
   6   1   5    1.40    0.36
  -6   1  -5    2.60    0.37
   7  -1   5    1.52    0.35
  -7  -1  -5    1.59    0.37
  -7   1  -5    1.71    0.30
   7   1   5    1.61    0.33
  -7   1  -5    1.33    0.29
   7   1   5    0.93    0.37
   8  -1   5    0.94    0.32
  -8  -1  -5    1.00    0.35
   8   1   5    0.50    0.26
   8   1   5    0.64    0.33
  -8   1  -5    0.90    0.27
  -8   1  -5    0.86    0.32
  -9  -1  -5    0.76    0.36
   9  -1   5    0.51    0.32
   9   1   5    0.87    0.31
   9   1   5   -0.06    0.40
 -12  -2   5    0.01    0.30
 -12  -2   5   -0.40    0.34
 -12   2   5   -0.49    0.34
  12   2  -5   -0.03    0.25
 -11  -2   5    1.29    0.35
  11  -2  -5    1.02    0.38
 -11  -2   5    1.31    0.36
 -11   2   5    1.24    0.42
 -11   2   5    1.15    0.41
  11   2  -5    1.34    0.41
  10  -2  -5   -0.09    0.25
 -10  -2   5    0.41    0.32
 -10  -2   5    0.01    0.25
 -10   2   5   -0.18    0.29
 -10   2   5    0.01    0.29
  10   2  -5    0.19    0.22
  -9  -2   5   11.11    0.68
  -9  -2   5   11.58    0.65
   9  -2  -5   11.35    0.67
   9   2  -5   11.15    0.66
  -9   2   5   11.68    0.70
   9   2  -5   10.68    0.74
  -9   2   5   10.63    0.60
  -8  -2   5   20.79    0.80
  -8  -2   5   21.01    0.77
   8  -2  -5   23.85    0.87
  -8   2   5   21.12    0.81
   8   2  -5   23.35    0.86
  -8   2   5   23.20    0.85
   8   2  -5   22.25    1.06
   7  -2  -5    4.39    0.35
   7  -2  -5    3.33    0.48
  -7  -2   5    3.66    0.33
  -7  -2   5    4.03    0.35
   7   2  -5    3.78    0.46
  -7   2   5    4.03    0.39
   7   2  -5    4.17    0.35
  -7   2   5    3.68    0.35
  -6  -2   5   11.83    0.53
   6  -2  -5   11.52    0.66
  -6  -2   5   11.07    0.48
   6  -2  -5   11.51    0.52
  -6   2   5   10.78    0.51
   6   2  -5   11.14    0.49
   6   2  -5   11.18    0.68
  -6   2   5   11.00    0.50
   5  -2  -5    6.43    0.53
  -5  -2   5    6.18    0.34
  -5  -2   5    6.55    0.23
   5  -2  -5    6.20    0.34
  -5  -2   5    6.82    0.38
  -5   2   5    6.93    0.39
   5   2  -5    6.25    0.51
  -5   2   5    7.03    0.38
   5   2  -5    7.09    0.37
  -4  -2   5   28.29    0.48
  -4  -2   5   28.06    0.74
  -4  -2   5   28.13    0.73
   4  -2  -5   28.52    1.04
   4   2  -5   29.02    0.74
  -4   2   5   28.09    0.74
   4   2  -5   27.50    1.06
  -4   2   5   28.77    0.75
   3  -2  -5   26.28    0.99
  -3  -2   5   25.93    0.68
  -3  -2   5   25.37    0.65
  -3   2   5   25.58    0.64
   3   2  -5   25.79    0.99
  -3   2   5   26.09    0.68
  -3   2   5   25.95    0.67
   2  -2  -5   26.12    0.97
  -2  -2   5   25.68    0.63
  -2   2   5   25.29    0.67
  -2   2   5   25.57    0.66
   2   2  -5   25.46    0.98
  -2   2   5   25.29    0.60
   2   2  -5   26.39    0.48
  -1  -2   5   66.29    1.19
   1  -2  -5   65.65    1.88
  -1  -2   5   65.20    1.25
  -1   2   5   64.06    1.33
   1   2  -5   64.91    1.18
  -1   2   5   65.24    1.16
  -1   2   5   65.08    1.29
   1   2  -5   64.02    1.85
   0  -2   5   70.53    1.34
   0  -2  -5   68.39    1.37
   0  -2  -5   71.61    2.00
   0  -2  -5   71.81    1.21
   0  -2   5   69.80    1.35
   0   2  -5   71.06    1.97
   0   2   5   68.25    1.38
   0   2   5   69.20    1.45
   0   2  -5   68.45    1.31
  -1  -2  -5   45.17    1.45
  -1  -2  -5   44.25    0.80
  -1  -2  -5   45.13    1.01
   1  -2   5   44.13    0.97
   1  -2   5   44.39    1.02
  -1   2  -5   42.66    0.93
   1   2   5   43.62    1.08
   1   2   5   43.79    1.01
  -1   2  -5   43.64    1.40
   2  -2   5   21.95    0.65
   2  -2   5   21.52    0.69
  -2  -2  -5   21.42    0.67
  -2  -2  -5   22.04    0.96
   2   2   5   22.93    0.75
  -2   2  -5   22.64    0.92
  -2   2  -5   21.51    0.62
   2   2   5   21.22    0.66
   3  -2   5    5.69    0.35
  -3  -2  -5    5.83    0.38
  -3  -2  -5    5.50    0.24
   3  -2   5    6.03    0.44
   3   2   5    5.73    0.43
  -3   2  -5    5.52    0.34
   3   2   5    5.16    0.34
  -3   2  -5    5.75    0.55
  -4  -2  -5   13.74    0.36
  -4  -2  -5   13.23    0.60
  -4  -2  -5   13.62    0.42
   4  -2   5   13.51    0.67
   4  -2   5   13.08    0.55
   4   2   5   12.83    0.67
  -4   2  -5   13.38    0.70
   4   2   5   13.90    0.61
  -4   2  -5   13.65    0.56
  -4   2  -5   13.77    0.56
  -5  -2  -5   10.53    0.42
   5  -2   5   11.42    0.59
  -5  -2  -5   11.32    0.61
   5   2   5   11.13    0.64
  -5   2  -5   12.49    0.58
  -5   2  -5   11.91    0.58
   5   2   5   11.59    0.59
   6  -2   5   12.27    0.65
  -6  -2  -5   13.19    0.69
  -6   2  -5   11.97    0.60
  -6   2  -5   12.63    0.63
   6   2   5   12.00    0.77
   6   2   5   13.16    0.70
  -7  -2  -5    0.04    0.20
   7  -2   5    0.00    0.23
   7   2   5    0.13    0.20
   7   2   5   -0.20    0.28
  -7   2  -5   -0.18    0.19
  -7   2  -5   -0.07    0.21
   8  -2   5    1.55    0.37
  -8  -2  -5    1.58    0.34
   8   2   5    1.66    0.36
  -8   2  -5    1.23    0.31
   8   2   5    0.45    0.37
   9  -2   5    0.82    0.33
  -9  -2  -5    1.19    0.35
  -9   2  -5    0.10    0.34
   9   2   5   -0.20    0.38
   9   2   5    0.75    0.30
 -12  -3   5    0.13    0.29
  12   3  -5    0.09    0.24
  11  -3  -5    1.71    0.43
 -11  -3   5    2.35    0.48
 -11  -3   5    1.36    0.34
  11   3  -5    1.79    0.44
 -11   3   5    1.70    0.46
 -10  -3   5    1.38    0.32
  10  -3  -5    1.40    0.36
 -10  -3   5    1.59    0.38
 -10   3   5    1.82    0.39
 -10   3   5    1.11    0.38
  10   3  -5    1.64    0.38
  -9  -3   5    0.71    0.30
   9  -3  -5    0.92    0.27
  -9  -3   5    0.72    0.26
  -9   3   5    1.03    0.32
   9   3  -5    0.94    0.28
   9   3  -5    1.39    0.33
  -9   3   5    1.09    0.33
   8  -3  -5    0.79    0.23
  -8  -3   5    0.68    0.27
  -8  -3   5    0.66    0.23
  -8   3   5    0.31    0.24
  -8   3   5    0.98    0.29
   8   3  -5    0.35    0.22
   8   3  -5    0.70    0.22
   7  -3  -5    0.74    0.24
  -7  -3   5    0.91    0.24
   7  -3  -5    0.72    0.22
  -7  -3   5    1.05    0.27
   7   3  -5    0.69    0.25
  -7   3   5    0.64    0.25
  -7   3   5    1.17    0.26
   7   3  -5    0.73    0.20
  -6  -3   5    5.49    0.39
   6  -3  -5    5.50    0.50
   6  -3  -5    6.28    0.39
  -6  -3   5    5.55    0.39
   6   3  -5    5.82    0.39
  -6   3   5    5.29    0.38
   6   3  -5    5.63    0.54
  -6   3   5    5.65    0.42
  -5  -3   5   43.98    1.05
  -5  -3   5   46.18    1.07
   5  -3  -5   46.21    1.41
   5  -3  -5   44.83    1.07
  -5  -3   5   45.09    0.82
   5   3  -5   47.06    1.08
  -5   3   5   45.55    1.06
  -5   3   5   43.28    1.06
   5   3  -5   46.62    1.58
   4  -3  -5    2.28    0.36
  -4  -3   5    2.01    0.22
  -4  -3   5    1.76    0.22
   4   3  -5    2.07    0.21
  -4   3   5    1.62    0.21
  -4   3   5    2.00    0.23
   4   3  -5    1.54    0.27
   3  -3  -5    9.72    0.58
  -3  -3   5    9.01    0.35
   3   3  -5    9.00    0.59
  -3   3   5    9.24    0.40
  -3   3   5    8.85    0.36
  -3   3   5    9.59    0.38
  -2  -3   5    0.07    0.07
   2  -3  -5    0.03    0.16
  -2  -3   5    0.02    0.08
  -2   3   5    0.07    0.07
  -2   3   5    0.08    0.09
   2   3  -5    0.03    0.03
   2   3  -5    0.26    0.12
  -2   3   5   -0.13    0.09
   1  -3  -5   26.41    0.68
  -1  -3   5   27.06    0.65
   1  -3  -5   27.51    1.04
   1   3  -5   27.80    1.04
  -1   3   5   28.13    0.59
   1   3  -5   28.58    0.61
  -1   3   5   27.78    0.71
  -1   3   5   28.19    0.77
   0  -3   5   39.40    0.85
   0  -3  -5   37.70    0.89
   0  -3  -5   40.45    0.73
   0  -3  -5   39.32    1.35
   0   3   5   40.67    0.93
   0   3   5   39.08    0.99
   0   3  -5   40.32    1.32
   0   3  -5   39.83    0.83
   1  -3   5   84.45    1.58
   1  -3   5   84.23    1.55
  -1  -3  -5   87.26    1.36
  -1  -3  -5   81.38    1.63
   1   3   5   84.24    1.77
  -1   3  -5   82.21    1.53
   1   3   5   81.30    1.65
  -1   3  -5   84.33    2.28
  -2  -3  -5    7.60    0.38
   2  -3   5    8.16    0.37
  -2  -3  -5    7.91    0.22
  -2  -3  -5    8.08    0.22
   2   3   5    8.47    0.47
  -2   3  -5    8.19    0.35
   2   3   5    7.89    0.39
  -2   3  -5    8.78    0.60
  -3  -3  -5    1.80    0.27
   3  -3   5    1.80    0.24
  -3  -3  -5    1.72    0.13
   3   3   5    2.01    0.28
  -3   3  -5    2.01    0.23
   3   3   5    1.40    0.26
  -3   3  -5    1.53    0.31
  -4  -3  -5   10.65    0.36
  -4  -3  -5    9.67    0.32
  -4  -3  -5   10.07    0.54
   4  -3   5   10.51    0.51
   4   3   5   10.13    0.58
   4   3   5   10.84    0.56
  -4   3  -5   10.06    0.47
  -4   3  -5   10.69    0.53
  -4   3  -5   10.30    0.64
  -5  -3  -5    9.39    0.58
   5  -3   5   10.17    0.55
  -5   3  -5    9.65    0.51
   5   3   5    9.46    0.60
  -5   3  -5    9.33    0.55
   5   3   5    9.03    0.57
  -6  -3  -5    7.61    0.57
   6  -3   5    7.65    0.53
  -6   3  -5    6.66    0.47
   6   3   5    6.51    0.63
  -6   3  -5    6.42    0.51
   6   3   5    5.99    0.48
  -7  -3  -5    1.69    0.38
   7  -3   5    1.55    0.34
   7   3   5    1.20    0.33
  -7   3  -5    0.99    0.29
   7   3   5    1.28    0.32
  -8  -3  -5    1.14    0.33
   8  -3   5    0.62    0.32
   8   3   5    0.64    0.32
   8   3   5    1.28    0.33
  -8   3  -5    0.92    0.33
  -9  -3  -5   -0.02    0.31
  -9   3  -5   -0.43    0.25
   9   3   5   -0.60    0.34
   9   3   5   -0.14    0.20
 -11  -4   5    0.60    0.30
 -11  -4   5    1.05    0.41
  11  -4  -5    0.96    0.30
 -11   4   5    0.60    0.32
  11   4  -5    1.30    0.40
  10  -4  -5    0.17    0.26
 -10  -4   5   -0.29    0.25
 -10  -4   5   -0.12    0.20
  10   4  -5    0.18    0.27
  10   4  -5    0.28    0.24
 -10   4   5   -0.36    0.28
  -9  -4   5    0.65    0.24
   9  -4  -5    0.54    0.26
  -9  -4   5    0.57    0.24
  -9   4   5    0.72    0.28
   9   4  -5    0.35    0.27
   9   4  -5    0.65    0.28
  -9   4   5    0.63    0.31
  -8  -4   5    5.33    0.45
  -8  -4   5    5.34    0.48
   8  -4  -5    4.83    0.45
   8   4  -5    5.58    0.63
  -8   4   5    4.82    0.40
  -8   4   5    4.32    0.43
   8   4  -5    5.11    0.45
  -7  -4   5    3.50    0.36
  -7  -4   5    3.39    0.38
   7  -4  -5    3.12    0.36
  -7   4   5    3.01    0.37
   7   4  -5    3.00    0.35
   7   4  -5    2.35    0.40
  -7   4   5    2.93    0.31
  -6  -4   5    6.13    0.41
   6  -4  -5    6.97    0.41
   6  -4  -5    6.03    0.45
  -6  -4   5    5.94    0.40
   6   4  -5    6.14    0.61
  -6   4   5    5.65    0.40
  -6   4   5    5.96    0.36
   6   4  -5    5.48    0.38
   5  -4  -5    7.04    0.48
  -5  -4   5    7.00    0.20
  -5  -4   5    7.07    0.38
  -5  -4   5    7.17    0.38
   5   4  -5    6.86    0.36
   5   4  -5    6.84    0.60
  -5   4   5    7.03    0.38
  -5   4   5    6.87    0.42
  -4  -4   5    8.72    0.39
   4  -4  -5    8.93    0.55
  -4   4   5    8.79    0.41
   4   4  -5    9.24    0.65
  -4   4   5    9.32    0.40
  -3  -4   5    2.22    0.18
  -3  -4   5    2.11    0.20
   3  -4  -5    2.27    0.35
  -3   4   5    2.23    0.22
   3   4  -5    2.35    0.33
  -3   4   5    1.89    0.21
  -3   4   5    2.05    0.21
   2  -4  -5    0.40    0.19
  -2  -4   5    0.67    0.11
  -2  -4   5    0.58    0.13
  -2   4   5    0.45    0.12
  -2   4   5    0.42    0.12
   2   4  -5    0.35    0.18
   2   4  -5    0.50    0.08
  -2   4   5    0.61    0.14
  -1  -4   5   22.59    0.56
   1  -4  -5   22.81    0.63
   1  -4  -5   22.68    0.96
   1   4  -5   23.91    0.56
  -1   4   5   22.64    0.63
  -1   4   5   23.93    0.53
  -1   4   5   22.35    0.72
   1   4  -5   24.15    0.99
   1   4  -5   23.32    0.55
   0  -4  -5   19.70    0.41
   0  -4  -5   19.59    0.59
   0  -4   5   18.89    0.51
   0   4  -5   19.72    0.87
   0   4   5   19.09    0.58
   0   4   5   19.57    0.68
   0   4  -5   19.46    0.49
  -1  -4  -5   16.98    0.57
   1  -4   5   17.01    0.51
  -1  -4  -5   16.89    0.30
   1   4   5   18.10    0.66
  -1   4  -5   17.24    0.48
  -1   4  -5   18.39    0.82
   1   4   5   17.87    0.59
   2  -4   5   13.00    0.47
   2  -4   5   12.67    0.45
  -2  -4  -5   12.29    0.52
   2   4   5   14.42    0.55
  -2   4  -5   14.38    0.74
   2   4   5   13.92    0.60
  -2   4  -5   13.93    0.45
  -3  -4  -5   20.56    0.71
  -3  -4  -5   21.75    0.58
   3  -4   5   21.24    0.66
  -3   4  -5   21.04    0.63
  -3   4  -5   20.79    0.93
   3   4   5   21.38    0.83
   3   4   5   20.74    0.73
  -4  -4  -5   12.78    0.44
   4  -4   5   13.45    0.57
  -4  -4  -5   13.57    0.63
  -4   4  -5   13.95    0.65
   4   4   5   12.78    0.59
  -4   4  -5   13.55    0.55
  -4   4  -5   13.93    0.77
   4   4   5   13.41    0.67
   5  -4   5    0.11    0.18
  -5  -4  -5    0.01    0.17
  -5   4  -5   -0.17    0.20
   5   4   5    0.01    0.22
   5   4   5   -0.09    0.15
  -6  -4  -5    0.37    0.27
   6  -4   5    0.49    0.19
   6   4   5    0.18    0.24
  -6   4  -5    0.43    0.24
   6   4   5    0.26    0.22
  -7  -4  -5    0.39    0.24
   7  -4   5    0.74    0.29
  -7   4  -5    0.44    0.26
   7   4   5    0.59    0.30
   7   4   5    0.36    0.32
  -8  -4  -5    4.87    0.52
   8  -4   5    4.56    0.51
   8   4   5    5.41    0.60
   8   4   5    3.70    0.53
  -8   4  -5    3.78    0.49
   9   4   5    0.38    0.35
  -9   4  -5    0.10    0.31
 -11  -5   5    0.42    0.37
  11  -5  -5    0.62    0.33
 -11   5   5    0.22    0.39
 -10  -5   5    0.35    0.25
  10  -5  -5    0.31    0.27
 -10  -5   5    0.52    0.33
 -10   5   5    0.07    0.33
  10   5  -5    0.15    0.26
  -9  -5   5    1.76    0.38
   9  -5  -5    2.59    0.39
  -9  -5   5    2.42    0.34
   9   5  -5    1.91    0.44
  -9   5   5    2.17    0.41
   8  -5  -5    0.50    0.22
  -8  -5   5    0.54    0.26
  -8  -5   5    0.39    0.23
   8   5  -5    0.43    0.27
   8   5  -5    0.47    0.19
  -8   5   5    0.07    0.25
   7  -5  -5    0.44    0.21
  -7  -5   5    0.95    0.24
  -7  -5   5    0.52    0.24
  -7   5   5    0.35    0.26
   7   5  -5    0.43    0.27
  -7   5   5    0.76    0.23
   7   5  -5    0.46    0.21
  -6  -5   5    0.19    0.20
   6   5  -5    0.15    0.22
  -6   5   5    0.14    0.22
  -6   5   5    0.09    0.16
   6   5  -5    0.16    0.16
  -5  -5   5    0.88    0.20
   5   5  -5    0.46    0.16
  -5   5   5    0.72    0.22
   5   5  -5    0.63    0.25
   5   5  -5    0.64    0.09
  -5   5   5    0.64    0.18
  -4  -5   5    7.79    0.37
   4   5  -5    7.88    0.22
   4   5  -5    7.77    0.62
  -4   5   5    8.64    0.42
  -4   5   5    8.17    0.38
  -3  -5   5    6.19    0.29
  -3  -5   5    6.44    0.29
   3   5  -5    6.13    0.56
  -3   5   5    5.82    0.40
   3   5  -5    5.99    0.20
  -3   5   5    5.90    0.32
  -3   5   5    5.89    0.33
  -2  -5   5   13.77    0.42
  -2  -5   5   13.32    0.40
  -2   5   5   13.63    0.47
  -2   5   5   13.59    0.43
  -2   5   5   12.77    0.56
   2   5  -5   13.12    0.77
  -1  -5   5    5.44    0.25
   1  -5  -5    5.09    0.30
  -1   5   5    5.30    0.23
  -1   5   5    5.11    0.35
  -1   5   5    5.24    0.29
   1   5  -5    5.04    0.22
   1   5  -5    5.34    0.49
   0  -5  -5    8.73    0.24
   0  -5   5    8.73    0.32
   0  -5  -5    8.81    0.40
   0   5   5    9.50    0.24
   0   5  -5    9.25    0.61
   0   5  -5    9.21    0.30
   0   5   5    9.89    0.50
   0   5   5    9.23    0.40
  -1  -5  -5   29.91    0.81
   1  -5   5   30.14    0.71
   1   5   5   30.09    0.82
   1   5   5   29.49    0.94
  -1   5  -5   30.64    1.16
  -1   5  -5   29.38    0.66
   2  -5   5    9.40    0.40
   2  -5   5    9.53    0.39
  -2  -5  -5    9.17    0.47
   2   5   5   10.04    0.47
   2   5   5    8.89    0.54
  -2   5  -5   10.11    0.63
  -2   5  -5    9.58    0.36
   3  -5   5   37.59    0.94
  -3  -5  -5   36.53    1.01
  -3  -5  -5   36.72    0.86
  -3   5  -5   38.99    1.33
   3   5   5   35.66    1.01
   3   5   5   38.40    1.18
   4  -5   5   21.01    0.70
  -4  -5  -5   20.92    0.61
  -4  -5  -5   20.96    0.79
  -4   5  -5   22.50    0.84
   4   5   5   21.59    0.91
   4   5   5   20.78    0.79
  -5  -5  -5    0.08    0.23
   5  -5   5    0.25    0.19
   5   5   5    0.10    0.19
  -5   5  -5    0.19    0.23
   5   5   5    0.37    0.18
   6  -5   5    3.81    0.43
  -6  -5  -5    3.90    0.42
  -6   5  -5    3.09    0.42
   6   5   5    4.10    0.47
   6   5   5    2.86    0.42
  -7  -5  -5    0.97    0.35
   7  -5   5    1.14    0.30
   7   5   5    1.12    0.35
  -7   5  -5    1.33    0.31
   7   5   5    0.85    0.36
   8  -5   5    0.26    0.24
  -8  -5  -5    0.49    0.33
   8   5   5   -0.33    0.31
   8   5   5    0.04    0.29
  -8   5  -5   -0.31    0.28
  10  -6  -5   -0.36    0.20
 -10  -6   5    0.15    0.32
 -10   6   5   -0.54    0.30
  10   6  -5    0.05    0.25
   9  -6  -5    0.47    0.26
  -9  -6   5    0.76    0.33
  -9   6   5    0.51    0.32
   9   6  -5    0.51    0.31
  -8  -6   5    0.53    0.27
   8  -6  -5    0.58    0.23
   8   6  -5    0.31    0.29
  -8   6   5    0.51    0.25
  -7  -6   5    8.40    0.52
   7   6  -5    9.37    0.87
  -7   6   5    9.43    0.61
  -6  -6   5   19.45    0.72
  -6   6   5   20.04    0.79
   6   6  -5   18.58    1.09
  -5  -6   5   10.30    0.46
   5   6  -5    9.58    0.43
   5   6  -5   10.33    0.78
  -5   6   5   10.71    0.46
  -5   6   5   10.43    0.54
  -4  -6   5    0.92    0.19
  -4   6   5    0.98    0.23
   4   6  -5    0.64    0.27
   4   6  -5    0.88    0.11
  -4   6   5    0.96    0.20
  -4   6   5    0.93    0.20
  -3  -6   5   13.30    0.43
  -3  -6   5   12.51    0.41
   3   6  -5   12.38    0.37
  -3   6   5   12.91    0.61
   3   6  -5   12.04    0.82
  -3   6   5   12.11    0.47
  -3   6   5   12.36    0.46
  -2  -6   5    5.07    0.25
  -2  -6   5    5.07    0.24
  -2   6   5    4.53    0.39
   2   6  -5    4.67    0.25
  -2   6   5    5.13    0.29
  -2   6   5    4.74    0.29
   2   6  -5    4.68    0.53
  -1  -6   5    0.32    0.08
   1  -6  -5    0.58    0.17
  -1  -6   5    0.53    0.12
  -1   6   5    0.51    0.11
  -1   6   5    0.69    0.15
   1   6  -5    0.69    0.10
   1   6  -5    0.58    0.20
  -1   6   5    0.39    0.18
   0  -6   5   38.97    0.81
   0  -6  -5   39.40    0.95
   0   6   5   39.75    1.14
   0   6   5   39.65    0.70
   0   6   5   37.26    0.93
   0   6  -5   41.26    1.47
   0   6  -5   38.66    0.75
  -1  -6  -5    3.23    0.29
   1  -6   5    2.93    0.21
   1   6   5    2.65    0.31
   1   6   5    2.67    0.26
  -1   6  -5    2.89    0.41
   2  -6   5    0.67    0.15
  -2  -6  -5    0.47    0.18
  -2  -6  -5    0.97    0.22
   2   6   5    0.39    0.16
  -2   6  -5    0.52    0.21
   2   6   5    0.33    0.20
   3  -6   5    1.24    0.20
  -3  -6  -5    1.65    0.24
  -3  -6  -5    1.44    0.27
   3   6   5    1.37    0.29
   3   6   5    1.68    0.26
  -3   6  -5    1.07    0.27
  -3   6  -5    1.15    0.26
   4  -6   5    0.69    0.17
  -4  -6  -5    0.53    0.24
  -4  -6  -5    0.38    0.16
  -4   6  -5    0.63    0.24
   4   6   5    0.61    0.22
   4   6   5    0.68    0.26
   5  -6   5   -0.23    0.12
  -5  -6  -5   -0.11    0.20
   5   6   5   -0.18    0.15
  -5   6  -5   -0.08    0.22
   5   6   5    0.07    0.18
  -6  -6  -5    3.35    0.46
   6  -6   5    3.19    0.36
  -6   6  -5    3.64    0.47
   6   6   5    3.41    0.44
   6   6   5    2.71    0.42
   7  -6   5    0.23    0.21
  -7  -6  -5    0.02    0.30
   7   6   5    0.24    0.32
  -7   6  -5    0.43    0.31
   8  -6   5    1.75    0.38
  -8  -6  -5    1.62    0.44
  -8   6  -5    1.41    0.41
   8   6   5    0.83    0.43
 -10  -7   5    0.25    0.34
  10  -7  -5    0.43    0.28
  10   7  -5    0.33    0.32
 -10   7   5    0.52    0.37
   9  -7  -5    1.34    0.31
  -9  -7   5    0.87    0.33
  -9   7   5    0.52    0.36
   9   7  -5    0.67    0.37
  -8  -7   5   -0.15    0.21
   8   7  -5    0.15    0.29
  -8   7   5   -0.17    0.27
  -7  -7   5    1.55    0.31
   7   7  -5    1.31    0.41
  -7   7   5    1.38    0.34
  -6  -7   5    1.47    0.28
  -6   7   5    1.09    0.29
   6   7  -5    0.98    0.36
  -5  -7   5    1.26    0.23
  -5   7   5    1.48    0.28
   5   7  -5    1.36    0.38
  -4  -7   5    9.85    0.42
  -4   7   5    9.63    0.57
  -4   7   5   10.25    0.51
   4   7  -5    9.94    0.84
  -3  -7   5    7.12    0.32
  -3   7   5    7.61    0.53
   3   7  -5    7.86    0.72
   3   7  -5    7.66    0.32
  -3   7   5    7.15    0.39
   2  -7  -5    8.86    0.41
  -2  -7   5    8.74    0.32
  -2   7   5    8.95    0.53
  -2   7   5    8.44    0.38
  -2   7   5    8.77    0.38
   2   7  -5    8.93    0.38
   2   7  -5    8.99    0.74
  -1  -7   5    1.45    0.15
   1  -7  -5    1.74    0.23
  -1   7   5    1.04    0.26
   1   7  -5    1.17    0.30
  -1   7   5    1.28    0.16
  -1   7   5    1.31    0.19
   0  -7   5    4.98    0.22
   0  -7  -5    4.95    0.33
   0  -7  -5    4.43    0.33
   0   7   5    5.26    0.33
   0   7  -5    4.61    0.53
   0   7   5    4.89    0.44
  -1  -7  -5    7.91    0.45
  -1  -7  -5    7.98    0.42
   1  -7   5    7.94    0.30
  -1   7  -5    7.86    0.63
   1   7   5    7.59    0.40
   1   7   5    7.79    0.51
  -2  -7  -5    0.16    0.18
   2  -7   5    0.69    0.13
  -2  -7  -5    0.36    0.19
   2   7   5    0.40    0.21
  -2   7  -5    0.45    0.21
   2   7   5    0.52    0.18
   3  -7   5    4.69    0.31
  -3  -7  -5    5.18    0.42
  -3  -7  -5    4.22    0.35
  -3   7  -5    4.32    0.51
  -3   7  -5    4.84    0.46
   3   7   5    4.82    0.49
  -4  -7  -5    4.56    0.43
  -4  -7  -5    4.58    0.36
   4  -7   5    4.31    0.34
  -4   7  -5    4.71    0.44
   4   7   5    3.22    0.42
  -5  -7  -5    0.18    0.24
   5  -7   5    0.42    0.18
   5   7   5   -0.07    0.24
  -5   7  -5    0.21    0.25
  -6  -7  -5    0.88    0.32
   6  -7   5    1.25    0.26
   6   7   5    0.62    0.33
  -6   7  -5    0.60    0.30
  -7  -7  -5   -0.23    0.27
   7  -7   5    0.27    0.22
   7   7   5   -0.30    0.29
  -7   7  -5    0.23    0.31
   8  -7   5    0.26    0.24
  10   8  -5    0.10    0.34
  -9  -8   5    0.25    0.29
  -9   8   5   -0.01    0.33
   9   8  -5    0.20    0.28
  -8  -8   5    2.43    0.41
   8  -8  -5    2.39    0.35
  -8   8   5    2.70    0.46
   8   8  -5    2.13    0.51
   7  -8  -5   -0.17    0.18
  -7  -8   5   -0.01    0.21
   7   8  -5    0.16    0.25
  -7   8   5   -0.06    0.24
  -6  -8   5    1.36    0.26
   6   8  -5    0.95    0.38
  -6   8   5    1.31    0.28
  -5  -8   5    0.66    0.20
  -5   8   5    0.42    0.23
  -5   8   5    0.80    0.24
   5   8  -5    0.59    0.32
  -4  -8   5    6.69    0.35
   4   8  -5    6.27    0.68
  -4   8   5    8.03    0.60
  -4   8   5    6.87    0.45
  -3  -8   5    4.84    0.27
  -3   8   5    4.71    0.35
  -3   8   5    5.09    0.49
   3   8  -5    5.44    0.62
  -2  -8   5    0.40    0.11
   2  -8  -5    0.36    0.18
   2  -8  -5    0.40    0.17
   2   8  -5    0.42    0.14
  -2   8   5    0.09    0.19
   2   8  -5    0.49    0.26
  -2   8   5    0.29    0.15
   1  -8  -5    7.34    0.37
  -1  -8   5    7.35    0.24
   1  -8  -5    6.55    0.46
   1   8  -5    7.15    0.69
  -1   8   5    7.74    0.56
   0  -8   5    2.27    0.13
   0  -8  -5    2.14    0.26
   0  -8  -5    2.05    0.29
   0   8   5    1.81    0.32
   0   8  -5    1.72    0.36
   1  -8   5    0.97    0.11
  -1  -8  -5    0.83    0.24
  -1  -8  -5    1.01    0.23
  -1   8  -5    0.57    0.24
   1   8   5    0.67    0.25
  -2  -8  -5    9.71    0.52
   2  -8   5    9.20    0.33
  -2  -8  -5    9.87    0.53
   2   8   5    9.52    0.65
  -2   8  -5    9.78    0.71
   3  -8   5    5.29    0.30
  -3  -8  -5    5.21    0.42
  -3  -8  -5    5.27    0.43
   3   8   5    4.95    0.48
  -3   8  -5    5.87    0.52
   4  -8   5    2.85    0.28
  -4  -8  -5    3.01    0.38
  -4  -8  -5    2.92    0.36
   4   8   5    2.27    0.40
  -4   8  -5    2.80    0.41
   5  -8   5    2.97    0.31
  -5  -8  -5    3.43    0.44
   5   8   5    1.74    0.35
  -5   8  -5    3.44    0.47
  -6  -8  -5    0.34    0.28
   6  -8   5    0.44    0.20
   6   8   5    0.03    0.30
  -6   8  -5   -0.05    0.28
   7  -8   5   -0.03    0.18
   7   8   5   -0.33    0.29
  -9  -9   5   -0.08    0.28
  -9   9   5   -0.53    0.32
   9   9  -5    0.24    0.37
   8  -9  -5   -0.23    0.18
  -8  -9   5   -0.35    0.22
  -8   9   5   -0.32    0.29
   8   9  -5    0.27    0.34
   7  -9  -5    0.39    0.24
  -7  -9   5    0.22    0.24
   7   9  -5    0.49    0.30
  -7   9   5    0.74    0.32
   6  -9  -5    2.58    0.38
  -6  -9   5    2.39    0.31
   6   9  -5    1.66    0.47
  -6   9   5    1.97    0.36
  -5  -9   5    0.91    0.21
   5  -9  -5    0.90    0.25
   5   9  -5    0.65    0.34
  -5   9   5    0.81    0.27
  -5   9   5    0.98    0.30
   4  -9  -5    1.03    0.25
  -4  -9   5    0.88    0.18
  -4   9   5    0.84    0.24
   4   9  -5    0.74    0.30
  -4   9   5    1.07    0.27
   3  -9  -5    2.41    0.36
   3  -9  -5    2.57    0.26
  -3  -9   5    2.28    0.20
   3   9  -5    1.83    0.43
  -3   9   5    2.05    0.28
  -3   9   5    2.41    0.38
   2  -9  -5    1.91    0.30
  -2  -9   5    1.70    0.14
   2  -9  -5    1.53    0.22
  -2   9   5    1.39    0.32
   2   9  -5    0.95    0.30
   1  -9  -5    3.44    0.39
   1  -9  -5    2.85    0.28
  -1   9   5    2.49    0.35
   1   9  -5    2.41    0.44
   1   9  -5    3.35    0.33
   0  -9  -5    0.68    0.18
   0  -9  -5    0.74    0.22
   0   9  -5    0.38    0.25
   0   9   5    0.42    0.24
  -1  -9  -5    5.88    0.40
  -1  -9  -5    5.28    0.41
  -1   9  -5    6.32    0.65
   1   9   5    5.92    0.51
  -2  -9  -5    3.09    0.39
  -2  -9  -5    2.82    0.33
  -2   9  -5    2.16    0.40
   2   9   5    2.87    0.43
  -2   9  -5    2.75    0.37
  -3  -9  -5    2.35    0.33
  -3  -9  -5    2.92    0.38
  -3   9  -5    2.61    0.39
   3   9   5    2.16    0.40
  -4  -9  -5    0.27    0.21
  -4  -9  -5    0.51    0.26
   4   9   5   -0.22    0.23
  -4   9  -5    0.13    0.24
  -5  -9  -5    3.68    0.45
   5  -9   5    3.30    0.34
  -5   9  -5    2.91    0.43
   5   9   5    3.18    0.47
  -6  -9  -5    3.07    0.45
   6  -9   5    1.72    0.27
  -6   9  -5    1.61    0.37
   6   9   5    1.81    0.45
  -8 -10   5   -0.50    0.20
  -8  10   5   -0.34    0.30
   8  10  -5    0.21    0.38
   7 -10  -5    1.04    0.30
  -7 -10   5    0.64    0.27
  -7  10   5    0.80    0.34
   7  10  -5    0.59    0.34
  -6 -10   5    5.38    0.41
   6 -10  -5    6.34    0.52
   6  10  -5    6.91    0.94
  -6  10   5    5.27    0.55
  -6  10   5    6.00    0.60
  -5 -10   5    1.72    0.24
   5 -10  -5    1.58    0.31
  -5  10   5    1.48    0.32
   5  10  -5    1.29    0.45
  -5  10   5    1.90    0.41
   4 -10  -5    3.10    0.29
  -4 -10   5    2.82    0.25
   4 -10  -5    3.02    0.38
  -4  10   5    2.66    0.34
  -4  10   5    3.21    0.48
   4  10  -5    2.14    0.48
   3 -10  -5    0.09    0.24
   3 -10  -5    0.16    0.15
  -3  10   5    0.22    0.27
   3  10  -5    0.24    0.28
   2 -10  -5    1.06    0.20
   2 -10  -5    0.77    0.24
  -2  10   5    1.21    0.34
   2  10  -5    1.06    0.33
   1 -10  -5    5.21    0.43
   1 -10  -5    6.03    0.37
   1  10  -5    6.40    0.74
  -1  10   5    6.23    0.61
   0 -10  -5    4.76    0.48
   0 -10  -5    5.03    0.36
   0  10   5    5.48    0.59
   0  10  -5    5.15    0.67
  -1 -10  -5    0.64    0.21
  -1 -10  -5    0.98    0.31
   1  10   5    0.65    0.26
  -1  10  -5    0.35    0.26
  -2 -10  -5    1.38    0.32
  -2 -10  -5    1.07    0.25
   2  10   5    0.81    0.32
  -2  10  -5    0.91    0.29
  -3 -10  -5    1.42    0.32
  -3 -10  -5    1.38    0.28
   3  10   5    0.74    0.31
  -3  10  -5    1.59    0.35
  -4 -10  -5    2.29    0.38
  -4 -10  -5    1.90    0.36
   4  10   5    1.80    0.41
  -4  10  -5    2.30    0.41
  -5 -10  -5    0.20    0.28
   5  10   5   -0.13    0.28
  -5  10  -5    0.42    0.31
  -8 -11   5   -0.25    0.24
   7 -11  -5   -0.25    0.22
  -7 -11   5   -0.31    0.21
  -7  11   5   -0.53    0.26
   6 -11  -5    0.32    0.27
  -6  11   5    0.06    0.24
  -6  11   5   -0.57    0.23
   6  11  -5    0.03    0.26
   5 -11  -5    0.28    0.27
  -5  11   5   -0.28    0.21
   5  11  -5    0.33    0.28
  -5  11   5    1.19    0.38
   4 -11  -5    1.49    0.35
  -4  11   5    0.98    0.32
   4  11  -5    1.34    0.45
   3 -11  -5    3.35    0.43
   3 -11  -5    2.83    0.28
  -3  11   5    3.04    0.45
   3  11  -5    2.18    0.49
   2 -11  -5    4.45    0.31
   2 -11  -5    3.94    0.49
   2  11  -5    5.39    0.78
  -2  11   5    3.84    0.52
   1 -11  -5    0.47    0.17
   1 -11  -5    0.11    0.27
   1  11  -5    0.23    0.28
  -1  11   5    0.14    0.27
   0 -11  -5    0.00    0.19
   0 -11  -5   -0.11    0.15
   0  11   5   -0.03    0.26
   0  11  -5    0.04    0.24
  -1 -11  -5    3.19    0.45
  -1 -11  -5    4.03    0.37
  -1  11  -5    3.42    0.45
  -1  11  -5    2.86    0.51
   1  11   5    3.13    0.48
  -2 -11  -5    0.19    0.27
  -2 -11  -5    0.27    0.20
  -2  11  -5    0.20    0.24
   2  11   5    0.07    0.30
  -3 -11  -5    0.06    0.19
  -3 -11  -5    0.45    0.28
   3  11   5   -0.15    0.27
  -3  11  -5    0.30    0.26
  -4 -11  -5    1.63    0.37
  -4 -11  -5    1.60    0.32
  -4  11  -5    1.60    0.36
   4  11   5    1.35    0.39
   7 -12  -5    0.28    0.30
  -7  12   5   -0.18    0.37
   6 -12  -5    0.45    0.31
   5 -12  -5    0.84    0.33
   5  12  -5    0.61    0.42
  -5  12   5    0.99    0.34
   4 -12  -5    0.62    0.32
   4  12  -5   -0.12    0.30
  -4  12   5    0.44    0.34
   3 -12  -5    0.34    0.30
   3  12  -5    0.46    0.36
  -3  12   5    0.16    0.32
   2 -12  -5    0.31    0.24
  -2  12   5    0.77    0.35
   2  12  -5    0.30    0.32
   1 -12  -5    1.12    0.31
   1  12  -5    0.33    0.32
  -1  12   5    1.01    0.37
   0 -12  -5    3.73    0.51
   0  12  -5    2.44    0.50
   0  12   5    2.66    0.44
  -1 -12  -5    1.01    0.34
  -1 -12  -5    0.79    0.22
  -1  12  -5    0.82    0.28
   1  12   5    0.59    0.34
  -2 -12  -5    1.62    0.28
  -2 -12  -5    1.69    0.38
  -2  12  -5    1.52    0.32
   2  12   5    1.35    0.40
  -3 -12  -5    0.75    0.33
  -3 -12  -5    0.79    0.25
   3  12   5    0.73    0.37
  -4 -12  -5    0.66    0.33
  -4 -12  -5    0.96    0.30
   2  13  -5    1.21    0.45
   1  13  -5    0.11    0.32
   0  13  -5    0.81    0.27
   0  13  -5    0.35    0.33
  -1  13  -5    5.51    0.58
 -12   0   6   -0.17    0.34
  12   0  -6    0.14    0.28
 -12   0   6   -0.43    0.35
 -11   0   6    0.29    0.27
  11   0  -6    0.24    0.32
 -11   0   6    0.17    0.23
  10   0  -6    4.23    0.47
 -10   0   6    5.91    0.59
 -10   0   6    3.68    0.47
  -9   0   6    0.35    0.29
   9   0  -6    0.08    0.26
  -9   0   6    0.36    0.27
  -8   0   6    3.32    0.41
  -8   0   6    3.30    0.39
   8   0  -6    3.32    0.41
   8   0  -6    3.07    0.49
   7   0  -6    8.75    0.65
  -7   0   6    8.60    0.52
  -7   0   6    8.88    0.52
   7   0  -6    8.91    0.52
   6   0  -6    0.04    0.17
  -6   0   6   -0.01    0.12
  -6   0   6   -0.10    0.13
   6   0  -6   -0.05    0.12
   5   0  -6    8.72    0.60
  -5   0   6    8.36    0.43
  -5   0   6    9.32    0.44
   4   0  -6    6.49    0.49
  -4   0   6    6.37    0.25
  -4   0   6    6.08    0.32
  -4   0   6    6.55    0.33
  -3   0   6    0.80    0.10
  -3   0   6    0.76    0.17
  -3   0   6    0.71    0.15
   3   0  -6    0.87    0.24
   2   0  -6   54.71    1.72
  -2   0   6   53.33    1.16
   2   0  -6   59.14    1.17
  -2   0   6   55.39    1.09
   1   0  -6  295.87    4.78
   1   0  -6  292.06    6.81
  -1   0   6  292.48    4.80
  -1   0   6  298.17    4.89
   0   0  -6    8.36    0.37
   0   0  -6    9.08    0.65
   0   0   6    8.04    0.37
   0   0   6    8.83    0.39
   1   0   6    6.71    0.36
   1   0   6    6.05    0.36
  -1   0  -6    6.67    0.35
  -1   0  -6    6.81    0.59
  -2   0  -6   13.76    0.53
  -2   0  -6   13.37    0.77
   2   0   6   13.40    0.58
   2   0   6   13.45    0.54
   3   0   6    8.63    0.47
  -3   0  -6    8.12    0.63
   3   0   6    8.41    0.53
  -3   0  -6    7.91    0.45
   4   0   6    3.25    0.41
  -4   0  -6    4.60    0.41
   4   0   6    3.96    0.39
  -4   0  -6    3.87    0.33
   5   0   6   13.92    0.69
  -5   0  -6   13.42    0.67
  -5   0  -6   12.55    0.55
   5   0   6   13.69    0.77
   6   0   6    0.29    0.30
  -6   0  -6    0.15    0.16
  -6   0  -6    0.26    0.25
   6   0   6    0.35    0.26
   7   0   6   -0.39    0.20
  -7   0  -6    0.25    0.20
   7   0   6    0.54    0.24
   8   0   6   -0.71    0.31
  -8   0  -6    0.34    0.30
   8   0   6    0.00    0.24
 -12  -1   6    0.03    0.37
  12  -1  -6    0.29    0.34
 -12  -1   6    0.79    0.38
  12   1  -6    0.17    0.37
 -12   1   6   -0.35    0.36
 -12   1   6   -0.33    0.35
 -11  -1   6    4.29    0.52
 -11  -1   6    4.88    0.59
  11  -1  -6    6.29    0.65
 -11   1   6    4.07    0.54
 -11   1   6    4.78    0.52
  11   1  -6    6.08    0.65
 -10  -1   6   11.06    0.74
  10  -1  -6   11.63    0.74
 -10  -1   6   11.29    0.71
  10   1  -6   11.48    0.74
 -10   1   6   10.67    0.66
 -10   1   6   11.61    0.73
  -9  -1   6    2.59    0.43
  -9  -1   6    2.44    0.38
   9  -1  -6    2.62    0.41
  -9   1   6    3.17    0.44
   9   1  -6    1.79    0.33
   9   1  -6    1.78    0.34
  -9   1   6    2.88    0.42
   8  -1  -6    8.05    0.55
  -8  -1   6    8.74    0.58
  -8  -1   6    7.16    0.48
   8  -1  -6    7.72    0.64
   8   1  -6    8.01    0.51
  -8   1   6    7.96    0.56
   8   1  -6    8.13    0.64
  -8   1   6    8.44    0.51
   7  -1  -6    1.75    0.27
  -7  -1   6    1.71    0.26
   7  -1  -6    1.31    0.31
  -7  -1   6    1.62    0.30
   7   1  -6    1.11    0.29
  -7   1   6    1.35    0.27
  -7   1   6    1.81    0.31
   7   1  -6    1.73    0.30
  -6  -1   6    1.17    0.21
   6  -1  -6    1.23    0.28
  -6  -1   6    1.80    0.27
   6  -1  -6    1.60    0.24
  -6   1   6    1.43    0.26
   6   1  -6    1.69    0.26
   6   1  -6    1.30    0.27
  -6   1   6    1.61    0.26
  -5  -1   6    8.91    0.29
  -5  -1   6    9.96    0.46
   5  -1  -6    9.08    0.63
  -5  -1   6    9.13    0.45
  -5   1   6    9.46    0.46
  -5   1   6    9.14    0.45
   5   1  -6    8.94    0.61
  -4  -1   6    6.95    0.22
  -4  -1   6    6.89    0.37
   4  -1  -6    7.25    0.58
  -4  -1   6    7.24    0.37
  -4   1   6    7.46    0.37
   4   1  -6    7.33    0.55
  -4   1   6    7.54    0.38
  -4   1   6    7.37    0.31
  -3  -1   6   10.61    0.28
  -3  -1   6   11.12    0.43
   3  -1  -6   11.36    0.70
  -3  -1   6   10.11    0.40
  -3   1   6   10.43    0.43
  -3   1   6   10.80    0.41
  -3   1   6   10.23    0.37
   3   1  -6   10.31    0.64
  -2  -1   6   39.71    0.90
   2  -1  -6   38.95    1.34
  -2  -1   6   40.03    0.77
   2   1  -6   38.28    0.76
  -2   1   6   36.22    0.82
  -2   1   6   36.37    0.85
   2   1  -6   35.71    1.31
  -2   1   6   37.32    0.90
  -1  -1   6   62.66    1.28
   1  -1  -6   65.53    1.94
   1  -1  -6   63.65    1.29
  -1  -1   6   64.95    1.25
  -1   1   6   63.19    1.31
   1   1  -6   63.85    1.93
  -1   1   6   62.94    1.31
   1   1  -6   62.64    1.27
   0  -1  -6    7.30    0.36
   0  -1   6    7.37    0.35
   0  -1  -6    6.96    0.60
   0  -1   6    7.72    0.35
   0   1  -6    7.51    0.33
   0   1  -6    7.96    0.61
   0   1   6    7.56    0.36
   0   1   6    7.72    0.38
   1  -1   6   31.19    0.82
  -1  -1  -6   29.26    1.16
   1  -1   6   31.73    0.85
  -1  -1  -6   30.76    0.82
  -1   1  -6   31.66    0.80
   1   1   6   32.21    0.89
  -1   1  -6   32.55    1.22
   1   1   6   31.08    0.83
  -2  -1  -6   18.84    0.64
  -2  -1  -6   20.47    0.95
   2  -1   6   18.84    0.65
   2  -1   6   19.63    0.69
  -2   1  -6   20.13    0.65
   2   1   6   21.10    0.74
  -2   1  -6   20.66    0.96
   2   1   6   19.81    0.68
   3  -1   6   33.65    1.03
  -3  -1  -6   32.74    1.27
  -3  -1  -6   32.68    0.94
  -3  -1  -6   31.49    0.76
   3  -1   6   32.56    0.94
  -3   1  -6   32.46    0.91
   3   1   6   32.74    0.96
   3   1   6   31.77    1.00
  -3   1  -6   32.28    1.22
   4  -1   6    4.08    0.39
  -4  -1  -6    4.02    0.41
  -4  -1  -6    3.18    0.28
   4  -1   6    3.37    0.41
  -4   1  -6    3.58    0.52
   4   1   6    2.97    0.39
  -4   1  -6    4.03    0.39
   4   1   6    3.82    0.40
  -4   1  -6    3.61    0.33
   5  -1   6    4.67    0.48
   5  -1   6    5.01    0.41
  -5  -1  -6    4.72    0.32
  -5  -1  -6    4.91    0.41
  -5   1  -6    4.65    0.38
   5   1   6    4.95    0.56
   5   1   6    5.19    0.48
  -5   1  -6    5.16    0.45
   6  -1   6    5.43    0.55
   6  -1   6    6.02    0.48
  -6  -1  -6    5.76    0.53
  -6   1  -6    6.20    0.44
  -6   1  -6    6.91    0.53
   6   1   6    6.88    0.56
   6   1   6    6.03    0.63
   7  -1   6    2.50    0.43
   7  -1   6    2.39    0.42
  -7  -1  -6    3.29    0.47
  -7   1  -6    2.51    0.34
   7   1   6    2.51    0.43
  -7   1  -6    3.10    0.44
   7   1   6    2.45    0.47
   8  -1   6    0.51    0.31
  -8  -1  -6    0.67    0.35
   8   1   6   -0.01    0.28
   8   1   6    0.27    0.24
  -9  -1  -6    2.17    0.47
 -12  -2   6   -0.23    0.28
 -12  -2   6   -0.11    0.28
  12   2  -6    0.32    0.37
 -12   2   6    0.12    0.38
  11  -2  -6    1.29    0.39
 -11  -2   6    0.59    0.32
 -11  -2   6    1.05    0.42
  11   2  -6    1.15    0.38
 -11   2   6    1.27    0.39
 -11   2   6    0.72    0.37
 -10  -2   6    3.42    0.50
  10  -2  -6    3.56    0.48
 -10  -2   6    3.49    0.44
  10   2  -6    3.50    0.49
 -10   2   6    3.33    0.48
 -10   2   6    3.10    0.47
  -9  -2   6    0.70    0.28
   9  -2  -6    0.50    0.28
  -9  -2   6    0.48    0.25
  -9   2   6    0.34    0.29
   9   2  -6    0.52    0.29
   9   2  -6    0.31    0.22
  -9   2   6    0.50    0.28
   8  -2  -6   -0.14    0.22
   8  -2  -6   -0.33    0.24
  -8  -2   6   -0.17    0.16
  -8  -2   6    0.03    0.22
   8   2  -6    0.01    0.22
  -8   2   6    0.00    0.24
   8   2  -6    0.18    0.21
  -8   2   6    0.01    0.17
   7  -2  -6    4.80    0.42
  -7  -2   6    4.10    0.41
   7  -2  -6    4.26    0.56
  -7  -2   6    4.76    0.42
  -7   2   6    4.22    0.43
   7   2  -6    4.70    0.53
   7   2  -6    4.36    0.40
  -7   2   6    4.11    0.42
   6  -2  -6    1.44    0.25
  -6  -2   6    1.46    0.14
  -6  -2   6    1.40    0.22
  -6  -2   6    1.47    0.24
   6  -2  -6    1.15    0.29
   6   2  -6    1.23    0.21
   6   2  -6    1.35    0.28
  -6   2   6    1.18    0.21
  -6   2   6    1.21    0.25
  -5  -2   6    4.14    0.33
  -5  -2   6    3.44    0.13
   5  -2  -6    3.66    0.49
  -5  -2   6    4.05    0.30
  -5   2   6    3.51    0.32
  -5   2   6    3.47    0.29
   5   2  -6    3.53    0.27
   5   2  -6    3.32    0.39
  -4  -2   6    6.01    0.34
  -4  -2   6    5.24    0.31
   4  -2  -6    5.97    0.55
  -4   2   6    5.28    0.30
   4   2  -6    6.15    0.52
  -4   2   6    5.62    0.34
  -4   2   6    5.12    0.34
   3  -2  -6   61.56    1.86
  -3  -2   6   62.57    1.27
  -3   2   6   60.22    1.29
  -3   2   6   63.00    1.24
   3   2  -6   62.04    1.89
  -3   2   6   61.46    1.30
  -2  -2   6    0.67    0.08
  -2  -2   6    0.55    0.15
   2  -2  -6    0.67    0.25
   2   2  -6    0.88    0.09
  -2   2   6    0.87    0.14
   2   2  -6    0.48    0.17
  -2   2   6    0.70    0.13
  -2   2   6    0.68    0.16
   1  -2  -6   22.18    0.98
  -1  -2   6   23.46    0.57
  -1  -2   6   23.14    0.63
   1  -2  -6   22.58    0.65
   1   2  -6   23.95    1.00
   1   2  -6   24.62    0.61
  -1   2   6   23.69    0.69
  -1   2   6   23.71    0.68
   1   2  -6   23.30    0.62
   0  -2   6   12.18    0.45
   0  -2   6   11.74    0.43
   0  -2  -6   12.37    0.46
   0  -2  -6   12.02    0.74
   0   2  -6   12.82    0.44
   0   2   6   13.14    0.50
   0   2   6   13.01    0.51
   0   2  -6   12.75    0.73
   1  -2   6    2.56    0.22
  -1  -2  -6    2.46    0.27
   1  -2   6    2.24    0.26
  -1  -2  -6    1.92    0.32
  -1   2  -6    2.87    0.46
   1   2   6    2.83    0.29
  -1   2  -6    2.47    0.23
   1   2   6    2.61    0.24
   2  -2   6    2.95    0.33
   2  -2   6    2.67    0.27
  -2  -2  -6    2.20    0.24
  -2  -2  -6    1.96    0.34
  -2   2  -6    2.03    0.37
   2   2   6    2.15    0.27
   2   2   6    2.04    0.27
  -2   2  -6    2.62    0.26
  -3  -2  -6   23.80    0.79
   3  -2   6   23.95    0.77
   3  -2   6   23.02    0.85
  -3  -2  -6   21.82    0.57
  -3   2  -6   24.12    0.74
   3   2   6   23.23    0.80
   3   2   6   22.74    0.84
  -3   2  -6   24.09    1.07
  -4  -2  -6   55.07    1.37
  -4  -2  -6   50.98    1.06
   4  -2   6   56.27    1.36
   4  -2   6   51.59    1.43
  -4   2  -6   51.54    1.27
  -4   2  -6   53.51    1.68
   4   2   6   51.98    1.37
  -4   2  -6   52.86    1.29
   4   2   6   51.17    1.45
  -5  -2  -6    0.83    0.27
   5  -2   6    0.57    0.28
   5  -2   6    0.87    0.23
  -5   2  -6    0.93    0.25
   5   2   6    0.54    0.30
   5   2   6    0.89    0.29
  -5   2  -6    0.61    0.21
  -6  -2  -6    2.81    0.42
   6  -2   6    2.74    0.40
  -6   2  -6    2.98    0.38
   6   2   6    3.22    0.45
   6   2   6    2.80    0.45
  -6   2  -6    2.75    0.38
  -7  -2  -6    0.81    0.28
   7  -2   6    1.01    0.32
   7   2   6    0.23    0.33
  -7   2  -6    0.49    0.25
   7   2   6    1.22    0.36
   8  -2   6    0.08    0.29
  -8  -2  -6    0.15    0.23
  -8   2  -6    0.12    0.25
   8   2   6   -0.51    0.32
   8   2   6    0.08    0.21
  -9  -2  -6    0.71    0.38
 -12  -3   6    0.32    0.30
  12   3  -6    0.76    0.40
 -11  -3   6    2.19    0.40
 -11  -3   6    1.74    0.45
  11  -3  -6    2.56    0.48
  11   3  -6    2.28    0.47
 -11   3   6    2.38    0.48
 -10  -3   6    0.80    0.29
  10  -3  -6    1.35    0.36
 -10  -3   6    1.25    0.38
 -10   3   6    0.58    0.34
 -10   3   6    1.10    0.34
  10   3  -6    0.83    0.32
   9  -3  -6    1.60    0.35
  -9  -3   6    1.55    0.32
  -9  -3   6    1.82    0.38
  -9   3   6    1.61    0.32
   9   3  -6    1.37    0.36
   9   3  -6    1.98    0.34
  -9   3   6    1.94    0.32
   8  -3  -6    0.48    0.21
  -8  -3   6    0.53    0.25
  -8  -3   6    0.66    0.28
   8   3  -6    0.63    0.22
   8   3  -6    0.53    0.27
  -8   3   6    0.55    0.27
  -8   3   6    0.38    0.25
  -7  -3   6   14.86    0.63
   7  -3  -6   14.52    0.62
  -7  -3   6   14.69    0.62
   7  -3  -6   15.80    0.81
   7   3  -6   16.63    0.95
  -7   3   6   16.08    0.67
   7   3  -6   15.98    0.66
  -7   3   6   15.25    0.69
  -6  -3   6    3.18    0.34
  -6  -3   6    3.01    0.33
   6  -3  -6    2.44    0.36
   6   3  -6    3.24    0.32
   6   3  -6    3.68    0.50
  -6   3   6    3.61    0.38
  -6   3   6    3.59    0.35
  -5  -3   6    6.70    0.36
   5  -3  -6    6.25    0.60
  -5  -3   6    5.90    0.39
  -5   3   6    6.01    0.38
  -5   3   6    5.86    0.39
   5   3  -6    6.49    0.54
  -4  -3   6    0.50    0.16
   4  -3  -6    0.45    0.23
   4   3  -6    0.62    0.22
  -4   3   6    0.44    0.14
  -4   3   6    0.56    0.17
  -4   3   6    0.77    0.15
  -3  -3   6    0.73    0.16
   3  -3  -6    0.78    0.22
  -3   3   6    0.64    0.15
  -3   3   6    0.63    0.14
  -3   3   6    0.74    0.16
   3   3  -6    0.76    0.22
  -2  -3   6   95.99    1.78
   2  -3  -6  100.12    2.67
  -2   3   6   96.42    1.70
  -2   3   6   98.30    1.85
  -2   3   6   95.10    1.92
   2   3  -6   92.62    2.65
   2   3  -6   97.04    1.63
   1  -3  -6   48.16    1.10
  -1  -3   6   49.81    1.06
   1  -3  -6   49.83    1.63
   1   3  -6   51.45    1.65
  -1   3   6   49.34    1.12
  -1   3   6   52.79    0.97
  -1   3   6   50.22    1.19
   1   3  -6   49.54    1.03
   0  -3   6   20.54    0.59
   0  -3  -6   19.78    0.95
   0  -3  -6   22.74    0.53
   0  -3  -6   19.29    0.61
   0   3   6   20.51    0.70
   0   3   6   19.53    0.63
   0   3  -6   19.38    0.56
   0   3  -6   20.16    0.93
  -1  -3  -6   25.81    0.76
   1  -3   6   26.82    0.73
  -1  -3  -6   26.23    1.12
  -1  -3  -6   27.53    0.56
   1   3   6   27.76    0.79
   1   3   6   28.51    0.87
  -1   3  -6   28.26    1.13
  -1   3  -6   28.01    0.71
   2  -3   6    0.06    0.13
  -2  -3  -6    0.19    0.07
  -2  -3  -6    0.00    0.16
   2   3   6    0.07    0.12
   2   3   6    0.12    0.13
  -2   3  -6   -0.06    0.22
  -2   3  -6    0.08    0.13
  -3  -3  -6    4.64    0.40
   3  -3   6    4.20    0.35
  -3  -3  -6    4.28    0.21
   3   3   6    5.01    0.46
   3   3   6    5.30    0.42
  -3   3  -6    4.78    0.34
  -3   3  -6    4.75    0.63
   4  -3   6   30.30    0.94
  -4  -3  -6   30.90    0.99
  -4  -3  -6   29.98    0.68
   4   3   6   29.36    0.96
  -4   3  -6   31.64    0.97
   4   3   6   29.85    1.06
  -4   3  -6   30.41    0.90
  -4   3  -6   29.63    1.17
   5  -3   6    1.50    0.31
  -5  -3  -6    1.78    0.35
  -5   3  -6    1.72    0.30
   5   3   6    1.46    0.29
  -5   3  -6    1.41    0.28
   5   3   6    1.12    0.33
   6  -3   6    6.88    0.54
  -6  -3  -6    6.91    0.59
   6   3   6    7.48    0.60
  -6   3  -6    7.82    0.55
   6   3   6    6.16    0.58
  -7  -3  -6    9.31    0.68
   7  -3   6    8.66    0.63
  -7   3  -6    7.88    0.59
   7   3   6    7.31    0.76
   7   3   6    7.21    0.58
  -8  -3  -6    0.54    0.29
   8  -3   6    0.25    0.29
   8   3   6    0.13    0.23
  -8   3  -6    0.08    0.27
   8   3   6   -0.64    0.32
 -12  -4   6    0.58    0.31
 -11  -4   6    0.34    0.27
  11  -4  -6    0.32    0.32
 -11  -4   6    0.04    0.35
 -11   4   6    0.01    0.35
 -10  -4   6    0.98    0.37
 -10  -4   6    0.79    0.29
  10  -4  -6    1.14    0.34
 -10   4   6    1.09    0.32
  10   4  -6    1.31    0.36
  10   4  -6    0.93    0.32
   9  -4  -6    0.87    0.29
  -9  -4   6    0.76    0.26
  -9  -4   6    0.39    0.30
  -9   4   6    0.51    0.27
  -9   4   6    0.62    0.32
   9   4  -6    0.90    0.29
   9   4  -6    0.42    0.26
  -8  -4   6    0.86    0.26
  -8  -4   6    0.82    0.29
   8  -4  -6    0.74    0.26
  -8   4   6    0.74    0.24
  -8   4   6    1.03    0.28
   8   4  -6    0.76    0.25
   8   4  -6    0.70    0.28
   7  -4  -6    6.37    0.46
   7  -4  -6    6.79    0.52
  -7  -4   6    6.27    0.46
  -7  -4   6    6.51    0.43
   7   4  -6    6.70    0.68
  -7   4   6    6.06    0.41
  -7   4   6    6.48    0.51
   7   4  -6    5.81    0.40
  -6  -4   6    4.20    0.37
   6  -4  -6    3.96    0.47
  -6  -4   6    3.38    0.36
   6   4  -6    3.40    0.33
  -6   4   6    3.12    0.33
   6   4  -6    3.76    0.53
  -6   4   6    4.15    0.36
  -5  -4   6    4.77    0.34
   5  -4  -6    5.07    0.53
  -5   4   6    4.83    0.34
  -5   4   6    5.30    0.36
   5   4  -6    5.07    0.51
  -4  -4   6    2.40    0.25
   4  -4  -6    2.10    0.33
   4   4  -6    2.39    0.37
  -4   4   6    2.89    0.28
  -4   4   6    2.41    0.27
  -4   4   6    2.16    0.26
  -3  -4   6   27.57    0.72
   3  -4  -6   29.07    1.15
  -3   4   6   29.27    0.86
   3   4  -6   27.48    1.18
  -3   4   6   29.30    0.79
  -3   4   6   29.10    0.73
  -2  -4   6    2.39    0.19
  -2  -4   6    2.65    0.22
   2  -4  -6    1.96    0.33
  -2   4   6    2.34    0.22
   2   4  -6    1.65    0.30
   2   4  -6    2.07    0.14
  -2   4   6    2.40    0.25
  -2   4   6    2.03    0.25
   1  -4  -6   44.69    1.56
   1  -4  -6   44.51    1.04
  -1  -4   6   44.64    0.96
   1   4  -6   44.40    0.93
  -1   4   6   42.93    0.86
   1   4  -6   43.51    1.54
  -1   4   6   44.02    1.14
  -1   4   6   44.46    1.04
   0  -4  -6   12.80    0.33
   0  -4   6   12.70    0.44
   0  -4  -6   12.08    0.48
   0   4   6   12.87    0.49
   0   4  -6   12.32    0.73
   0   4   6   13.38    0.58
   0   4  -6   12.69    0.41
  -1  -4  -6   10.03    0.45
   1  -4   6   10.22    0.42
  -1  -4  -6   10.59    0.25
  -1   4  -6   10.03    0.39
  -1   4  -6   10.57    0.69
   1   4   6   11.02    0.55
   1   4   6   10.00    0.48
   2  -4   6   17.30    0.58
  -2  -4  -6   15.20    0.28
  -2  -4  -6   15.53    0.61
   2   4   6   16.62    0.70
  -2   4  -6   18.70    0.94
   2   4   6   17.94    0.67
  -2   4  -6   16.35    0.54
   3  -4   6    3.35    0.34
  -3  -4  -6    3.07    0.34
  -3   4  -6    3.07    0.44
   3   4   6    4.95    0.47
  -3   4  -6    4.23    0.33
   3   4   6    3.79    0.41
  -4  -4  -6   35.13    0.80
   4  -4   6   35.89    1.02
  -4  -4  -6   36.37    1.10
   4   4   6   35.21    1.19
  -4   4  -6   36.08    1.09
  -4   4  -6   35.22    1.31
   4   4   6   35.82    1.10
  -5  -4  -6    1.49    0.33
   5  -4   6    1.67    0.30
  -5   4  -6    1.56    0.32
   5   4   6    1.05    0.28
   5   4   6    1.68    0.34
   6  -4   6    1.81    0.33
  -6  -4  -6    1.03    0.34
  -6   4  -6    1.04    0.26
   6   4   6    0.52    0.32
   6   4   6    1.65    0.36
   7  -4   6    0.28    0.25
  -7  -4  -6    0.33    0.31
   7   4   6    0.68    0.32
   7   4   6   -0.34    0.30
  -7   4  -6    0.17    0.19
  -8  -4  -6    0.77    0.31
   8  -4   6    0.36    0.28
   8   4   6    0.46    0.34
   8   4   6   -0.60    0.35
  -8   4  -6    0.27    0.30
  11  -5  -6    1.02    0.36
 -11  -5   6    0.62    0.31
 -11  -5   6    0.65    0.41
 -11   5   6    0.11    0.37
 -10  -5   6    1.12    0.29
 -10  -5   6    1.17    0.39
  10  -5  -6    0.67    0.26
 -10   5   6    0.95    0.37
  10   5  -6    0.97    0.37
   9  -5  -6    1.22    0.28
  -9  -5   6    0.82    0.26
  -9  -5   6    0.50    0.31
  -9   5   6    0.93    0.29
   9   5  -6    0.66    0.30
   8  -5  -6    1.12    0.28
  -8  -5   6    1.16    0.31
  -8  -5   6    1.46    0.29
   8   5  -6    0.92    0.30
  -8   5   6    0.82    0.30
   8   5  -6    1.25    0.25
  -7  -5   6    4.99    0.43
  -7   5   6    4.87    0.41
  -7   5   6    5.61    0.44
   7   5  -6    5.69    0.68
   7   5  -6    4.42    0.39
  -6  -5   6    0.67    0.22
   6   5  -6    0.69    0.29
   6   5  -6    0.76    0.21
  -6   5   6    0.71    0.21
  -6   5   6    0.99    0.23
  -5  -5   6    4.80    0.35
  -5   5   6    5.12    0.36
   5   5  -6    5.74    0.62
  -5   5   6    5.20    0.40
   4  -5  -6    0.29    0.20
  -4  -5   6    0.20    0.14
   4   5  -6    0.10    0.20
  -4   5   6    0.16    0.15
  -4   5   6    0.12    0.15
  -4   5   6    0.25    0.13
  -3  -5   6    0.22    0.14
  -3  -5   6    0.35    0.12
  -3   5   6    0.37    0.15
  -3   5   6    0.29    0.16
  -3   5   6    0.31    0.14
   3   5  -6    0.36    0.05
   3   5  -6    0.28    0.17
   3   5  -6    0.38    0.05
  -2  -5   6   27.87    0.70
  -2  -5   6   26.35    0.67
   2   5  -6   27.41    1.21
  -2   5   6   28.46    0.68
  -2   5   6   26.82    0.87
   2   5  -6   27.67    0.61
  -2   5   6   28.48    0.77
   1  -5  -6    1.88    0.24
  -1  -5   6    1.73    0.19
   1   5  -6    1.53    0.17
  -1   5   6    1.87    0.24
  -1   5   6    1.68    0.17
   1   5  -6    1.35    0.29
  -1   5   6    1.20    0.22
   0  -5  -6   17.00    0.60
   0  -5   6   16.66    0.51
   0  -5  -6   16.65    0.38
   0   5  -6   17.20    0.48
   0   5  -6   17.39    0.91
   0   5   6   17.54    0.60
   0   5   6   16.65    0.69
  -1  -5  -6   17.27    0.64
   1  -5   6   16.83    0.55
  -1   5  -6   18.15    0.93
   1   5   6   17.51    0.64
  -1   5  -6   17.42    0.51
   1   5   6   17.95    0.75
  -2  -5  -6   10.66    0.51
   2  -5   6   11.26    0.46
   2   5   6   10.96    0.51
  -2   5  -6   11.54    0.75
   2   5   6   11.58    0.63
  -3  -5  -6    1.64    0.25
  -3  -5  -6    2.13    0.30
   3  -5   6    1.88    0.26
   3   5   6    1.48    0.29
   3   5   6    1.72    0.32
  -3   5  -6    1.33    0.34
  -4  -5  -6   17.14    0.75
   4  -5   6   17.21    0.66
  -4  -5  -6   15.95    0.53
   4   5   6   16.75    0.74
   4   5   6   16.58    0.83
  -4   5  -6   16.60    0.76
   5  -5   6    2.07    0.32
  -5  -5  -6    1.94    0.37
  -5   5  -6    1.89    0.35
   5   5   6    2.16    0.37
   5   5   6    1.83    0.35
   6  -5   6    1.36    0.31
  -6  -5  -6    1.51    0.37
   6   5   6    1.02    0.36
  -6   5  -6    1.02    0.31
   6   5   6    1.22    0.30
   7  -5   6    0.88    0.30
  -7  -5  -6    1.23    0.38
  -7   5  -6    0.56    0.31
   7   5   6    0.57    0.32
   7   5   6    0.48    0.37
   8   5   6    0.64    0.34
  -8   5  -6    0.42    0.27
  10  -6  -6    0.05    0.23
 -10  -6   6   -0.42    0.28
 -10   6   6   -0.28    0.31
  10   6  -6   -0.08    0.27
  -9  -6   6   -0.26    0.25
  -9   6   6   -0.13    0.29
   9   6  -6    0.47    0.31
  -8  -6   6    1.17    0.31
  -8   6   6    1.28    0.30
   8   6  -6    1.00    0.37
  -7  -6   6    4.16    0.42
  -7   6   6    3.21    0.41
   7   6  -6    2.41    0.45
  -6  -6   6    4.25    0.38
  -6   6   6    3.75    0.41
   6   6  -6    4.43    0.65
  -5  -6   6    7.46    0.43
  -5   6   6    7.76    0.43
  -5   6   6    7.67    0.48
   5   6  -6    7.66    0.70
  -5   6   6    7.90    0.55
  -4  -6   6    6.90    0.36
   4   6  -6    6.73    0.64
  -4   6   6    7.26    0.51
  -4   6   6    6.86    0.42
  -4   6   6    6.96    0.41
  -3  -6   6    1.02    0.17
   3   6  -6    1.14    0.12
  -3   6   6    0.88    0.19
  -3   6   6    1.32    0.21
  -3   6   6    1.07    0.24
   3   6  -6    0.76    0.27
   2  -6  -6    3.37    0.29
  -2  -6   6    3.35    0.24
  -2   6   6    3.29    0.38
  -2   6   6    3.22    0.26
  -2   6   6    3.11    0.28
   2   6  -6    3.15    0.49
  -1  -6   6   15.10    0.47
   1  -6  -6   15.17    0.57
  -1   6   6   15.66    0.56
   1   6  -6   16.07    0.89
  -1   6   6   14.82    0.66
  -1   6   6   16.22    0.43
   0  -6   6    5.22    0.28
   0  -6  -6    5.28    0.36
   0   6   6    4.84    0.33
   0   6   6    5.07    0.45
   0   6  -6    5.53    0.57
   1  -6   6    0.14    0.12
  -1  -6  -6   -0.07    0.15
   1   6   6    0.30    0.16
  -1   6  -6   -0.06    0.18
   1   6   6    0.14    0.19
  -2  -6  -6   30.24    0.83
   2  -6   6   30.79    0.81
  -2  -6  -6   32.01    0.95
   2   6   6   31.23    1.09
   2   6   6   29.79    0.92
  -2   6  -6   31.99    1.28
   3  -6   6    3.81    0.30
  -3  -6  -6    3.52    0.31
  -3  -6  -6    3.57    0.34
   3   6   6    2.97    0.41
   3   6   6    3.48    0.37
  -3   6  -6    2.34    0.39
   4  -6   6    1.88    0.28
  -4  -6  -6    1.48    0.32
  -4  -6  -6    1.93    0.26
   4   6   6    1.70    0.31
  -4   6  -6    1.44    0.31
   4   6   6    1.32    0.32
  -5  -6  -6    2.52    0.37
   5  -6   6    2.18    0.32
   5   6   6    2.00    0.37
   5   6   6    2.71    0.40
  -5   6  -6    2.72    0.40
   6  -6   6    0.44    0.22
  -6  -6  -6    0.34    0.29
   6   6   6    0.38    0.32
  -6   6  -6    0.31    0.28
   7  -6   6    0.60    0.25
  -7  -6  -6    0.08    0.30
   7   6   6    0.20    0.35
  -7   6  -6    0.46    0.27
 -10  -7   6   -0.28    0.30
  10   7  -6    0.18    0.32
 -10   7   6   -0.29    0.32
  -9  -7   6    0.23    0.32
   9   7  -6    0.67    0.37
  -9   7   6   -0.03    0.31
  -8  -7   6    4.83    0.53
   8   7  -6    6.05    0.82
  -8   7   6    3.63    0.45
  -7  -7   6    1.23    0.28
  -7   7   6    1.50    0.34
   7   7  -6    1.20    0.37
  -6  -7   6    0.54    0.22
   6   7  -6    0.50    0.32
  -6   7   6    0.50    0.26
  -5  -7   6    4.75    0.34
  -5   7   6    4.70    0.42
  -5   7   6    4.17    0.43
   5   7  -6    4.82    0.62
  -4  -7   6    5.90    0.35
   4   7  -6    5.72    0.70
  -4   7   6    5.54    0.40
  -4   7   6    6.03    0.52
  -3  -7   6    2.01    0.23
  -3   7   6    2.26    0.32
  -3   7   6    2.11    0.26
   3   7  -6    1.97    0.37
   2  -7  -6    5.00    0.34
  -2  -7   6    4.91    0.28
  -2   7   6    4.84    0.30
  -2   7   6    4.90    0.47
  -2   7   6    5.16    0.35
   2   7  -6    4.63    0.28
   2   7  -6    5.11    0.62
   1  -7  -6    2.98    0.30
  -1  -7   6    3.11    0.22
  -1   7   6    2.63    0.36
  -1   7   6    2.51    0.26
   1   7  -6    3.15    0.45
  -1   7   6    3.23    0.22
   0  -7  -6    8.88    0.45
   0  -7   6    8.44    0.33
   0   7   6    8.79    0.43
   0   7  -6    8.69    0.72
   0   7   6    8.51    0.58
  -1  -7  -6    0.45    0.19
  -1  -7  -6    0.26    0.19
   1  -7   6    0.32    0.12
  -1   7  -6    0.28    0.23
   1   7   6    0.19    0.15
   1   7   6    0.33    0.22
  -2  -7  -6   10.34    0.55
   2  -7   6   10.62    0.43
  -2  -7  -6   11.22    0.53
   2   7   6   10.17    0.66
  -2   7  -6   10.71    0.75
  -3  -7  -6    1.09    0.27
   3  -7   6    0.93    0.19
  -3  -7  -6    0.83    0.24
   3   7   6    0.75    0.24
  -3   7  -6    0.94    0.28
  -4  -7  -6    2.03    0.29
   4  -7   6    1.89    0.27
  -4  -7  -6    1.80    0.34
  -4   7  -6    1.61    0.34
   4   7   6    1.61    0.38
   5  -7   6    0.46    0.21
  -5  -7  -6    0.38    0.22
   5   7   6   -0.34    0.24
  -5   7  -6    0.41    0.22
   6  -7   6    0.15    0.19
  -6  -7  -6    0.16    0.28
  -6   7  -6    0.15    0.28
   6   7   6   -0.13    0.30
   7  -7   6    0.30    0.22
  -7   7  -6    0.15    0.24
   7   7   6   -0.22    0.31
  10   8  -6    0.65    0.40
  -9  -8   6    1.03    0.38
  -9   8   6    0.69    0.37
   9   8  -6    0.86    0.41
  -8  -8   6    0.51    0.27
   8   8  -6    0.25    0.33
  -8   8   6   -0.11    0.29
  -7  -8   6    3.23    0.39
   7   8  -6    3.30    0.59
  -7   8   6    2.94    0.42
  -6  -8   6    0.93    0.25
  -6   8   6    0.76    0.29
  -6   8   6    0.91    0.28
   6   8  -6    0.79    0.31
  -5  -8   6    0.34    0.19
  -5   8   6    0.23    0.24
   5   8  -6    0.33    0.30
  -5   8   6    0.52    0.26
  -4  -8   6    0.81    0.19
   4   8  -6    0.60    0.28
  -4   8   6    0.85    0.28
  -4   8   6    0.83    0.23
  -3  -8   6   11.36    0.42
   3  -8  -6   11.12    0.48
   3   8  -6   10.48    0.84
  -3   8   6   10.64    0.67
  -3   8   6   11.53    0.50
  -2  -8   6    0.85    0.14
   2  -8  -6    0.66    0.20
  -2   8   6    0.75    0.23
  -2   8   6    0.64    0.16
   2   8  -6    0.75    0.30
   1  -8  -6    2.89    0.29
  -1  -8   6    2.47    0.19
   1   8  -6    1.99    0.40
  -1   8   6    2.30    0.36
   0  -8  -6    5.35    0.43
   0  -8   6    5.15    0.24
   0  -8  -6    5.74    0.38
   0   8   6    4.96    0.46
   0   8  -6    4.55    0.60
   1  -8   6    6.41    0.29
  -1  -8  -6    6.65    0.46
  -1  -8  -6    5.90    0.42
   1   8   6    6.11    0.55
  -1   8  -6    6.42    0.66
   2  -8   6    0.66    0.15
  -2  -8  -6    0.60    0.23
  -2  -8  -6    0.49    0.23
  -2   8  -6    0.40    0.24
   2   8   6    0.67    0.27
  -3  -8  -6    3.54    0.39
  -3  -8  -6    3.91    0.41
   3  -8   6    2.88    0.27
  -3   8  -6    3.09    0.42
   3   8   6    2.64    0.42
   4  -8   6    1.53    0.23
  -4  -8  -6    1.11    0.26
  -4  -8  -6    1.61    0.33
   4   8   6    0.73    0.27
  -4   8  -6    1.38    0.30
   5  -8   6    0.50    0.19
  -5  -8  -6    0.31    0.26
   5   8   6    0.41    0.32
  -5   8  -6    0.68    0.31
  -6  -8  -6    2.39    0.44
   6  -8   6    1.99    0.31
   6   8   6    1.31    0.42
  -6   8  -6    1.71    0.41
   7  -8   6    0.19    0.21
  -9  -9   6   -0.09    0.26
  -9   9   6   -0.29    0.33
   9   9  -6    0.08    0.33
  -8  -9   6    1.10    0.31
   8  -9  -6    0.85    0.32
   8   9  -6    0.94    0.43
  -8   9   6    1.03    0.37
   7  -9  -6    1.78    0.35
  -7  -9   6    2.56    0.36
   7   9  -6    1.75    0.49
  -7   9   6    3.03    0.45
   6  -9  -6    1.25    0.31
  -6  -9   6    0.86    0.24
  -6   9   6    1.14    0.30
   6   9  -6    0.98    0.40
  -6   9   6    1.01    0.31
  -5  -9   6   -0.03    0.15
   5   9  -6    0.05    0.29
  -5   9   6   -0.36    0.19
  -5   9   6    0.06    0.24
  -4  -9   6    0.88    0.18
   4  -9  -6    1.10    0.26
  -4   9   6    0.74    0.23
  -4   9   6    0.71    0.24
   4   9  -6    0.46    0.32
   3  -9  -6    2.28    0.36
   3  -9  -6    2.07    0.26
  -3  -9   6    1.71    0.19
  -3   9   6    1.93    0.27
  -3   9   6    1.57    0.34
   3   9  -6    1.67    0.41
  -2  -9   6    1.90    0.17
   2  -9  -6    1.90    0.34
   2  -9  -6    1.86    0.25
  -2   9   6    1.29    0.32
   2   9  -6    1.06    0.32
   1  -9  -6    1.79    0.33
   1  -9  -6    2.10    0.28
   1   9  -6    1.38    0.35
  -1   9   6    1.35    0.33
   0  -9  -6    4.35    0.44
   0  -9  -6    4.60    0.36
   0   9   6    4.06    0.46
   0   9  -6    4.85    0.64
  -1  -9  -6    4.59    0.39
  -1  -9  -6    4.61    0.45
   1   9   6    3.39    0.47
  -1   9  -6    4.05    0.60
  -2  -9  -6    5.28    0.47
  -2  -9  -6    5.02    0.46
  -2   9  -6    4.75    0.61
   2   9   6    5.10    0.59
  -3  -9  -6    0.74    0.26
  -3  -9  -6    0.83    0.26
   3   9   6    0.97    0.29
  -3   9  -6    0.46    0.27
  -4  -9  -6    3.27    0.43
  -4  -9  -6    3.01    0.39
   4   9   6    2.69    0.48
  -4   9  -6    3.44    0.45
  -5  -9  -6    1.50    0.37
  -5   9  -6    1.58    0.38
   5   9   6    0.84    0.37
  -8 -10   6   -0.22    0.22
   8 -10  -6   -0.22    0.22
   8  10  -6    0.09    0.36
  -8  10   6   -0.53    0.28
  -7 -10   6    0.49    0.26
   7 -10  -6    0.36    0.28
  -7  10   6    0.17    0.30
  -7  10   6    0.89    0.37
   7  10  -6    0.39    0.39
  -6 -10   6    0.55    0.23
   6 -10  -6    0.68    0.29
   6  10  -6    0.52    0.40
  -6  10   6    0.67    0.33
  -6  10   6    0.16    0.26
  -5 -10   6    0.03    0.15
   5 -10  -6   -0.48    0.22
  -5  10   6   -0.19    0.25
  -5  10   6   -0.48    0.19
   5  10  -6   -0.01    0.30
   4 -10  -6    1.17    0.24
   4 -10  -6    1.27    0.30
   4  10  -6    0.59    0.38
  -4  10   6    0.73    0.33
   3 -10  -6    2.82    0.43
   3 -10  -6    1.98    0.27
  -3  10   6    2.59    0.44
   3  10  -6    2.11    0.48
   2 -10  -6    2.24    0.28
   2 -10  -6    1.77    0.32
   2  10  -6    1.45    0.42
  -2  10   6    1.55    0.33
   1 -10  -6    8.99    0.47
   1 -10  -6    9.64    0.61
  -1  10   6    9.11    0.67
   1  10  -6    8.76    0.87
   0 -10  -6    2.37    0.30
   0 -10  -6    2.67    0.38
   0  10  -6    1.72    0.43
   0  10   6    2.55    0.41
  -1 -10  -6    0.15    0.19
  -1 -10  -6   -0.09    0.23
  -1  10  -6   -0.11    0.23
   1  10   6   -0.08    0.24
  -2 -10  -6   12.05    0.60
  -2 -10  -6   11.70    0.66
   2  10   6   11.19    0.81
  -2  10  -6   12.62    0.75
  -3 -10  -6    1.53    0.34
  -3 -10  -6    1.78    0.35
   3  10   6    1.02    0.36
  -3  10  -6    1.11    0.30
  -4 -10  -6    0.43    0.27
  -4 -10  -6    0.24    0.27
   4  10   6    0.31    0.33
  -4  10  -6    0.74    0.28
   8 -11  -6    0.33    0.29
  -8 -11   6   -0.20    0.25
   7 -11  -6    1.09    0.34
  -7 -11   6    1.30    0.29
  -7  11   6    0.90    0.38
   6 -11  -6    1.88    0.35
   6  11  -6    1.29    0.49
  -6  11   6    1.21    0.41
  -6  11   6    1.16    0.35
   5 -11  -6    1.95    0.40
   5 -11  -6    1.65    0.25
   5  11  -6    1.65    0.51
  -5  11   6    1.64    0.43
   4 -11  -6    0.92    0.22
   4 -11  -6    0.44    0.32
  -4  11   6    0.63    0.35
   4  11  -6    0.60    0.38
   3 -11  -6    0.46    0.18
   3 -11  -6    0.51    0.25
  -3  11   6    0.47    0.32
   3  11  -6    0.33    0.34
   2 -11  -6    1.43    0.24
   2 -11  -6    1.19    0.35
  -2  11   6    1.53    0.36
   2  11  -6    1.08    0.41
   1 -11  -6    0.96    0.23
   1 -11  -6    0.77    0.27
   1  11  -6    0.55    0.34
  -1  11   6    0.67    0.35
   0 -11  -6    0.64    0.21
   0 -11  -6    0.76    0.32
   0  11  -6    0.80    0.35
   0  11   6    0.33    0.31
  -1 -11  -6    1.23    0.34
  -1 -11  -6    1.12    0.26
   1  11   6    1.07    0.38
  -1  11  -6    0.74    0.42
  -2 -11  -6    0.65    0.30
  -2 -11  -6    0.21    0.22
  -2  11  -6    0.81    0.29
   2  11   6    0.52    0.31
  -3 -11  -6    0.60    0.29
  -3 -11  -6    0.73    0.26
  -3  11  -6    0.86    0.34
   3  11   6    0.62    0.34
  -4 -11  -6    0.63    0.29
  -4 -11  -6    0.49    0.27
   6 -12  -6    0.25    0.31
   5 -12  -6    0.29    0.31
   4 -12  -6    0.35    0.32
  -4  12   6    0.33    0.27
   4  12  -6    0.85    0.42
   3 -12  -6    0.02    0.28
   3  12  -6   -0.19    0.28
  -3  12   6   -0.26    0.28
   2 -12  -6    1.52    0.40
   2  12  -6    1.25    0.44
  -2  12   6    1.27    0.35
   1 -12  -6    1.60    0.40
   1  12  -6    1.73    0.48
  -1  12   6    1.40    0.41
   0 -12  -6    0.63    0.22
   0 -12  -6    0.13    0.32
   0  12   6    0.22    0.25
   0  12  -6    0.03    0.33
  -1 -12  -6    0.33    0.21
  -1 -12  -6   -0.02    0.27
   1  12   6    0.12    0.31
  -1  12  -6    0.38    0.26
  -2 -12  -6    1.39    0.40
  -2 -12  -6    1.29    0.29
  -2  12  -6    1.49    0.40
  -3 -12  -6    0.36    0.30
  -3 -12  -6    0.82    0.26
   2  13  -6   -0.04    0.32
   1  13  -6    1.49    0.46
   0  13  -6    0.84    0.28
  12   0  -7    0.38    0.36
 -12   0   7    0.00    0.29
 -12   0   7   -0.03    0.35
  11   0  -7    0.57    0.34
 -11   0   7    0.22    0.26
 -11   0   7    0.20    0.24
  10   0  -7    0.27    0.24
 -10   0   7    0.38    0.30
 -10   0   7    0.47    0.32
   9   0  -7    0.21    0.24
  -9   0   7    0.92    0.28
   9   0  -7    0.70    0.27
  -9   0   7    0.68    0.25
   8   0  -7    1.57    0.34
  -8   0   7    2.33    0.37
  -8   0   7    1.62    0.33
   8   0  -7    2.93    0.40
  -7   0   7    0.69    0.24
   7   0  -7    0.99    0.29
  -7   0   7    0.80    0.27
   7   0  -7    1.02    0.26
  -6   0   7    2.31    0.31
   6   0  -7    1.79    0.34
  -6   0   7    1.88    0.27
  -5   0   7    0.11    0.17
  -5   0   7    0.10    0.15
  -5   0   7    0.01    0.07
   5   0  -7    0.26    0.18
   4   0  -7    1.86    0.34
  -4   0   7    2.36    0.17
  -4   0   7    2.15    0.26
  -4   0   7    2.00    0.22
   3   0  -7   15.79    0.89
  -3   0   7   15.24    0.52
  -3   0   7   14.74    0.53
  -3   0   7   16.06    0.45
  -2   0   7   -0.06    0.12
  -2   0   7   -0.03    0.07
   2   0  -7    0.06    0.17
  -1   0   7    9.54    0.43
   1   0  -7    9.37    0.73
  -1   0   7    9.07    0.38
   1   0  -7    9.23    0.40
   0   0   7   34.29    0.91
   0   0  -7   34.16    1.36
   0   0   7   34.02    0.90
   0   0  -7   35.57    0.89
  -1   0  -7   14.04    0.55
   1   0   7   14.33    0.58
  -1   0  -7   15.06    0.89
   1   0   7   13.39    0.54
  -2   0  -7    7.55    0.41
   2   0   7    7.10    0.41
  -2   0  -7    8.01    0.63
   2   0   7    7.23    0.45
   3   0   7   -0.10    0.18
  -3   0  -7    0.20    0.20
   3   0   7    0.01    0.16
  -3   0  -7    0.13    0.28
  -4   0  -7   -0.16    0.20
  -4   0  -7   -0.07    0.15
  -4   0  -7    0.04    0.20
   4   0   7   -0.47    0.18
   4   0   7   -0.16    0.22
   5   0   7    0.34    0.29
   5   0   7    0.49    0.27
  -5   0  -7    0.22    0.18
  -5   0  -7    0.33    0.26
   6   0   7    0.05    0.23
  -6   0  -7    0.36    0.28
   6   0   7    0.80    0.30
   7   0   7    1.06    0.30
  -7   0  -7    1.45    0.33
   7   0   7    0.68    0.41
   8   0   7    0.14    0.32
  -8   0  -7    0.13    0.30
 -12  -1   7    0.08    0.38
 -12  -1   7   -0.19    0.22
  12  -1  -7    0.02    0.32
 -12   1   7    0.04    0.36
 -12   1   7   -0.26    0.34
  12   1  -7   -0.07    0.34
  11  -1  -7    1.41    0.39
 -11  -1   7    0.96    0.33
 -11  -1   7    1.16    0.37
  11   1  -7    1.35    0.40
 -11   1   7    1.03    0.34
 -11   1   7    0.95    0.38
  10  -1  -7    1.75    0.36
 -10  -1   7    2.20    0.41
 -10  -1   7    1.95    0.43
  10   1  -7    2.07    0.43
 -10   1   7    1.85    0.42
 -10   1   7    1.80    0.40
  -9  -1   7    1.19    0.36
   9  -1  -7    0.84    0.32
  -9  -1   7    0.71    0.30
   9   1  -7    0.53    0.29
   9   1  -7    0.96    0.34
  -9   1   7    0.43    0.30
  -9   1   7    1.04    0.32
  -8  -1   7    1.47    0.31
   8  -1  -7    0.48    0.31
  -8  -1   7    1.23    0.32
   8  -1  -7    1.76    0.34
  -8   1   7    1.41    0.32
   8   1  -7    1.15    0.30
  -8   1   7    1.72    0.34
   8   1  -7    1.35    0.28
  -7  -1   7    1.86    0.32
  -7  -1   7    1.45    0.25
   7  -1  -7    1.59    0.29
   7  -1  -7    1.46    0.34
   7   1  -7    1.37    0.31
  -7   1   7    1.81    0.29
   7   1  -7    1.91    0.29
  -7   1   7    1.25    0.28
  -6  -1   7    1.56    0.28
  -6  -1   7    1.78    0.25
   6  -1  -7    1.60    0.34
  -6   1   7    1.66    0.26
  -6   1   7    1.52    0.24
   6   1  -7    1.51    0.31
   5  -1  -7    8.07    0.69
  -5  -1   7    7.95    0.26
  -5  -1   7    7.84    0.44
  -5  -1   7    7.88    0.41
  -5   1   7    8.67    0.36
   5   1  -7    8.65    0.66
  -5   1   7    7.78    0.41
  -5   1   7    7.92    0.44
  -4  -1   7    2.04    0.13
   4  -1  -7    1.73    0.31
  -4  -1   7    2.22    0.23
  -4  -1   7    1.89    0.25
   4   1  -7    1.87    0.33
  -4   1   7    2.04    0.26
  -4   1   7    2.17    0.24
  -4   1   7    2.33    0.21
  -3  -1   7   62.06    1.35
   3  -1  -7   66.08    2.06
  -3  -1   7   66.00    1.19
   3   1  -7   64.70    2.04
  -3   1   7   65.90    1.40
  -3   1   7   63.76    1.31
  -3   1   7   63.32    1.30
  -2  -1   7   19.71    0.51
  -2  -1   7   18.58    0.60
   2  -1  -7   19.40    0.95
  -2   1   7   18.58    0.57
   2   1  -7   19.35    0.96
  -2   1   7   18.25    0.62
  -1  -1   7    0.47    0.16
   1  -1  -7    0.55    0.28
   1  -1  -7    0.74    0.17
  -1  -1   7    0.67    0.13
  -1   1   7    0.47    0.13
  -1   1   7    0.46    0.16
   1   1  -7    0.90    0.17
   1   1  -7    0.64    0.28
   0  -1   7    2.07    0.25
   0  -1  -7    1.71    0.32
   0  -1  -7    2.43    0.26
   0  -1   7    2.18    0.24
   0   1   7    1.80    0.25
   0   1  -7    1.77    0.36
   0   1   7    1.96    0.24
   0   1  -7    2.08    0.24
  -1  -1  -7   12.20    0.76
   1  -1   7   11.45    0.49
   1  -1   7   12.97    0.55
  -1  -1  -7   12.91    0.53
  -1   1  -7   12.50    0.51
  -1   1  -7   13.13    0.85
   1   1   7   11.32    0.52
   1   1   7   11.87    0.55
   2  -1   7    8.02    0.45
  -2  -1  -7    7.56    0.45
   2  -1   7    8.04    0.50
  -2  -1  -7    7.98    0.70
  -2   1  -7    6.95    0.39
   2   1   7    8.30    0.51
   2   1   7    8.13    0.47
  -2   1  -7    8.33    0.73
  -3  -1  -7   18.70    1.00
   3  -1   7   17.83    0.69
   3  -1   7   20.08    0.82
  -3  -1  -7   18.55    0.71
  -3  -1  -7   18.71    0.59
  -3   1  -7   19.60    1.05
   3   1   7   20.59    0.77
  -3   1  -7   20.41    0.73
   3   1   7   19.70    0.80
   4  -1   7    2.22    0.34
  -4  -1  -7    2.55    0.37
  -4  -1  -7    2.51    0.26
   4  -1   7    1.98    0.36
  -4   1  -7    2.79    0.36
  -4   1  -7    1.79    0.34
  -4   1  -7    2.48    0.29
   4   1   7    2.24    0.37
   4   1   7    2.53    0.37
  -5  -1  -7    3.18    0.31
  -5  -1  -7    3.86    0.40
   5  -1   7    3.52    0.45
   5  -1   7    3.62    0.39
  -5   1  -7    3.25    0.36
   5   1   7    3.80    0.47
  -5   1  -7    3.31    0.42
   5   1   7    4.22    0.48
   6  -1   7   -0.04    0.17
  -6  -1  -7    0.01    0.19
   6  -1   7    0.01    0.23
   6   1   7    0.01    0.24
  -6   1  -7    0.13    0.19
  -6   1  -7    0.31    0.27
   6   1   7   -0.15    0.21
  -7  -1  -7    1.25    0.38
   7  -1   7    0.75    0.34
   7  -1   7    1.39    0.37
  -7   1  -7    1.33    0.32
   7   1   7    0.97    0.40
   7   1   7    1.31    0.37
   8  -1   7    0.40    0.34
  -8  -1  -7    0.39    0.32
   8   1   7   -0.72    0.35
   8   1   7    0.25    0.26
 -12  -2   7   -0.32    0.37
 -12  -2   7    0.29    0.33
 -12   2   7   -0.11    0.27
  12   2  -7    0.03    0.32
 -11  -2   7    1.12    0.40
 -11  -2   7    1.59    0.39
  11  -2  -7    1.56    0.40
  11   2  -7    1.23    0.39
 -11   2   7    1.20    0.41
 -11   2   7    1.61    0.42
  10  -2  -7    1.30    0.37
 -10  -2   7    1.12    0.34
 -10  -2   7    1.40    0.34
  10   2  -7    1.52    0.38
 -10   2   7    1.22    0.32
 -10   2   7    0.88    0.35
  -9  -2   7    0.04    0.28
  -9  -2   7    0.24    0.21
   9  -2  -7   -0.10    0.24
  -9   2   7    0.03    0.20
   9   2  -7    0.19    0.24
   9   2  -7    0.23    0.26
  -9   2   7   -0.17    0.26
  -8  -2   7    1.98    0.32
  -8  -2   7    2.18    0.32
   8  -2  -7    2.00    0.35
   8  -2  -7    0.96    0.34
  -8   2   7    1.90    0.34
   8   2  -7    1.72    0.37
   8   2  -7    1.79    0.33
  -8   2   7    1.86    0.30
  -7  -2   7    4.00    0.42
  -7  -2   7    3.66    0.35
   7  -2  -7    2.86    0.45
  -7   2   7    3.62    0.41
  -7   2   7    3.40    0.38
   7   2  -7    3.88    0.35
   7   2  -7    3.45    0.53
  -6  -2   7   10.80    0.28
   6  -2  -7   11.43    0.84
  -6  -2   7   11.19    0.54
  -6  -2   7   11.35    0.54
  -6   2   7   10.74    0.51
   6   2  -7   10.06    0.71
  -6   2   7   11.90    0.56
   5  -2  -7   11.07    0.78
  -5  -2   7   10.32    0.47
  -5  -2   7   10.50    0.49
   5   2  -7   10.12    0.69
  -5   2   7   10.54    0.45
  -5   2   7   10.35    0.49
  -5   2   7   10.00    0.47
   4  -2  -7   25.18    1.12
  -4  -2   7   22.28    0.70
  -4  -2   7   22.44    0.69
   4   2  -7   24.34    1.10
  -4   2   7   23.22    0.68
  -4   2   7   22.93    0.69
  -4   2   7   22.45    0.71
  -3  -2   7   27.28    0.52
  -3  -2   7   27.78    0.77
   3  -2  -7   28.72    1.22
   3   2  -7   27.73    1.18
  -3   2   7   27.86    0.77
  -3   2   7   27.07    0.72
  -3   2   7   28.32    0.80
  -2  -2   7   33.49    0.85
   2  -2  -7   33.15    1.31
  -2  -2   7   33.32    0.71
  -2   2   7   33.16    0.78
   2   2  -7   33.21    0.70
  -2   2   7   33.35    0.87
   2   2  -7   33.30    1.32
  -2   2   7   33.56    0.89
  -1  -2   7   24.71    0.71
  -1  -2   7   25.36    0.65
   1  -2  -7   24.21    0.72
   1  -2  -7   23.73    1.08
  -1   2   7   25.37    0.75
   1   2  -7   25.22    1.12
   1   2  -7   24.62    0.68
  -1   2   7   25.00    0.75
   0  -2   7   15.72    0.55
   0  -2   7   15.64    0.55
   0  -2  -7   14.61    0.55
   0  -2  -7   14.97    0.85
   0   2  -7   15.74    0.53
   0   2   7   16.24    0.60
   0   2   7   15.35    0.60
   0   2  -7   15.83    0.91
   1  -2   7    2.71    0.28
  -1  -2  -7    2.22    0.39
  -1  -2  -7    2.86    0.31
   1  -2   7    2.74    0.31
   1   2   7    2.83    0.27
   1   2   7    3.16    0.33
  -1   2  -7    2.93    0.27
  -1   2  -7    1.86    0.38
  -2  -2  -7   25.62    0.83
   2  -2   7   25.19    0.80
  -2  -2  -7   25.02    1.17
   2  -2   7   25.85    0.87
   2   2   7   25.38    0.90
  -2   2  -7   25.41    0.77
   2   2   7   23.48    0.80
  -2   2  -7   25.49    1.17
   3  -2   7   16.85    0.76
  -3  -2  -7   15.00    0.49
  -3  -2  -7   15.37    0.65
   3  -2   7   15.90    0.67
  -3   2  -7   16.25    0.64
  -3   2  -7   15.58    0.93
   3   2   7   15.48    0.66
   3   2   7   17.05    0.79
  -4  -2  -7    0.35    0.25
   4  -2   7    0.42    0.26
   4  -2   7    0.46    0.23
   4   2   7    0.46    0.22
  -4   2  -7    0.38    0.26
  -4   2  -7    0.58    0.20
   4   2   7    0.64    0.26
  -4   2  -7    0.41    0.22
  -5  -2  -7    4.59    0.49
   5  -2   7    4.07    0.51
   5  -2   7    4.34    0.45
  -5   2  -7    4.24    0.43
  -5   2  -7    4.85    0.43
   5   2   7    4.09    0.48
   5   2   7    4.47    0.49
  -6  -2  -7    2.45    0.42
   6  -2   7    2.12    0.38
   6   2   7    1.84    0.40
  -6   2  -7    1.61    0.30
   6   2   7    1.16    0.38
  -7  -2  -7    0.89    0.30
   7  -2   7    1.18    0.36
  -7   2  -7    0.76    0.27
   7   2   7    0.49    0.30
   7   2   7    1.53    0.36
  -8  -2  -7    1.92    0.44
   8   2   7    1.92    0.40
 -12  -3   7    0.40    0.31
  12   3  -7   -0.07    0.32
  11  -3  -7    1.57    0.40
 -11  -3   7    1.22    0.35
 -11  -3   7    1.13    0.42
  11   3  -7    1.04    0.38
 -11   3   7    0.86    0.39
 -10  -3   7    0.36    0.32
 -10  -3   7    0.21    0.26
  10  -3  -7    0.57    0.26
 -10   3   7   -0.05    0.29
  10   3  -7    0.22    0.26
 -10   3   7    0.38    0.33
  10   3  -7    0.62    0.30
  -9  -3   7   -0.19    0.25
   9  -3  -7    0.17    0.20
  -9  -3   7    0.26    0.25
   9   3  -7    0.48    0.26
   9   3  -7   -0.07    0.25
  -9   3   7   -0.03    0.20
  -9   3   7   -0.20    0.24
  -8  -3   7    0.75    0.28
   8  -3  -7    0.49    0.26
  -8  -3   7    0.53    0.25
   8   3  -7    0.67    0.22
  -8   3   7    0.99    0.25
   8   3  -7    0.49    0.26
  -8   3   7    0.68    0.23
   7  -3  -7    2.76    0.43
  -7  -3   7    3.46    0.39
  -7  -3   7    2.87    0.35
   7   3  -7    3.56    0.49
  -7   3   7    3.56    0.40
  -7   3   7    3.49    0.40
   7   3  -7    3.42    0.33
  -6  -3   7    0.37    0.20
   6  -3  -7    0.25    0.30
  -6  -3   7    0.20    0.19
  -6   3   7    0.36    0.22
  -6   3   7    0.48    0.22
   6   3  -7    0.19    0.22
   5  -3  -7   11.26    0.79
  -5  -3   7   11.30    0.50
  -5  -3   7   10.50    0.49
  -5   3   7   10.35    0.48
   5   3  -7   11.23    0.75
  -5   3   7   11.69    0.52
  -5   3   7   10.98    0.51
   4  -3  -7    0.81    0.30
  -4  -3   7    0.97    0.20
  -4   3   7    0.58    0.16
   4   3  -7    0.59    0.24
  -4   3   7    0.51    0.19
  -4   3   7    0.82    0.19
   3  -3  -7    9.24    0.74
  -3  -3   7    9.19    0.42
  -3   3   7    9.85    0.47
  -3   3   7    9.38    0.40
   3   3  -7    9.15    0.69
  -3   3   7    9.44    0.46
   2  -3  -7   88.36    2.58
  -2  -3   7   87.06    1.71
  -2   3   7   88.43    1.83
  -2   3   7   87.35    1.61
   2   3  -7   88.92    1.55
   2   3  -7   88.53    2.59
  -2   3   7   89.47    1.78
  -1  -3   7    5.11    0.32
   1  -3  -7    5.36    0.55
   1  -3  -7    5.73    0.34
  -1   3   7    6.17    0.39
   1   3  -7    6.00    0.32
   1   3  -7    5.61    0.57
  -1   3   7    5.64    0.37
   0  -3   7    7.92    0.39
   0  -3  -7    7.54    0.62
   0  -3  -7    7.66    0.40
   0   3   7    8.29    0.47
   0   3  -7    8.50    0.38
   0   3  -7    9.17    0.65
   0   3   7    8.36    0.42
   1  -3   7   38.03    0.97
  -1  -3  -7   37.01    1.01
  -1  -3  -7   36.60    1.44
  -1   3  -7   38.20    1.47
   1   3   7   36.66    1.01
  -1   3  -7   37.20    0.92
   1   3   7   38.16    1.09
  -2  -3  -7    5.80    0.40
   2  -3   7    6.05    0.40
   2   3   7    5.55    0.47
   2   3   7    6.20    0.44
  -2   3  -7    5.91    0.70
  -2   3  -7    5.27    0.36
   3  -3   7    7.94    0.49
  -3  -3  -7    7.43    0.47
   3   3   7    8.42    0.54
  -3   3  -7    7.92    0.46
  -3   3  -7    7.74    0.73
   3   3   7    8.26    0.56
  -4  -3  -7    6.80    0.52
   4  -3   7    6.23    0.47
  -4   3  -7    5.93    0.46
  -4   3  -7    5.76    0.43
   4   3   7    6.42    0.53
   4   3   7    5.85    0.45
  -4   3  -7    6.24    0.60
  -5  -3  -7    2.26    0.40
   5  -3   7    1.79    0.34
   5   3   7    1.96    0.40
   5   3   7    2.09    0.36
  -5   3  -7    2.26    0.34
  -6  -3  -7    2.24    0.43
   6  -3   7    1.89    0.37
   6   3   7    2.72    0.45
   6   3   7    2.06    0.45
  -6   3  -7    1.86    0.34
   7  -3   7    0.18    0.27
  -7  -3  -7    0.35    0.26
   7   3   7   -0.53    0.31
   7   3   7    0.25    0.25
  -7   3  -7    0.11    0.24
  -8  -3  -7    0.24    0.33
   8   3   7   -0.12    0.28
  -8   3  -7   -0.14    0.27
 -12  -4   7    0.41    0.29
 -11  -4   7    0.99    0.33
  11  -4  -7    1.42    0.39
 -11  -4   7    0.91    0.39
 -11   4   7    1.19    0.42
 -10  -4   7    0.32    0.33
 -10  -4   7    1.13    0.30
  10  -4  -7    0.71    0.32
  10   4  -7    0.88    0.28
 -10   4   7    0.71    0.37
  10   4  -7    0.52    0.31
  -9  -4   7    0.45    0.30
  -9  -4   7    0.66    0.27
   9  -4  -7    0.61    0.28
   9   4  -7    1.02    0.31
  -9   4   7    0.60    0.26
  -9   4   7    0.23    0.26
   9   4  -7    0.49    0.30
  -8  -4   7    1.69    0.34
  -8  -4   7    1.02    0.29
  -8   4   7    1.31    0.30
  -8   4   7    1.11    0.27
   8   4  -7    1.30    0.29
   8   4  -7    0.88    0.33
  -7  -4   7    0.74    0.26
   7  -4  -7    0.30    0.22
  -7  -4   7    0.61    0.23
   7   4  -7   -0.01    0.23
   7   4  -7    0.50    0.22
  -7   4   7    0.11    0.24
  -7   4   7    0.42    0.23
  -6  -4   7   -0.11    0.17
   6  -4  -7   -0.16    0.23
   6   4  -7   -0.14    0.20
  -6   4   7   -0.39    0.16
  -6   4   7   -0.04    0.16
   5  -4  -7    2.50    0.38
  -5  -4   7    2.78    0.31
   5   4  -7    3.01    0.45
  -5   4   7    2.57    0.30
  -5   4   7    3.05    0.33
  -5   4   7    2.90    0.33
   4  -4  -7    8.02    0.67
  -4  -4   7    7.60    0.40
   4   4  -7    7.72    0.68
  -4   4   7    7.26    0.41
  -4   4   7    7.74    0.44
  -4   4   7    7.87    0.46
   3  -4  -7    8.51    0.70
  -3  -4   7    8.40    0.40
  -3   4   7    8.00    0.38
  -3   4   7    8.10    0.41
   3   4  -7    7.82    0.64
  -3   4   7    8.25    0.46
   2  -4  -7   15.48    0.87
  -2  -4   7   16.36    0.54
  -2   4   7   15.72    0.63
  -2   4   7   15.42    0.59
   2   4  -7   15.10    0.90
   2   4  -7   14.96    0.39
  -2   4   7   15.48    0.48
  -1  -4   7    7.22    0.36
   1  -4  -7    7.11    0.41
   1  -4  -7    7.53    0.63
  -1   4   7    7.77    0.46
   1   4  -7    7.67    0.35
  -1   4   7    7.88    0.42
   1   4  -7    7.71    0.61
  -1   4   7    8.15    0.30
   0  -4   7   23.93    0.69
   0  -4  -7   24.36    0.75
   0  -4  -7   22.67    1.15
   0   4   7   24.13    0.84
   0   4  -7   24.64    0.67
   0   4   7   23.83    0.77
   0   4  -7   25.23    1.12
   1  -4   7   23.20    0.71
  -1  -4  -7   22.18    0.75
   1   4   7   22.95    0.84
  -1   4  -7   24.09    1.13
  -1   4  -7   21.93    0.66
   1   4   7   24.01    0.80
   2  -4   7  114.83    2.21
  -2  -4  -7  114.39    2.31
   2   4   7  110.85    2.47
  -2   4  -7  114.36    2.15
  -2   4  -7  115.28    3.18
   2   4   7  115.32    2.33
   3  -4   7    7.45    0.46
  -3  -4  -7    7.53    0.53
   3   4   7    7.08    0.58
  -3   4  -7    6.09    0.69
   3   4   7    6.57    0.50
   4  -4   7    4.46    0.40
  -4  -4  -7    4.19    0.40
  -4   4  -7    4.84    0.46
   4   4   7    4.49    0.41
   4   4   7    3.86    0.48
  -5  -4  -7    1.89    0.34
   5  -4   7    1.86    0.33
  -5   4  -7    1.15    0.29
   5   4   7    1.64    0.34
   5   4   7    2.30    0.39
  -6  -4  -7    0.12    0.28
   6  -4   7    0.24    0.24
   6   4   7    0.38    0.27
   6   4   7   -0.26    0.28
  -6   4  -7    0.09    0.24
  -7  -4  -7    0.59    0.28
   7  -4   7    0.42    0.28
   7   4   7   -0.04    0.35
  -7   4  -7    0.72    0.30
   7   4   7    0.66    0.36
   8   4   7    0.54    0.35
  -8   4  -7    0.20    0.31
 -11  -5   7    0.42    0.27
 -11  -5   7   -0.29    0.33
  11  -5  -7    0.07    0.29
 -11   5   7   -0.15    0.26
  10  -5  -7    1.12    0.30
 -10  -5   7    0.70    0.35
 -10  -5   7    1.13    0.32
  10   5  -7    0.56    0.34
 -10   5   7    0.44    0.35
  -9  -5   7    1.74    0.33
  -9  -5   7    1.22    0.35
   9   5  -7    0.97    0.36
  -9   5   7    0.86    0.35
  -8  -5   7   -0.21    0.22
  -8   5   7   -0.17    0.24
   8   5  -7   -0.17    0.22
   7  -5  -7    3.58    0.44
  -7  -5   7    2.94    0.37
   7   5  -7    2.02    0.41
  -7   5   7    2.57    0.38
  -7   5   7    2.34    0.34
   7   5  -7    2.71    0.35
   6  -5  -7    1.07    0.27
  -6  -5   7    1.63    0.27
  -6   5   7    1.23    0.29
   6   5  -7    1.28    0.34
  -6   5   7    1.51    0.27
  -5  -5   7    1.84    0.26
   5  -5  -7    1.50    0.32
  -5   5   7    2.16    0.29
  -5   5   7    1.95    0.29
  -5   5   7    1.67    0.28
   5   5  -7    1.54    0.37
   4  -5  -7   10.41    0.75
  -4  -5   7    9.78    0.45
  -4   5   7   10.29    0.48
  -4   5   7   10.30    0.50
  -4   5   7   10.31    0.56
   4   5  -7   10.58    0.81
  -3  -5   7    9.22    0.41
   3  -5  -7    8.69    0.73
   3   5  -7    8.44    0.73
  -3   5   7    8.11    0.39
  -3   5   7    8.84    0.45
  -3   5   7    8.22    0.50
  -2  -5   7    2.27    0.26
   2  -5  -7    2.10    0.27
   2  -5  -7    1.62    0.34
  -2   5   7    1.95    0.20
  -2   5   7    1.91    0.26
   2   5  -7    1.94    0.37
  -2   5   7    2.44    0.25
   2   5  -7    2.17    0.21
   1  -5  -7    4.71    0.33
  -1  -5   7    5.05    0.31
  -1   5   7    5.05    0.43
  -1   5   7    4.93    0.37
  -1   5   7    5.04    0.24
   1   5  -7    5.00    0.29
   1   5  -7    5.04    0.58
   0  -5   7    1.67    0.22
   0  -5  -7    1.48    0.26
   0   5   7    1.89    0.28
   0   5  -7    2.05    0.23
   0   5  -7    1.62    0.34
   0   5   7    1.35    0.27
  -1  -5  -7    3.11    0.36
   1  -5   7    3.06    0.28
  -1   5  -7    2.67    0.41
   1   5   7    2.86    0.34
   1   5   7    2.96    0.37
   2  -5   7    2.76    0.30
  -2  -5  -7    2.44    0.34
  -2   5  -7    2.28    0.41
   2   5   7    3.08    0.37
   2   5   7    2.23    0.36
  -3  -5  -7    6.68    0.37
  -3  -5  -7    7.25    0.52
   3  -5   7    6.81    0.43
   3   5   7    7.21    0.54
  -3   5  -7    6.12    0.74
   3   5   7    7.08    0.51
   4  -5   7    0.93    0.26
  -4  -5  -7    0.71    0.29
  -4   5  -7    0.75    0.28
   4   5   7    0.47    0.21
   4   5   7    0.54    0.24
   5  -5   7    2.28    0.34
  -5  -5  -7    3.14    0.45
  -5   5  -7    2.23    0.35
   5   5   7    2.53    0.40
   5   5   7    2.35    0.40
   6  -5   7    0.18    0.23
  -6  -5  -7    0.28    0.24
   6   5   7    0.27    0.34
  -6   5  -7    0.10    0.19
   6   5   7    0.37    0.22
   7  -5   7    0.40    0.27
  -7  -5  -7    0.41    0.34
   7   5   7    0.22    0.30
  -7   5  -7    0.54    0.31
   7   5   7    0.97    0.37
 -10  -6   7    0.69    0.36
  10   6  -7    0.46    0.36
 -10   6   7    0.41    0.28
  -9  -6   7    0.38    0.29
  -9   6   7    0.79    0.35
   9   6  -7    0.89    0.38
  -8  -6   7    2.87    0.40
  -8   6   7    2.50    0.37
   8   6  -7    2.43    0.51
  -7  -6   7    4.46    0.43
   7   6  -7    4.91    0.72
  -7   6   7    4.83    0.50
  -6  -6   7    1.42    0.27
   6   6  -7    1.43    0.38
  -6   6   7    1.01    0.28
  -6   6   7    1.57    0.28
  -5  -6   7    0.62    0.20
   5   6  -7    0.60    0.27
  -5   6   7    0.63    0.25
  -5   6   7    0.74    0.23
  -5   6   7    0.77    0.23
  -4  -6   7   15.49    0.56
  -4   6   7   16.27    0.60
  -4   6   7   17.17    0.77
   4   6  -7   15.45    0.98
  -4   6   7   16.00    0.61
  -3  -6   7   12.01    0.49
  -3   6   7   13.37    0.55
   3   6  -7   12.29    0.90
  -3   6   7   12.88    0.66
  -3   6   7   12.53    0.48
  -2  -6   7    0.04    0.14
   2  -6  -7    0.10    0.17
  -2   6   7    0.32    0.16
  -2   6   7    0.18    0.13
  -2   6   7   -0.15    0.16
   2   6  -7   -0.02    0.22
  -1  -6   7    3.93    0.28
   1  -6  -7    3.22    0.29
  -1   6   7    2.57    0.34
   1   6  -7    2.39    0.42
  -1   6   7    3.55    0.32
  -1   6   7    3.21    0.22
   0  -6  -7   18.38    0.67
   0  -6   7   18.95    0.59
   0   6   7   18.68    0.82
   0   6   7   18.66    0.69
   0   6  -7   19.28    1.05
   1  -6   7   13.77    0.53
  -1  -6  -7   14.47    0.64
  -1   6  -7   14.07    0.90
   1   6   7   13.90    0.62
   1   6   7   14.91    0.73
   2  -6   7   12.15    0.51
  -2  -6  -7   13.17    0.63
   2   6   7   12.41    0.72
   2   6   7   11.55    0.59
  -2   6  -7   11.99    0.85
  -3  -6  -7    0.20    0.18
   3  -6   7    0.29    0.19
  -3  -6  -7    0.38    0.25
   3   6   7    0.32    0.20
   3   6   7    0.59    0.24
  -3   6  -7   -0.20    0.25
  -4  -6  -7    1.75    0.35
   4  -6   7    1.44    0.26
   4   6   7    1.30    0.32
   4   6   7    1.62    0.38
  -4   6  -7    1.38    0.33
   5  -6   7    1.56    0.29
  -5  -6  -7    1.31    0.35
  -5   6  -7    1.14    0.31
   5   6   7    1.09    0.33
   5   6   7    1.40    0.35
  -6  -6  -7    6.99    0.64
   6  -6   7    7.24    0.56
  -6   6  -7    6.01    0.55
   6   6   7    4.30    0.59
   7  -6   7    0.48    0.27
  -7   6  -7    0.97    0.37
  11   7  -7   -0.02    0.35
 -10  -7   7   -0.31    0.30
  10   7  -7    0.30    0.35
 -10   7   7   -0.03    0.35
  -9  -7   7    1.98    0.39
   9   7  -7    1.62    0.47
  -9   7   7    1.84    0.43
  -8  -7   7    1.55    0.36
   8   7  -7    1.57    0.47
  -8   7   7    1.62    0.37
  -7  -7   7    0.34    0.23
  -7   7   7    0.21    0.20
   7   7  -7    0.07    0.22
  -6  -7   7    0.03    0.18
   6   7  -7    0.23    0.24
  -6   7   7    0.45    0.25
  -6   7   7    0.01    0.22
  -5  -7   7    1.25    0.25
  -5   7   7    1.39    0.32
  -5   7   7    0.96    0.25
   5   7  -7    1.08    0.37
  -4  -7   7    6.08    0.38
  -4   7   7    6.35    0.41
   4   7  -7    7.59    0.79
  -4   7   7    7.37    0.58
  -3  -7   7   12.23    0.47
   3  -7  -7   12.22    0.53
   3   7  -7   11.49    0.86
  -3   7   7   12.45    0.69
  -3   7   7   11.68    0.48
   2  -7  -7    4.25    0.35
  -2  -7   7    4.28    0.30
  -2   7   7    4.14    0.28
  -2   7   7    4.35    0.42
   2   7  -7    4.78    0.63
  -1  -7   7    2.58    0.23
   1  -7  -7    2.49    0.30
  -1   7   7    2.19    0.36
   1   7  -7    2.01    0.40
   0  -7  -7    7.75    0.47
   0  -7   7    7.88    0.37
   0   7  -7    7.65    0.74
   0   7   7    8.48    0.61
  -1  -7  -7   25.72    0.86
   1  -7   7   24.85    0.69
  -1   7  -7   25.03    1.23
   1   7   7   23.52    0.97
  -2  -7  -7    1.78    0.30
   2  -7   7    1.45    0.22
  -2  -7  -7    1.31    0.28
  -2   7  -7    1.05    0.33
   2   7   7    1.27    0.32
  -3  -7  -7    0.97    0.25
  -3  -7  -7    1.12    0.30
   3  -7   7    0.90    0.21
  -3   7  -7    0.93    0.25
   3   7   7    0.41    0.29
   4  -7   7    1.44    0.25
  -4  -7  -7    1.93    0.37
  -4   7  -7    1.58    0.34
   4   7   7    1.44    0.38
   5  -7   7    0.34    0.20
  -5  -7  -7    0.20    0.25
  -5   7  -7    0.62    0.31
   5   7   7   -0.16    0.29
  -6  -7  -7    0.45    0.32
   6  -7   7    0.31    0.22
   6   7   7    0.21    0.36
  -6   7  -7    0.20    0.22
  10   8  -7    0.29    0.36
  -9  -8   7    0.65    0.31
  -9   8   7    0.84    0.37
   9   8  -7    0.75    0.44
  -8  -8   7    0.35    0.26
  -8   8   7    0.31    0.32
   8   8  -7    0.56    0.38
  -7  -8   7    4.50    0.42
  -7   8   7    3.52    0.46
   7   8  -7    3.12    0.59
  -7   8   7    3.84    0.46
  -6  -8   7    1.55    0.29
  -6   8   7    1.63    0.35
  -6   8   7    0.89    0.28
   6   8  -7    1.24    0.42
  -5  -8   7    4.99    0.38
  -5   8   7    6.22    0.59
  -5   8   7    4.92    0.44
   5   8  -7    5.67    0.77
  -4  -8   7    1.22    0.21
  -4   8   7    1.44    0.30
   4   8  -7    1.30    0.40
  -4   8   7    1.25    0.25
   3  -8  -7    3.43    0.33
  -3  -8   7    3.79    0.28
  -3   8   7    3.42    0.33
   3   8  -7    4.09    0.65
  -3   8   7    3.04    0.41
   2  -8  -7    0.65    0.23
  -2  -8   7    0.94    0.17
   2   8  -7    0.74    0.32
  -2   8   7    0.81    0.25
   1  -8  -7    2.15    0.29
  -1  -8   7    2.16    0.22
   1   8  -7    1.86    0.39
  -1   8   7    2.07    0.37
   0  -8   7    0.57    0.14
   0  -8  -7    0.63    0.22
   0   8  -7    0.31    0.26
   0   8   7    0.61    0.28
   1  -8   7    2.74    0.25
  -1  -8  -7    2.41    0.35
  -1  -8  -7    2.95    0.36
   1   8   7    1.91    0.34
  -1   8  -7    1.96    0.41
  -2  -8  -7    3.64    0.40
  -2  -8  -7    3.77    0.41
   2  -8   7    3.22    0.28
   2   8   7    2.79    0.45
  -2   8  -7    2.41    0.44
   3  -8   7    0.16    0.14
  -3  -8  -7   -0.03    0.19
  -3  -8  -7   -0.10    0.18
   3   8   7   -0.42    0.22
  -3   8  -7    0.15    0.19
   4  -8   7    0.14    0.15
  -4  -8  -7    0.17    0.25
  -4   8  -7    0.06    0.25
   4   8   7   -0.32    0.25
   5  -8   7    0.45    0.22
  -5  -8  -7    0.51    0.30
   5   8   7    0.35    0.33
  -5   8  -7    0.49    0.25
   6  -8   7    2.04    0.33
  -9  -9   7   -0.14    0.30
  -9   9   7   -0.34    0.33
   9   9  -7    0.38    0.41
  -8  -9   7    0.03    0.27
  -8   9   7   -0.21    0.27
   8   9  -7    0.05    0.25
  -8   9   7    0.43    0.31
  -7  -9   7   -0.10    0.19
   7   9  -7    0.27    0.35
  -7   9   7   -0.15    0.26
  -7   9   7    0.34    0.30
  -6  -9   7    0.39    0.22
   6   9  -7    0.43    0.37
  -6   9   7    0.37    0.24
  -6   9   7    0.27    0.24
  -5  -9   7    2.80    0.31
   5   9  -7    2.25    0.48
  -5   9   7    2.42    0.36
  -5   9   7    2.07    0.40
  -4  -9   7    1.61    0.23
   4  -9  -7    1.58    0.28
   4   9  -7    1.33    0.38
  -4   9   7    1.38    0.31
  -4   9   7    1.24    0.25
   3  -9  -7    2.41    0.30
  -3  -9   7    2.37    0.25
  -3   9   7    2.04    0.38
   3   9  -7    1.89    0.43
   2  -9  -7    2.66    0.33
  -2  -9   7    2.13    0.21
  -2   9   7    1.91    0.38
   2   9  -7    2.29    0.48
  -1  -9   7    0.60    0.13
   1  -9  -7    0.51    0.21
   1  -9  -7    0.40    0.21
  -1   9   7    0.76    0.30
   1   9  -7    0.56    0.26
   0  -9  -7   12.55    0.61
   0  -9  -7   11.60    0.65
   0   9  -7   13.04    0.99
   0   9   7   12.56    0.80
  -1  -9  -7    4.49    0.40
  -1  -9  -7    5.19    0.44
  -1   9  -7    4.76    0.68
   1   9   7    5.30    0.61
  -2  -9  -7    1.48    0.32
  -2  -9  -7    1.29    0.29
   2   9   7    1.06    0.35
  -3  -9  -7    5.37    0.50
  -3  -9  -7    4.84    0.46
  -3   9  -7    4.89    0.50
   3   9   7    5.80    0.65
  -4  -9  -7    1.77    0.38
  -4   9  -7    2.04    0.42
   4   9   7    1.78    0.43
   8 -10  -7    0.92    0.33
  -8 -10   7    0.71    0.30
  -8  10   7    0.49    0.34
  -7 -10   7   -0.12    0.21
   7 -10  -7   -0.27    0.24
   7  10  -7   -0.03    0.35
  -7  10   7    0.17    0.29
  -7  10   7    0.04    0.29
  -6 -10   7   -0.31    0.17
   6 -10  -7   -0.26    0.24
   6  10  -7   -0.10    0.32
  -6  10   7   -0.14    0.27
  -6  10   7    0.00    0.28
  -5 -10   7    0.45    0.19
   5 -10  -7    0.36    0.24
  -5  10   7    0.06    0.22
   5  10  -7    1.02    0.41
   4 -10  -7    0.17    0.27
   4 -10  -7    0.90    0.24
   4  10  -7    0.60    0.37
  -4  10   7    0.53    0.27
   3 -10  -7    3.29    0.35
   3 -10  -7    3.54    0.47
   3  10  -7    3.21    0.59
  -3  10   7    3.11    0.49
   2 -10  -7    2.48    0.42
   2 -10  -7    2.61    0.32
  -2  10   7    2.10    0.42
   2  10  -7    1.78    0.47
   1 -10  -7    1.86    0.34
   1 -10  -7    1.95    0.30
  -1  10   7    1.55    0.39
   1  10  -7    1.66    0.44
   0 -10  -7    0.16    0.25
   0 -10  -7   -0.03    0.20
   0  10  -7    0.03    0.27
   0  10   7    0.03    0.26
  -1 -10  -7    4.19    0.44
  -1 -10  -7    3.46    0.45
  -1  10  -7    2.70    0.51
   1  10   7    2.84    0.49
  -2 -10  -7    0.09    0.25
  -2 -10  -7    0.35    0.23
  -2  10  -7    0.78    0.28
   2  10   7    0.23    0.30
  -3 -10  -7    3.31    0.44
  -3 -10  -7    3.23    0.43
  -3  10  -7    3.20    0.47
   3  10   7    3.14    0.51
  -4 -10  -7    0.87    0.31
  -8 -11   7   -0.21    0.24
   7 -11  -7    0.32    0.30
   6 -11  -7    0.29    0.28
  -6  11   7   -0.31    0.32
   6  11  -7    0.19    0.36
   5 -11  -7   -0.09    0.18
   5 -11  -7    0.27    0.23
   5  11  -7   -0.12    0.30
  -5  11   7   -0.15    0.31
   4 -11  -7    0.36    0.25
   4 -11  -7    0.72    0.23
   4  11  -7    0.81    0.40
  -4  11   7    0.78    0.31
   3 -11  -7    0.41    0.22
   3 -11  -7    0.50    0.32
   3  11  -7    0.48    0.36
  -3  11   7    0.50    0.27
   2 -11  -7    0.62    0.32
   2 -11  -7    0.36    0.20
   2  11  -7    0.36    0.34
  -2  11   7    0.86    0.37
   1 -11  -7    0.65    0.34
   1 -11  -7    0.90    0.24
   1  11  -7    0.54    0.35
  -1  11   7    0.47    0.26
   0 -11  -7    0.76    0.25
   0 -11  -7    0.51    0.25
   0  11   7    0.06    0.31
   0  11  -7    0.44    0.34
  -1 -11  -7    0.15    0.21
  -1 -11  -7    0.09    0.23
   1  11   7    0.08    0.31
  -2 -11  -7    0.79    0.29
  -2 -11  -7    0.58    0.30
   2  11   7    0.41    0.33
  -2  11  -7    0.77    0.32
  -3 -11  -7    3.01    0.43
  -3 -11  -7    3.12    0.46
   4 -12  -7    0.07    0.31
   4  12  -7    0.21    0.38
   3 -12  -7    0.45    0.34
  -3  12   7    0.32    0.34
   3  12  -7    0.38    0.37
   2 -12  -7    2.77    0.34
   2 -12  -7    1.63    0.37
  -2  12   7    2.17    0.48
   2  12  -7    1.61    0.49
   1 -12  -7    0.35    0.22
   1 -12  -7    0.59    0.28
  -1  12   7    0.29    0.34
   1  12  -7    0.41    0.35
   0 -12  -7    1.00    0.38
   0 -12  -7    0.93    0.25
   0  12  -7    0.84    0.39
  -1 -12  -7    1.33    0.29
  -2 -12  -7    0.95    0.29
   1  13  -7   -0.04    0.35
 -12   0   8   -0.47    0.34
 -12   0   8    0.24    0.36
  12   0  -8    0.18    0.34
  11   0  -8    0.19    0.31
 -11   0   8   -0.10    0.30
 -11   0   8   -0.08    0.34
 -10   0   8    0.36    0.36
  10   0  -8    1.23    0.38
 -10   0   8    1.26    0.32
  -9   0   8    1.17    0.34
   9   0  -8    0.62    0.32
   9   0  -8    1.14    0.34
  -9   0   8    1.09    0.35
  -8   0   8    0.60    0.27
   8   0  -8    0.36    0.31
  -8   0   8    0.56    0.28
   7   0  -8    2.25    0.42
  -7   0   8    2.22    0.33
  -7   0   8    2.13    0.35
  -6   0   8    7.94    0.46
  -6   0   8    7.72    0.45
  -6   0   8    8.27    0.34
   6   0  -8    8.38    0.76
  -5   0   8    4.25    0.34
  -5   0   8    4.61    0.38
   5   0  -8    4.62    0.64
  -5   0   8    4.69    0.25
  -4   0   8    1.12    0.21
   4   0  -8    1.16    0.34
  -4   0   8    1.62    0.18
  -4   0   8    1.19    0.21
  -3   0   8   27.76    0.70
   3   0  -8   28.86    1.31
  -3   0   8   27.80    0.81
  -2   0   8    3.47    0.25
   2   0  -8    3.54    0.53
  -2   0   8    3.63    0.32
   1   0  -8    8.33    0.43
  -1   0   8    7.92    0.39
   1   0  -8    8.38    0.80
  -1   0   8    8.03    0.44
   0   0   8   16.88    0.62
   0   0  -8   15.87    0.94
   0   0   8   15.79    0.60
   0   0  -8   16.38    0.59
   1   0   8    9.49    0.52
  -1   0  -8    8.75    0.48
   1   0   8    9.49    0.50
  -1   0  -8    9.38    0.83
   2   0   8    4.23    0.36
  -2   0  -8    4.91    0.37
  -2   0  -8    5.01    0.69
   2   0   8    5.28    0.46
  -3   0  -8   -0.03    0.22
   3   0   8   -0.53    0.17
  -3   0  -8   -0.25    0.19
   4   0   8    0.24    0.20
   4   0   8    0.03    0.25
  -4   0  -8    0.60    0.28
  -4   0  -8    0.29    0.19
  -4   0  -8    0.44    0.17
  -5   0  -8    9.60    0.59
   5   0   8   10.80    0.64
  -5   0  -8   10.97    0.53
   5   0   8   10.71    0.78
   6   0   8   -0.26    0.32
   6   0   8    0.10    0.20
  -6   0  -8    0.30    0.22
  -7   0  -8    2.05    0.43
   7   0   8    1.77    0.43
   7   0   8    0.90    0.47
 -12  -1   8    0.05    0.37
 -12  -1   8    0.08    0.34
  12  -1  -8    0.60    0.31
  12   1  -8    0.18    0.27
 -12   1   8   -0.05    0.37
  11  -1  -8    0.90    0.38
 -11  -1   8    0.94    0.34
 -11  -1   8    0.79    0.35
 -11   1   8    0.98    0.39
 -11   1   8    0.96    0.41
  11   1  -8    0.79    0.37
 -10  -1   8    1.07    0.35
  10  -1  -8    1.40    0.35
 -10  -1   8    0.75    0.37
 -10   1   8    0.70    0.34
 -10   1   8    1.36    0.40
  10   1  -8    1.00    0.31
  -9  -1   8    1.55    0.35
   9  -1  -8    1.69    0.36
  -9  -1   8    1.94    0.39
   9   1  -8    1.19    0.35
  -9   1   8    1.94    0.39
   9   1  -8    1.83    0.37
  -9   1   8    1.68    0.31
   8  -1  -8    0.41    0.30
  -8  -1   8    0.68    0.29
  -8  -1   8    0.20    0.25
   8   1  -8    0.69    0.24
  -8   1   8    0.48    0.28
   8   1  -8    0.40    0.31
  -8   1   8    0.75    0.27
   7  -1  -8    0.08    0.27
  -7  -1   8    0.17    0.17
  -7  -1   8    0.24    0.24
   7   1  -8   -0.01    0.22
  -7   1   8    0.00    0.16
  -7   1   8    0.00    0.16
  -6  -1   8    2.33    0.16
  -6  -1   8    2.09    0.28
  -6  -1   8    2.06    0.29
   6  -1  -8    1.55    0.40
  -6   1   8    1.89    0.30
   6   1  -8    1.93    0.39
  -6   1   8    1.62    0.20
  -6   1   8    2.05    0.29
  -5  -1   8   29.58    0.87
  -5  -1   8   28.05    0.85
  -5  -1   8   28.73    0.61
   5  -1  -8   29.74    1.34
  -5   1   8   29.09    0.76
  -5   1   8   29.88    0.90
   5   1  -8   31.10    1.35
  -5   1   8   29.41    0.87
   4  -1  -8    8.95    0.82
  -4  -1   8    8.18    0.27
  -4  -1   8    7.47    0.41
  -4  -1   8    7.72    0.44
   4   1  -8    9.04    0.75
  -4   1   8    8.00    0.37
  -4   1   8    8.58    0.44
  -4   1   8    8.47    0.47
   3  -1  -8    4.68    0.68
  -3  -1   8    3.77    0.21
  -3  -1   8    4.00    0.34
   3   1  -8    4.23    0.24
  -3   1   8    3.77    0.31
  -3   1   8    4.22    0.31
   3   1  -8    3.79    0.60
  -3   1   8    3.92    0.28
  -2  -1   8   68.05    1.34
   2  -1  -8   67.36    2.20
  -2  -1   8   63.92    1.43
   2   1  -8   67.01    2.20
  -2   1   8   68.39    1.44
  -2   1   8   68.05    1.49
  -1  -1   8   16.44    0.55
   1  -1  -8   17.24    1.03
  -1  -1   8   15.79    0.59
   1  -1  -8   17.05    0.62
   1   1  -8   16.76    0.60
  -1   1   8   16.13    0.62
  -1   1   8   16.63    0.60
   1   1  -8   17.29    1.03
   0  -1  -8   20.57    0.69
   0  -1   8   20.41    0.69
   0  -1   8   22.12    0.71
   0  -1  -8   22.77    1.17
   0   1  -8   21.75    1.17
   0   1   8   21.26    0.74
   0   1   8   20.74    0.73
   0   1  -8   22.11    0.70
  -1  -1  -8    1.38    0.39
  -1  -1  -8    1.86    0.27
   1  -1   8    1.41    0.26
   1  -1   8    1.54    0.25
   1   1   8    1.46    0.25
  -1   1  -8    1.61    0.24
   1   1   8    1.49    0.27
  -1   1  -8    1.46    0.40
   2  -1   8    1.48    0.28
  -2  -1  -8    1.13    0.36
   2  -1   8    1.67    0.29
  -2  -1  -8    1.63    0.29
  -2   1  -8    1.53    0.41
   2   1   8    1.55    0.30
   2   1   8    1.81    0.31
  -2   1  -8    1.68    0.28
  -3  -1  -8    0.23    0.22
  -3  -1  -8    0.30    0.26
   3  -1   8    0.39    0.23
   3  -1   8    0.06    0.23
  -3  -1  -8    0.27    0.14
   3   1   8    0.47    0.24
  -3   1  -8    0.58    0.30
  -3   1  -8    0.41    0.18
   3   1   8    0.36    0.24
   4  -1   8    9.92    0.61
  -4  -1  -8    9.63    0.45
  -4  -1  -8   10.12    0.62
   4  -1   8   10.06    0.65
  -4   1  -8   10.47    0.80
  -4   1  -8    9.48    0.58
   4   1   8    9.40    0.63
   4   1   8    8.64    0.56
  -4   1  -8    9.71    0.53
   5  -1   8    2.38    0.40
   5  -1   8    1.54    0.35
  -5  -1  -8    1.86    0.37
  -5   1  -8    2.29    0.35
  -5   1  -8    1.94    0.28
   5   1   8    2.20    0.37
   5   1   8    1.94    0.42
   6  -1   8    1.16    0.34
  -6  -1  -8    1.04    0.34
   6  -1   8    0.60    0.38
   6   1   8    0.86    0.38
  -6   1  -8    1.49    0.35
   6   1   8    0.90    0.33
   7  -1   8    0.81    0.34
  -7  -1  -8    0.47    0.33
   7   1   8    1.04    0.38
   7   1   8    0.28    0.31
  -8  -1  -8    0.97    0.40
 -12  -2   8    0.15    0.33
 -12   2   8    0.33    0.40
  12   2  -8    0.59    0.32
  11  -2  -8    1.47    0.40
 -11  -2   8    0.54    0.38
 -11  -2   8    1.11    0.37
 -11   2   8    1.17    0.35
  11   2  -8    1.23    0.40
 -11   2   8    0.69    0.31
 -10  -2   8   -0.02    0.27
  10  -2  -8   -0.02    0.20
 -10  -2   8    0.09    0.24
 -10   2   8    0.21    0.32
  10   2  -8   -0.02    0.25
 -10   2   8    0.02    0.30
  10   2  -8    0.31    0.24
  -9  -2   8    0.17    0.22
  -9  -2   8    0.00    0.25
   9   2  -8   -0.10    0.24
   9   2  -8    0.07    0.18
  -9   2   8    0.26    0.21
  -9   2   8   -0.17    0.25
  -8  -2   8    1.12    0.30
   8  -2  -8    0.45    0.35
  -8  -2   8    0.65    0.29
   8   2  -8    0.83    0.32
  -8   2   8    1.18    0.27
   8   2  -8    1.11    0.30
  -8   2   8    0.86    0.29
   7  -2  -8    0.32    0.31
  -7  -2   8    0.91    0.23
  -7  -2   8    0.71    0.22
  -7   2   8    0.78    0.27
  -7   2   8    1.16    0.29
   7   2  -8    0.41    0.27
   6  -2  -8    0.42    0.33
  -6  -2   8    0.60    0.22
  -6  -2   8    0.35    0.22
  -6   2   8    0.47    0.18
  -6   2   8    0.66    0.25
   6   2  -8    0.64    0.28
  -6   2   8    0.51    0.17
   5  -2  -8    7.55    0.78
  -5  -2   8    7.76    0.46
  -5  -2   8    7.33    0.45
   5   2  -8    7.37    0.70
  -5   2   8    7.22    0.45
  -5   2   8    7.45    0.43
  -5   2   8    7.54    0.41
  -4  -2   8   14.04    0.58
   4  -2  -8   14.00    0.89
  -4   2   8   15.30    0.55
   4   2  -8   14.52    0.88
  -4   2   8   14.81    0.59
  -4   2   8   14.97    0.56
   3  -2  -8    1.27    0.33
  -3  -2   8    1.60    0.14
  -3  -2   8    1.69    0.26
  -3   2   8    1.63    0.21
  -3   2   8    1.92    0.28
   3   2  -8    1.97    0.13
   3   2  -8    1.43    0.31
  -3   2   8    1.58    0.21
  -2  -2   8    5.81    0.37
   2  -2  -8    5.86    0.73
  -2  -2   8    5.24    0.28
   2   2  -8    4.49    0.54
  -2   2   8    5.08    0.37
  -2   2   8    5.17    0.35
  -1  -2   8   12.84    0.51
   1  -2  -8   12.74    0.84
  -1  -2   8   12.91    0.47
   1  -2  -8   12.61    0.53
  -1   2   8   13.02    0.56
   1   2  -8   13.23    0.51
  -1   2   8   13.04    0.56
   1   2  -8   13.38    0.91
   0  -2  -8   13.91    0.58
   0  -2   8   13.25    0.53
   0  -2  -8   12.52    0.84
   0  -2   8   13.71    0.56
   0   2   8   13.34    0.60
   0   2   8   13.96    0.59
   0   2  -8   13.14    0.94
   0   2  -8   12.87    0.52
  -1  -2  -8   14.72    0.63
   1  -2   8   13.69    0.59
   1  -2   8   14.72    0.62
  -1  -2  -8   13.37    0.93
   1   2   8   13.62    0.62
  -1   2  -8   14.67    1.00
  -1   2  -8   13.03    0.53
   1   2   8   13.82    0.65
  -2  -2  -8   20.10    1.10
   2  -2   8   20.35    0.81
  -2  -2  -8   19.49    0.76
   2  -2   8   19.37    0.74
   2   2   8   19.44    0.83
   2   2   8   20.16    0.79
  -2   2  -8   19.98    1.13
  -2   2  -8   18.42    0.67
  -3  -2  -8    3.06    0.25
   3  -2   8    2.65    0.39
   3  -2   8    3.25    0.39
  -3  -2  -8    3.75    0.43
   3   2   8    2.61    0.38
  -3   2  -8    2.25    0.45
  -3   2  -8    3.03    0.37
   3   2   8    3.17    0.40
   4  -2   8    3.55    0.37
   4  -2   8    2.78    0.42
  -4  -2  -8    3.40    0.42
  -4   2  -8    2.60    0.42
   4   2   8    3.02    0.44
   4   2   8    3.64    0.40
  -4   2  -8    3.23    0.37
  -4   2  -8    4.00    0.41
   5  -2   8    0.65    0.28
   5  -2   8    0.07    0.30
  -5  -2  -8    1.01    0.32
   5   2   8    0.93    0.28
  -5   2  -8    0.82    0.24
  -5   2  -8    0.88    0.25
   5   2   8    0.85    0.30
   6  -2   8    0.89    0.27
  -6  -2  -8    0.74    0.28
   6   2   8    0.79    0.34
  -6   2  -8    0.67    0.27
   6   2   8    0.80    0.39
  -7  -2  -8    1.00    0.39
   7  -2   8    0.93    0.36
   7   2   8    1.01    0.37
   7   2   8   -0.36    0.37
 -12  -3   8    0.51    0.31
 -11  -3   8    0.77    0.41
 -11  -3   8    0.68    0.33
  11  -3  -8    0.86    0.36
  11   3  -8    0.61    0.35
 -11   3   8    0.94    0.35
 -10  -3   8    0.28    0.28
 -10  -3   8   -0.13    0.29
  10  -3  -8    0.41    0.25
 -10   3   8   -0.06    0.29
 -10   3   8   -0.04    0.28
  10   3  -8   -0.08    0.30
  10   3  -8   -0.02    0.19
  -9  -3   8   -0.30    0.21
  -9  -3   8   -0.11    0.25
  -9   3   8   -0.42    0.24
   9   3  -8   -0.04    0.22
   9   3  -8   -0.31    0.25
  -9   3   8   -0.15    0.25
  -8  -3   8    0.06    0.22
  -8  -3   8   -0.18    0.22
   8   3  -8    0.05    0.24
   8   3  -8   -0.04    0.15
  -8   3   8   -0.12    0.22
  -8   3   8   -0.13    0.17
  -7  -3   8    2.15    0.34
  -7  -3   8    2.16    0.34
   7  -3  -8    1.28    0.40
  -7   3   8    1.60    0.28
   7   3  -8    1.44    0.37
  -7   3   8    2.17    0.34
   6  -3  -8    5.48    0.70
  -6  -3   8    5.05    0.38
  -6  -3   8    5.10    0.39
  -6   3   8    5.68    0.46
   6   3  -8    6.59    0.70
  -6   3   8    5.47    0.45
  -6   3   8    5.47    0.40
   5  -3  -8    2.96    0.48
  -5  -3   8    3.20    0.30
  -5   3   8    3.34    0.35
  -5   3   8    3.23    0.36
   5   3  -8    3.54    0.56
  -5   3   8    3.22    0.31
  -4  -3   8    4.61    0.36
   4  -3  -8    4.40    0.68
  -4   3   8    3.20    0.36
  -4   3   8    4.06    0.34
  -4   3   8    4.17    0.34
   4   3  -8    4.31    0.58
   3  -3  -8    9.61    0.83
  -3  -3   8    9.17    0.46
  -3   3   8    9.86    0.49
  -3   3   8    8.85    0.41
  -3   3   8    8.56    0.48
   3   3  -8    9.72    0.77
   2  -3  -8   22.83    0.75
  -2  -3   8   23.69    0.73
   2  -3  -8   22.91    1.19
  -2   3   8   24.23    0.78
   2   3  -8   23.03    1.14
  -2   3   8   24.26    0.79
  -2   3   8   23.39    0.65
   1  -3  -8   10.60    0.79
  -1  -3   8   11.43    0.50
   1  -3  -8   11.07    0.51
  -1   3   8   11.89    0.55
   1   3  -8   12.23    0.49
   1   3  -8   11.81    0.86
  -1   3   8   12.38    0.57
   0  -3  -8   41.09    1.66
   0  -3   8   43.21    1.08
   0  -3  -8   40.67    1.10
   0  -3   8   44.45    1.07
   0   3   8   43.65    1.15
   0   3  -8   43.17    1.04
   0   3  -8   45.40    1.71
   0   3   8   43.74    1.21
   1  -3   8    4.24    0.39
  -1  -3  -8    4.30    0.40
  -1  -3  -8    2.92    0.48
   1  -3   8    3.91    0.35
  -1   3  -8    3.89    0.33
   1   3   8    3.76    0.43
   1   3   8    4.22    0.40
  -1   3  -8    3.27    0.51
  -2  -3  -8    2.77    0.35
   2  -3   8    3.11    0.36
   2  -3   8    2.99    0.35
   2   3   8    3.35    0.40
  -2   3  -8    2.67    0.48
   2   3   8    3.03    0.38
  -2   3  -8    2.95    0.33
  -3  -3  -8    3.64    0.43
   3  -3   8    3.29    0.37
  -3   3  -8    2.89    0.47
   3   3   8    3.05    0.40
  -3   3  -8    3.10    0.35
   3   3   8    2.93    0.41
  -4  -3  -8    1.59    0.35
   4  -3   8    2.28    0.35
   4   3   8    1.27    0.34
   4   3   8    1.48    0.32
  -4   3  -8    1.84    0.31
  -4   3  -8    1.38    0.35
   5  -3   8    0.30    0.25
  -5  -3  -8    0.07    0.27
  -5   3  -8    0.30    0.22
   5   3   8    0.04    0.29
   5   3   8   -0.07    0.27
   6  -3   8    2.68    0.40
  -6  -3  -8    3.13    0.45
   6   3   8    3.41    0.48
  -6   3  -8    3.13    0.41
   6   3   8    2.08    0.48
   7  -3   8    1.01    0.36
  -7  -3  -8    0.77    0.37
  -7   3  -8    0.88    0.31
   7   3   8    0.70    0.36
   7   3   8    0.17    0.41
 -12  -4   8    0.28    0.30
 -11  -4   8    0.10    0.27
 -11  -4   8    0.31    0.36
 -11   4   8    0.49    0.39
 -10  -4   8   -0.08    0.25
 -10  -4   8    0.16    0.33
 -10   4   8   -0.17    0.22
  10   4  -8   -0.21    0.26
  -9  -4   8   -0.22    0.25
  -9  -4   8   -0.20    0.22
  -9   4   8   -0.04    0.20
   9   4  -8   -0.07    0.22
   9   4  -8    0.06    0.28
  -9   4   8   -0.04    0.25
  -8  -4   8   -0.09    0.21
  -8  -4   8   -0.33    0.21
  -8   4   8   -0.23    0.23
   8   4  -8   -0.20    0.24
  -8   4   8   -0.21    0.21
   7  -4  -8    0.95    0.33
  -7  -4   8    1.03    0.28
  -7  -4   8    0.98    0.24
  -7   4   8    0.56    0.27
  -7   4   8    0.72    0.26
  -7   4   8    1.06    0.24
   7   4  -8    0.48    0.29
   6  -4  -8    4.92    0.68
  -6  -4   8    5.20    0.42
  -6   4   8    5.05    0.42
  -6   4   8    4.90    0.45
  -6   4   8    4.51    0.42
   6   4  -8    5.13    0.61
  -5  -4   8    1.17    0.25
   5  -4  -8    0.95    0.34
   5   4  -8    1.01    0.33
  -5   4   8    1.22    0.23
  -5   4   8    1.20    0.24
  -5   4   8    1.21    0.25
   4  -4  -8   13.41    0.92
  -4  -4   8   14.39    0.57
  -4   4   8   13.09    0.54
   4   4  -8   13.26    0.88
  -4   4   8   12.94    0.56
  -4   4   8   13.56    0.61
   3  -4  -8   14.61    0.97
  -3  -4   8   15.38    0.58
  -3   4   8   14.59    0.52
  -3   4   8   15.46    0.65
   3   4  -8   14.31    0.91
  -3   4   8   14.56    0.62
   2  -4  -8    6.59    0.40
  -2  -4   8    7.14    0.40
   2  -4  -8    7.61    0.77
  -2   4   8    7.22    0.46
   2   4  -8    6.95    0.37
  -2   4   8    7.46    0.35
   2   4  -8    7.39    0.71
  -2   4   8    7.29    0.48
  -1  -4   8   22.01    0.68
   1  -4  -8   20.55    0.71
   1  -4  -8   20.58    1.14
   1   4  -8   21.09    1.13
  -1   4   8   20.15    0.79
  -1   4   8   20.02    0.73
   1   4  -8   19.84    0.63
   0  -4  -8   17.69    0.68
   0  -4   8   18.25    0.64
   0  -4  -8   18.23    1.09
   0   4   8   18.37    0.71
   0   4   8   19.84    0.80
   0   4  -8   18.02    0.60
   0   4  -8   18.98    1.09
  -1  -4  -8    6.93    0.49
   1  -4   8    6.79    0.43
  -1   4  -8    7.20    0.76
  -1   4  -8    6.40    0.39
   1   4   8    7.74    0.56
   1   4   8    6.92    0.49
  -2  -4  -8    1.25    0.30
   2  -4   8    1.21    0.27
  -2   4  -8    0.64    0.40
   2   4   8    1.32    0.31
   2   4   8    1.36    0.30
  -3  -4  -8    3.38    0.43
   3  -4   8    2.92    0.36
   3   4   8    2.80    0.37
   3   4   8    2.64    0.40
  -3   4  -8    2.14    0.48
  -4  -4  -8    0.52    0.29
   4  -4   8    0.82    0.26
   4   4   8    0.63    0.30
   4   4   8    0.76    0.29
  -4   4  -8    0.58    0.25
  -5  -4  -8    0.60    0.31
   5  -4   8    0.79    0.28
   5   4   8    0.60    0.26
   5   4   8    0.77    0.30
  -5   4  -8    0.91    0.29
   6  -4   8   -0.10    0.22
  -6  -4  -8    0.20    0.24
  -6   4  -8   -0.18    0.21
   6   4   8   -0.20    0.26
   6   4   8   -0.17    0.32
  -7  -4  -8    2.75    0.52
   7   4   8    3.01    0.49
  -7   4  -8    2.50    0.43
 -11  -5   8    0.81    0.32
 -10  -5   8    0.37    0.27
 -10  -5   8    0.00    0.22
 -10   5   8    0.01    0.32
  10   5  -8    0.51    0.35
  -9  -5   8    2.70    0.40
   9   5  -8    2.61    0.54
  -9   5   8    2.98    0.46
  -8  -5   8    1.80    0.36
   8   5  -8    1.07    0.39
  -8   5   8    1.17    0.34
   7  -5  -8    1.61    0.32
  -7  -5   8    1.63    0.28
  -7   5   8    1.38    0.29
   7   5  -8    1.43    0.41
  -7   5   8    1.79    0.33
  -7   5   8    1.78    0.32
  -6  -5   8    2.02    0.31
   6  -5  -8    2.11    0.38
   6   5  -8    1.80    0.43
  -6   5   8    2.14    0.32
  -6   5   8    2.03    0.32
  -6   5   8    2.11    0.32
   5  -5  -8    5.81    0.64
  -5  -5   8    6.03    0.42
  -5   5   8    5.64    0.44
   5   5  -8    6.05    0.73
  -5   5   8    5.94    0.48
  -5   5   8    5.68    0.43
   4  -5  -8    2.49    0.43
  -4  -5   8    2.80    0.31
   4   5  -8    2.48    0.46
  -4   5   8    2.15    0.31
  -4   5   8    2.57    0.29
  -4   5   8    3.15    0.36
   3  -5  -8    0.91    0.35
  -3  -5   8    1.24    0.25
  -3   5   8    1.27    0.20
   3   5  -8    1.19    0.34
  -3   5   8    1.01    0.22
  -3   5   8    0.94    0.25
   2  -5  -8   42.44    1.68
   2  -5  -8   41.04    1.10
  -2  -5   8   40.02    1.00
  -2   5   8   41.80    1.21
  -2   5   8   39.12    1.08
   2   5  -8   40.00    0.96
   2   5  -8   40.61    1.67
  -2   5   8   40.37    0.90
   1  -5  -8   43.66    1.16
  -1  -5   8   42.02    1.04
   1   5  -8   46.49    1.76
  -1   5   8   44.33    1.17
  -1   5   8   44.73    1.29
   0  -5   8    4.83    0.35
   0  -5  -8    4.99    0.38
   0   5   8    4.71    0.37
   0   5   8    5.10    0.49
   0   5  -8    5.34    0.68
   1  -5   8    5.26    0.37
  -1  -5  -8    6.03    0.46
   1   5   8    4.75    0.50
  -1   5  -8    5.14    0.68
   1   5   8    4.40    0.41
  -2  -5  -8    5.02    0.46
   2  -5   8    4.51    0.36
   2   5   8    4.57    0.39
   2   5   8    4.99    0.54
  -2   5  -8    3.11    0.50
   3  -5   8    1.39    0.27
  -3  -5  -8    1.45    0.30
   3   5   8    1.49    0.32
  -3   5  -8    0.37    0.35
   3   5   8    0.80    0.30
   4  -5   8    1.63    0.32
  -4  -5  -8    1.76    0.34
   4   5   8    1.97    0.37
   4   5   8    1.52    0.39
  -4   5  -8    1.91    0.35
   5  -5   8    4.12    0.44
  -5  -5  -8    3.27    0.45
  -5   5  -8    3.41    0.45
   5   5   8    4.06    0.45
   5   5   8    2.94    0.46
   6  -5   8    0.55    0.27
  -6  -5  -8    0.44    0.34
   6   5   8    1.04    0.35
   6   5   8    0.51    0.39
  -6   5  -8    0.86    0.32
   7   5   8    1.82    0.45
  -7   5  -8    1.29    0.38
  11   6  -8    0.08    0.36
 -10  -6   8    1.72    0.43
  10   6  -8    1.25    0.44
 -10   6   8    2.05    0.47
  -9  -6   8    0.82    0.33
   9   6  -8    0.13    0.32
  -9   6   8    0.15    0.31
  -8  -6   8   -0.17    0.23
   8   6  -8    0.26    0.31
  -8   6   8   -0.37    0.24
  -7  -6   8    0.26    0.24
   7   6  -8    0.02    0.30
  -7   6   8    0.19    0.22
  -7   6   8    0.23    0.26
  -6  -6   8    2.74    0.36
  -6   6   8    2.32    0.33
  -6   6   8    2.19    0.33
   6   6  -8    2.15    0.47
  -5  -6   8    4.63    0.38
  -5   6   8    4.21    0.40
  -5   6   8    4.16    0.40
  -5   6   8    4.41    0.48
   5   6  -8    3.27    0.54
  -4  -6   8    0.10    0.17
  -4   6   8    0.03    0.18
  -4   6   8   -0.06    0.15
   4   6  -8   -0.25    0.22
  -4   6   8    0.20    0.22
  -3  -6   8    3.62    0.32
  -3   6   8    3.36    0.38
  -3   6   8    3.57    0.37
   3   6  -8    4.10    0.65
  -3   6   8    3.99    0.31
  -2  -6   8   -0.12    0.14
   2  -6  -8   -0.15    0.18
   2   6  -8    0.23    0.27
  -2   6   8   -0.31    0.15
  -2   6   8    0.10    0.12
  -2   6   8   -0.21    0.20
  -1  -6   8   34.66    0.89
   1  -6  -8   33.75    1.00
  -1   6   8   33.59    1.15
  -1   6   8   31.41    0.97
   1   6  -8   35.57    1.55
   0  -6  -8   57.25    1.40
   0  -6   8   55.79    1.25
   0   6   8   53.22    1.53
   0   6  -8   57.67    2.05
   0   6   8   51.62    1.35
  -1  -6  -8    5.08    0.44
   1  -6   8    5.10    0.37
  -1   6  -8    4.90    0.67
   1   6   8    4.49    0.42
   1   6   8    5.51    0.55
  -2  -6  -8    9.58    0.59
   2  -6   8    9.54    0.50
  -2   6  -8    8.43    0.87
   2   6   8   10.48    0.59
   2   6   8   10.13    0.70
  -3  -6  -8    2.41    0.32
  -3  -6  -8    2.49    0.39
   3  -6   8    2.11    0.30
   3   6   8    1.79    0.34
   3   6   8    1.76    0.38
   4  -6   8    0.89    0.25
  -4  -6  -8    1.27    0.34
   4   6   8    1.34    0.34
   4   6   8    0.86    0.34
  -4   6  -8    0.55    0.23
  -5  -6  -8    2.57    0.45
   5  -6   8    1.91    0.33
   5   6   8    1.66    0.44
  -5   6  -8    2.03    0.38
   6  -6   8    0.86    0.32
  -6  -6  -8    0.63    0.30
  -6   6  -8    0.90    0.34
   6   6   8    0.54    0.39
  11   7  -8   -0.25    0.39
 -10  -7   8    0.09    0.32
  10   7  -8    0.09    0.35
 -10   7   8   -0.23    0.34
  -9  -7   8    3.65    0.48
  -9   7   8    3.93    0.54
   9   7  -8    3.21    0.62
  -8  -7   8    0.34    0.26
   8   7  -8    0.35    0.35
  -8   7   8    0.51    0.28
  -8   7   8    0.46    0.32
  -7  -7   8    0.34    0.25
  -7   7   8    0.10    0.18
   7   7  -8    0.16    0.31
  -7   7   8   -0.31    0.24
  -6  -7   8    4.02    0.42
   6   7  -8    3.12    0.56
  -6   7   8    3.46    0.41
  -6   7   8    3.29    0.44
  -5  -7   8    6.02    0.44
  -5   7   8    6.26    0.57
  -5   7   8    6.21    0.49
   5   7  -8    5.73    0.70
  -4  -7   8    0.98    0.23
  -4   7   8    1.15    0.23
  -4   7   8    0.84    0.27
   4   7  -8    0.84    0.31
   3  -7  -8    3.96    0.38
  -3  -7   8    3.39    0.31
   3   7  -8    3.24    0.53
  -3   7   8    3.36    0.42
  -3   7   8    3.08    0.30
   2  -7  -8    7.41    0.48
  -2  -7   8    7.14    0.39
   2   7  -8    8.61    0.82
  -2   7   8    6.90    0.53
  -1  -7   8    2.98    0.28
   1  -7  -8    3.02    0.36
  -1   7   8    3.24    0.43
   1   7  -8    1.99    0.44
   0  -7  -8    0.91    0.26
   0  -7   8    1.14    0.21
   0   7  -8    0.94    0.35
   0   7   8    1.21    0.28
  -1  -7  -8    3.69    0.41
   1  -7   8    3.09    0.30
   1   7   8    3.68    0.47
  -1   7  -8    2.34    0.46
   2  -7   8    4.32    0.35
  -2  -7  -8    3.82    0.40
  -2  -7  -8    4.60    0.46
   2   7   8    3.57    0.48
  -2   7  -8    2.63    0.48
   3  -7   8    0.88    0.21
  -3  -7  -8    0.61    0.25
  -3  -7  -8    0.64    0.24
   3   7   8    0.55    0.31
   4  -7   8    3.47    0.39
  -4  -7  -8    3.18    0.45
  -4   7  -8    3.28    0.47
   4   7   8    2.69    0.49
   5  -7   8    0.81    0.27
  -5  -7  -8    1.38    0.38
  -5   7  -8    1.59    0.37
   5   7   8    0.81    0.32
   6  -7   8    0.32    0.24
  10   8  -8    0.15    0.41
  -9  -8   8    0.78    0.32
  -9   8   8    0.09    0.35
   9   8  -8    1.20    0.42
  -9   8   8    0.81    0.34
  -8  -8   8    0.43    0.27
  -8   8   8    0.26    0.32
   8   8  -8    0.68    0.40
  -8   8   8    0.57    0.25
  -7  -8   8    0.18    0.26
  -7   8   8    0.69    0.31
  -7   8   8    0.33    0.29
   7   8  -8    0.31    0.35
  -6  -8   8    0.09    0.21
   6   8  -8    0.38    0.34
  -6   8   8    0.52    0.28
  -6   8   8   -0.12    0.22
  -5  -8   8    0.96    0.24
  -5   8   8    1.05    0.32
  -5   8   8    0.79    0.27
   5   8  -8    0.95    0.34
  -4  -8   8    2.12    0.27
   4   8  -8    2.29    0.47
  -4   8   8    2.41    0.39
  -4   8   8    2.34    0.29
  -3  -8   8    1.24    0.22
   3  -8  -8    1.70    0.31
  -3   8   8    1.06    0.28
   3   8  -8    1.12    0.38
  -2  -8   8    3.65    0.30
   2  -8  -8    4.37    0.39
   2   8  -8    2.85    0.52
  -2   8   8    3.37    0.43
   1  -8  -8    1.30    0.28
  -1  -8   8    1.03    0.19
   1   8  -8    0.92    0.36
  -1   8   8    0.96    0.27
   0  -8  -8    3.17    0.39
   0  -8   8    2.92    0.26
   0   8  -8    2.46    0.48
   0   8   8    2.20    0.39
   1  -8   8    4.53    0.33
  -1  -8  -8    4.83    0.45
  -1  -8  -8    3.61    0.42
  -1   8  -8    4.45    0.68
   1   8   8    3.49    0.48
  -2  -8  -8    0.53    0.24
  -2  -8  -8    0.97    0.29
   2  -8   8    0.75    0.19
   2   8   8    0.47    0.30
   3  -8   8    2.24    0.28
  -3  -8  -8    2.63    0.36
  -3  -8  -8    3.10    0.44
   3   8   8    1.84    0.43
  -3   8  -8    2.46    0.42
   4  -8   8    5.37    0.44
  -4  -8  -8    5.59    0.56
   4   8   8    3.53    0.51
  -4   8  -8    6.44    0.63
   5  -8   8    1.90    0.32
  -9  -9   8   -0.33    0.30
  -9   9   8   -0.44    0.32
  -8  -9   8    0.27    0.29
  -8   9   8    0.65    0.35
  -8   9   8   -0.16    0.29
   8   9  -8    0.22    0.39
  -7  -9   8    0.09    0.24
  -7   9   8   -0.28    0.26
   7   9  -8    0.31    0.38
  -7   9   8    0.20    0.30
  -6  -9   8    3.49    0.39
  -6   9   8    2.53    0.40
   6   9  -8    2.75    0.60
  -6   9   8    2.67    0.43
  -5  -9   8    1.79    0.27
  -5   9   8    1.80    0.40
   5   9  -8    1.54    0.47
  -4  -9   8    0.74    0.21
   4  -9  -8    0.78    0.26
  -4   9   8    1.12    0.30
   4   9  -8    0.90    0.40
   3  -9  -8   -0.20    0.20
  -3  -9   8   -0.14    0.14
   3   9  -8   -0.11    0.27
  -3   9   8   -0.24    0.24
  -2  -9   8    2.92    0.26
   2  -9  -8    2.78    0.36
  -2   9   8    2.10    0.38
   2   9  -8    1.94    0.48
   1  -9  -8    5.46    0.48
  -1  -9   8    4.83    0.30
   1   9  -8    5.06    0.75
  -1   9   8    5.21    0.61
   0  -9  -8    1.64    0.35
   0  -9  -8    1.56    0.30
   0   9  -8    0.91    0.38
   0   9   8    1.09    0.35
  -1  -9  -8    4.60    0.45
  -1  -9  -8    3.78    0.46
   1   9   8    2.83    0.46
  -1   9  -8    2.55    0.50
  -2  -9  -8    3.95    0.46
  -2  -9  -8    3.44    0.44
   2   9   8    3.24    0.50
  -3  -9  -8    0.74    0.30
  -3  -9  -8    0.69    0.27
  -3   9  -8    1.26    0.36
   3   9   8    0.48    0.34
  -4  -9  -8    0.27    0.28
  -8 -10   8    0.20    0.28
   8 -10  -8    0.20    0.30
  -8  10   8   -0.79    0.32
  -7 -10   8   -0.18    0.22
   7 -10  -8    0.05    0.21
  -7  10   8    0.18    0.32
  -7  10   8   -0.50    0.25
   7  10  -8    0.01    0.35
  -6 -10   8    0.35    0.23
  -6  10   8    0.18    0.31
   6  10  -8    0.30    0.39
   5 -10  -8    0.19    0.19
  -5 -10   8   -0.25    0.17
  -5  10   8    0.03    0.29
   5  10  -8    0.17    0.28
   4 -10  -8    0.91    0.26
  -4  10   8    0.62    0.34
   4  10  -8    0.57    0.38
   3 -10  -8    2.59    0.44
   3 -10  -8    2.84    0.36
  -3  10   8    2.52    0.42
   3  10  -8    1.93    0.47
   2 -10  -8    1.99    0.33
   2 -10  -8    1.17    0.37
   2  10  -8    1.27    0.43
  -2  10   8    1.59    0.40
   1 -10  -8    4.91    0.46
   1 -10  -8    4.07    0.50
  -1  10   8    2.97    0.46
   1  10  -8    2.79    0.55
   0 -10  -8    2.70    0.44
   0 -10  -8    3.28    0.40
   0  10  -8    2.62    0.53
   0  10   8    2.82    0.49
  -1 -10  -8    1.79    0.38
  -1 -10  -8    1.75    0.34
   1  10   8    1.19    0.40
  -2 -10  -8    1.25    0.33
  -2 -10  -8    1.34    0.32
   2  10   8    1.20    0.39
  -2  10  -8    0.98    0.29
  -3 -10  -8    2.41    0.44
  -3 -10  -8    1.94    0.37
   6 -11  -8   -0.09    0.21
   6 -11  -8   -0.10    0.29
   5 -11  -8    0.53    0.24
   5 -11  -8    0.39    0.33
   5  11  -8    0.22    0.37
  -5  11   8    0.03    0.32
   4 -11  -8   -0.09    0.29
   4 -11  -8    0.16    0.21
  -4  11   8    0.09    0.33
   4  11  -8    0.09    0.34
   3 -11  -8    0.01    0.21
   3 -11  -8   -0.45    0.26
   3  11  -8    0.28    0.36
  -3  11   8    0.24    0.33
   2 -11  -8    0.53    0.32
   2 -11  -8    0.60    0.24
   2  11  -8    0.59    0.40
  -2  11   8    0.48    0.34
   1 -11  -8    2.49    0.35
   1 -11  -8    2.62    0.46
  -1  11   8    1.82    0.44
   1  11  -8    1.67    0.50
   0 -11  -8   -0.06    0.21
   0 -11  -8    0.04    0.23
   0  11  -8   -0.08    0.30
   0  11   8   -0.08    0.30
  -1 -11  -8    3.46    0.46
  -1 -11  -8    3.17    0.42
  -2 -11  -8    1.40    0.37
  -2 -11  -8    1.62    0.39
  -3 -11  -8    0.18    0.31
   3 -12  -8    0.38    0.22
   3  12  -8    0.71    0.44
   2 -12  -8    0.43    0.24
   2  12  -8    0.19    0.38
   1 -12  -8    1.81    0.32
   1  12  -8    1.56    0.50
   0 -12  -8    0.17    0.22
 -12   0   9   -0.32    0.35
  12   0  -9   -0.28    0.29
  11   0  -9   -0.11    0.31
 -11   0   9   -0.08    0.30
 -11   0   9   -0.26    0.32
 -10   0   9    0.82    0.37
 -10   0   9    0.50    0.33
  -9   0   9    0.88    0.28
  -9   0   9    0.65    0.25
   9   0  -9    0.28    0.32
   8   0  -9   -0.11    0.27
  -8   0   9   -0.03    0.16
  -8   0   9    0.22    0.21
  -7   0   9   12.06    0.64
   7   0  -9   10.83    0.90
  -7   0   9   11.52    0.62
  -6   0   9    2.47    0.22
   6   0  -9    1.73    0.43
  -6   0   9    2.09    0.31
  -6   0   9    2.05    0.29
  -5   0   9    0.58    0.18
  -5   0   9    0.55    0.12
  -5   0   9    0.74    0.21
   5   0  -9    0.64    0.37
  -4   0   9   25.50    0.83
  -4   0   9   26.96    0.69
  -4   0   9   26.80    0.82
   4   0  -9   27.37    1.39
  -3   0   9    0.58    0.22
  -3   0   9    0.21    0.12
   3   0  -9    0.32    0.36
   2   0  -9    3.02    0.29
  -2   0   9    2.49    0.26
   2   0  -9    2.03    0.41
  -2   0   9    2.59    0.32
   1   0  -9   13.38    0.94
  -1   0   9   13.04    0.59
  -1   0   9   12.68    0.55
   1   0  -9   13.47    0.58
   0   0   9    6.38    0.43
   0   0   9    6.39    0.45
   0   0  -9    7.28    0.86
   0   0  -9    6.52    0.44
  -1   0  -9    2.59    0.30
   1   0   9    3.16    0.32
   1   0   9    3.67    0.39
  -1   0  -9    2.84    0.52
   2   0   9   18.81    0.79
  -2   0  -9   20.29    0.78
   2   0   9   19.63    0.84
  -2   0  -9   19.05    1.13
  -3   0  -9    2.26    0.36
   3   0   9    1.82    0.35
  -3   0  -9    1.84    0.41
   3   0   9    1.97    0.37
  -4   0  -9    4.82    0.37
   4   0   9    3.69    0.47
  -4   0  -9    5.81    0.65
   4   0   9    4.45    0.49
  -4   0  -9    4.69    0.49
   5   0   9    1.68    0.39
  -5   0  -9    1.77    0.37
   5   0   9    0.89    0.39
   6   0   9    2.45    0.54
  -6   0  -9    3.84    0.52
   6   0   9    3.44    0.52
 -12  -1   9    0.07    0.39
 -12   1   9   -0.27    0.33
  12   1  -9    0.30    0.35
 -11  -1   9    0.23    0.28
 -11  -1   9   -0.16    0.30
 -11   1   9   -0.12    0.33
 -11   1   9    0.30    0.26
  11   1  -9    0.08    0.32
 -10  -1   9    0.79    0.29
 -10  -1   9    0.71    0.29
 -10   1   9    0.60    0.33
 -10   1   9    0.55    0.34
  -9  -1   9    0.67    0.30
  -9  -1   9    0.89    0.33
   9  -1  -9   -0.28    0.32
   9   1  -9    0.71    0.34
  -9   1   9    0.72    0.31
  -9   1   9    0.58    0.26
  -8  -1   9    2.86    0.38
   8  -1  -9    1.77    0.48
  -8  -1   9    2.14    0.33
  -8   1   9    2.44    0.36
  -8   1   9    2.40    0.38
   8   1  -9    1.87    0.43
  -7  -1   9    0.25    0.24
   7  -1  -9    0.24    0.35
  -7  -1   9    0.40    0.23
  -7   1   9    0.25    0.18
  -7   1   9    0.04    0.24
   7   1  -9    0.26    0.30
  -7   1   9    0.26    0.14
  -6  -1   9    3.00    0.35
  -6  -1   9    2.95    0.33
   6  -1  -9    1.77    0.46
  -6   1   9    2.59    0.26
   6   1  -9    1.91    0.43
  -6   1   9    2.34    0.33
  -6   1   9    2.80    0.35
  -5  -1   9    5.72    0.40
   5  -1  -9    6.90    0.85
  -5  -1   9    5.45    0.23
  -5  -1   9    6.05    0.44
  -5   1   9    5.72    0.41
  -5   1   9    5.85    0.35
  -5   1   9    6.08    0.44
   5   1  -9    6.00    0.76
  -4  -1   9   61.80    1.18
   4  -1  -9   61.42    2.15
  -4  -1   9   59.86    1.42
  -4   1   9   64.23    1.39
  -4   1   9   59.59    1.44
  -4   1   9   62.16    1.33
   4   1  -9   61.70    2.16
  -3  -1   9    1.94    0.21
   3  -1  -9    1.33    0.36
  -3  -1   9    1.64    0.28
  -3   1   9    1.95    0.30
   3   1  -9    1.40    0.35
  -3   1   9    1.60    0.21
   2  -1  -9   16.70    0.65
  -2  -1   9   15.96    0.54
   2  -1  -9   17.18    1.12
  -2  -1   9   16.10    0.63
  -2   1   9   15.64    0.58
  -2   1   9   15.26    0.62
   2   1  -9   15.84    1.08
   2   1  -9   15.47    0.61
   1  -1  -9    0.99    0.24
   1  -1  -9    0.62    0.39
  -1  -1   9    0.81    0.18
  -1  -1   9    0.90    0.20
   1   1  -9    0.85    0.22
   1   1  -9    0.87    0.33
  -1   1   9    1.05    0.22
  -1   1   9    0.70    0.19
   0  -1  -9    3.27    0.36
   0  -1   9    3.75    0.36
   0  -1  -9    3.08    0.52
   0  -1   9    3.45    0.36
   0   1   9    3.59    0.33
   0   1   9    4.02    0.38
   0   1  -9    3.93    0.36
   0   1  -9    3.03    0.54
   1  -1   9    9.18    0.55
  -1  -1  -9    9.14    0.78
   1  -1   9    9.65    0.51
  -1  -1  -9    9.12    0.50
  -1   1  -9    9.13    0.91
   1   1   9    9.93    0.58
  -1   1  -9    9.32    0.51
   1   1   9    8.97    0.54
   2  -1   9    1.17    0.28
   2  -1   9    1.14    0.29
  -2  -1  -9    1.30    0.26
  -2  -1  -9    0.83    0.35
  -2   1  -9    1.53    0.27
   2   1   9    1.03    0.28
   2   1   9    1.02    0.28
  -2   1  -9    0.78    0.38
   3  -1   9    3.52    0.44
  -3  -1  -9    3.87    0.45
  -3  -1  -9    3.38    0.29
   3  -1   9    3.35    0.42
  -3  -1  -9    3.98    0.62
  -3   1  -9    2.39    0.44
   3   1   9    3.59    0.45
  -3   1  -9    3.42    0.36
   3   1   9    3.48    0.44
   4  -1   9    1.88    0.40
  -4  -1  -9    2.61    0.41
   4  -1   9    2.04    0.34
   4   1   9    1.41    0.37
  -4   1  -9    1.89    0.28
  -4   1  -9    1.81    0.38
   4   1   9    2.09    0.38
  -4   1  -9    2.67    0.40
   5  -1   9    0.32    0.22
  -5  -1  -9    0.27    0.28
   5  -1   9    0.03    0.33
  -5   1  -9    0.67    0.30
   5   1   9    0.01    0.26
  -5   1  -9    0.46    0.20
   5   1   9   -0.12    0.31
  -6  -1  -9    0.01    0.20
   6  -1   9    0.01    0.19
   6  -1   9   -0.40    0.33
   6   1   9    0.58    0.32
   6   1   9   -0.37    0.23
  -7  -1  -9    1.71    0.44
  12   2  -9    0.08    0.35
 -12   2   9    0.36    0.39
 -11  -2   9    0.37    0.30
 -11  -2   9    0.07    0.37
  11   2  -9   -0.11    0.31
 -11   2   9   -0.04    0.34
 -11   2   9   -0.10    0.33
 -10  -2   9   -0.11    0.30
 -10  -2   9    0.15    0.27
 -10   2   9    0.02    0.23
 -10   2   9    0.40    0.33
  10   2  -9   -0.10    0.28
  -9  -2   9    0.65    0.31
  -9  -2   9    0.76    0.33
   9   2  -9    0.32    0.35
  -9   2   9    0.53    0.31
  -9   2   9    0.52    0.30
   8  -2  -9   -0.60    0.29
  -8  -2   9   -0.08    0.23
  -8  -2   9   -0.16    0.23
  -8   2   9   -0.26    0.14
   8   2  -9   -0.24    0.24
  -8   2   9   -0.13    0.23
  -8   2   9   -0.42    0.20
  -7  -2   9    2.34    0.35
   7  -2  -9    1.35    0.42
  -7  -2   9    2.28    0.33
  -7   2   9    1.74    0.33
  -7   2   9    2.19    0.27
  -7   2   9    2.06    0.32
   7   2  -9    1.89    0.43
  -6  -2   9    1.33    0.24
   6  -2  -9    1.04    0.42
  -6  -2   9    1.17    0.29
  -6   2   9    1.13    0.29
   6   2  -9    0.64    0.33
  -6   2   9    1.07    0.26
  -6   2   9    1.18    0.20
  -5  -2   9    0.60    0.24
   5  -2  -9    0.65    0.39
  -5   2   9    0.76    0.18
   5   2  -9    0.75    0.34
  -5   2   9    1.03    0.28
  -5   2   9    0.60    0.22
  -4  -2   9    7.05    0.23
   4  -2  -9    7.47    0.76
  -4  -2   9    7.40    0.47
  -4   2   9    7.57    0.42
   4   2  -9    7.47    0.71
  -4   2   9    7.25    0.49
  -4   2   9    7.71    0.44
  -3  -2   9    5.71    0.27
   3  -2  -9    6.54    0.84
  -3  -2   9    6.02    0.42
  -3   2   9    6.00    0.38
  -3   2   9    6.05    0.38
   3   2  -9    6.40    0.67
  -3   2   9    6.51    0.46
   2  -2  -9   42.61    1.71
   2  -2  -9   41.87    1.12
  -2  -2   9   43.76    1.12
  -2  -2   9   44.00    0.98
   2   2  -9   43.42    1.09
   2   2  -9   41.08    1.70
  -2   2   9   43.98    1.17
  -2   2   9   44.31    1.14
  -1  -2   9    8.67    0.48
   1  -2  -9    7.08    0.44
  -1  -2   9    7.51    0.41
   1  -2  -9    8.34    0.87
  -1   2   9    8.13    0.46
   1   2  -9    8.15    0.45
  -1   2   9    7.97    0.48
   1   2  -9    7.98    0.76
   0  -2  -9   12.40    0.61
   0  -2   9   13.36    0.59
   0  -2   9   12.91    0.59
   0  -2  -9   12.65    0.99
   0   2   9   13.48    0.64
   0   2   9   12.88    0.62
   0   2  -9   14.21    1.07
   0   2  -9   11.85    0.55
  -1  -2  -9    0.92    0.37
  -1  -2  -9    1.13    0.25
   1  -2   9    1.21    0.26
   1  -2   9    1.52    0.29
   1   2   9    1.33    0.27
  -1   2  -9    1.30    0.44
   1   2   9    1.41    0.29
  -1   2  -9    1.18    0.26
   2  -2   9   16.22    0.69
  -2  -2  -9   17.06    1.06
   2  -2   9   17.35    0.78
  -2  -2  -9   17.30    0.72
   2   2   9   16.36    0.73
  -2   2  -9   17.69    1.13
   2   2   9   17.85    0.83
  -2   2  -9   16.95    0.67
  -3  -2  -9    5.44    0.51
   3  -2   9    5.33    0.43
   3  -2   9    4.38    0.50
  -3   2  -9    5.37    0.41
   3   2   9    5.55    0.51
   3   2   9    5.79    0.57
  -3   2  -9    5.41    0.72
   4  -2   9    6.81    0.66
   4  -2   9    7.67    0.57
  -4  -2  -9    8.06    0.55
  -4   2  -9    7.55    0.56
  -4   2  -9    7.58    0.51
   4   2   9    6.84    0.53
  -4   2  -9    7.05    0.72
   4   2   9    6.80    0.67
  -5  -2  -9    0.95    0.29
   5  -2   9    0.77    0.30
   5  -2   9   -0.06    0.33
   5   2   9    0.97    0.33
   5   2   9    0.44    0.35
  -5   2  -9    1.19    0.28
   6  -2   9    0.67    0.31
  -6  -2  -9    0.21    0.31
   6   2   9    0.38    0.31
   6   2   9   -0.18    0.36
  -7  -2  -9    1.15    0.40
 -11  -3   9    0.21    0.23
 -11  -3   9   -0.17    0.34
 -11   3   9   -0.34    0.33
  11   3  -9   -0.37    0.28
 -10  -3   9   -0.16    0.21
 -10  -3   9   -0.31    0.24
  10   3  -9   -0.43    0.27
 -10   3   9   -0.04    0.28
 -10   3   9    0.05    0.32
  -9  -3   9   -0.01    0.25
  -9  -3   9   -0.23    0.25
   9   3  -9   -0.04    0.28
  -9   3   9   -0.07    0.27
  -9   3   9    0.05    0.27
  -8  -3   9    4.37    0.43
   8  -3  -9    3.05    0.54
  -8  -3   9    5.19    0.51
   8   3  -9    4.53    0.71
  -8   3   9    4.06    0.47
  -8   3   9    5.13    0.46
  -8   3   9    4.84    0.44
  -7  -3   9    0.56    0.26
  -7  -3   9    0.46    0.25
   7  -3  -9    0.04    0.33
  -7   3   9    0.59    0.21
  -7   3   9    0.49    0.26
   7   3  -9    0.43    0.31
  -7   3   9    0.23    0.24
   6  -3  -9    3.21    0.52
  -6  -3   9    3.54    0.40
  -6   3   9    4.05    0.43
  -6   3   9    3.67    0.35
   6   3  -9    3.68    0.56
  -6   3   9    3.61    0.36
   5  -3  -9    2.03    0.47
  -5  -3   9    2.55    0.34
   5   3  -9    2.01    0.39
  -5   3   9    2.36    0.28
  -5   3   9    2.59    0.36
  -5   3   9    2.81    0.32
  -4  -3   9    3.83    0.38
   4  -3  -9    2.87    0.47
   4   3  -9    4.55    0.68
  -4   3   9    3.82    0.35
  -4   3   9    3.49    0.35
  -4   3   9    3.61    0.35
   3  -3  -9   40.57    1.69
  -3  -3   9   38.07    1.04
  -3   3   9   38.58    1.08
   3   3  -9   39.86    1.68
  -3   3   9   38.80    0.97
  -3   3   9   38.54    1.08
   2  -3  -9   42.59    1.15
  -2  -3   9   44.78    1.13
   2  -3  -9   44.24    1.80
   2   3  -9   43.96    1.80
   2   3  -9   44.78    1.10
  -2   3   9   44.86    1.21
  -2   3   9   44.31    1.20
  -1  -3   9    2.80    0.29
  -1  -3   9    1.97    0.29
   1  -3  -9    1.85    0.40
   1  -3  -9    2.49    0.35
  -1   3   9    2.41    0.35
   1   3  -9    1.70    0.44
   1   3  -9    2.26    0.29
  -1   3   9    2.39    0.32
   0  -3  -9   -0.04    0.15
   0  -3   9   -0.17    0.16
   0  -3   9    0.00    0.16
   0  -3  -9   -0.19    0.28
   0   3  -9   -0.04    0.15
   0   3   9   -0.09    0.17
   0   3   9    0.00    0.20
   0   3  -9    0.00    0.25
   1  -3   9    3.19    0.37
  -1  -3  -9    2.84    0.49
  -1  -3  -9    3.83    0.42
   1  -3   9    3.82    0.38
  -1   3  -9    3.33    0.33
  -1   3  -9    2.58    0.52
   1   3   9    3.96    0.46
   1   3   9    3.72    0.37
  -2  -3  -9   10.11    0.60
   2  -3   9   10.08    0.61
   2  -3   9   10.13    0.56
  -2   3  -9   10.52    0.54
   2   3   9   10.09    0.61
   2   3   9   10.31    0.67
  -2   3  -9    8.92    0.92
   3  -3   9    0.02    0.19
  -3  -3  -9   -0.29    0.15
   3   3   9   -0.11    0.23
   3   3   9    0.05    0.18
  -4  -3  -9    2.37    0.38
   4  -3   9    2.55    0.39
   4   3   9    2.76    0.43
  -4   3  -9    2.55    0.36
   4   3   9    2.77    0.45
   5  -3   9    2.59    0.43
  -5  -3  -9    2.93    0.43
   5   3   9    2.78    0.45
   5   3   9    1.91    0.46
  -5   3  -9    2.59    0.38
   6  -3   9    0.52    0.30
  -6  -3  -9    0.16    0.31
   6   3   9   -0.42    0.35
   6   3   9    0.41    0.32
  -6   3  -9    0.38    0.26
 -11  -4   9    0.34    0.30
 -11  -4   9    0.38    0.37
 -11   4   9    0.70    0.32
 -10  -4   9    0.12    0.24
 -10  -4   9    0.05    0.27
  10   4  -9   -0.09    0.29
 -10   4   9    0.11    0.32
  -9  -4   9    0.56    0.28
  -9  -4   9    0.75    0.33
  -9   4   9    0.48    0.30
   9   4  -9    0.45    0.35
  -9   4   9    0.84    0.34
  -8  -4   9    0.72    0.24
   8  -4  -9    0.80    0.35
  -8  -4   9    1.05    0.31
  -8   4   9    0.68    0.31
   8   4  -9    1.00    0.39
  -8   4   9    0.86    0.25
  -8   4   9    1.09    0.32
   7  -4  -9    2.31    0.44
  -7  -4   9    2.71    0.37
  -7   4   9    2.83    0.39
  -7   4   9    3.29    0.41
   7   4  -9    1.86    0.45
  -7   4   9    2.55    0.33
   6  -4  -9    0.28    0.30
  -6  -4   9    1.00    0.27
  -6   4   9    0.60    0.21
  -6   4   9    0.33    0.22
  -6   4   9    0.40    0.19
   6   4  -9    0.61    0.33
   5  -4  -9    1.97    0.43
  -5  -4   9    2.62    0.33
  -5   4   9    2.14    0.29
   5   4  -9    1.94    0.40
  -5   4   9    2.24    0.31
  -5   4   9    2.66    0.36
   4  -4  -9   17.77    1.11
  -4  -4   9   16.05    0.65
  -4   4   9   16.47    0.62
   4   4  -9   17.37    1.11
  -4   4   9   18.06    0.72
  -4   4   9   15.76    0.66
  -3  -4   9    1.65    0.27
   3  -4  -9    0.94    0.40
  -3   4   9    1.66    0.28
  -3   4   9    1.23    0.25
   3   4  -9    1.13    0.36
  -3   4   9    1.95    0.23
  -2  -4   9   12.09    0.55
   2  -4  -9   11.73    0.56
   2  -4  -9   11.36    0.88
  -2   4   9   13.21    0.64
   2   4  -9   13.92    0.56
  -2   4   9   12.79    0.62
   2   4  -9   13.83    0.94
  -1  -4   9    0.66    0.22
   1  -4  -9    1.01    0.28
   1  -4  -9    0.84    0.31
   1   4  -9    0.91    0.23
  -1   4   9    0.60    0.23
   1   4  -9    0.80    0.30
  -1   4   9    0.67    0.26
   0  -4  -9    2.38    0.32
   0  -4   9    2.27    0.29
   0  -4  -9    1.78    0.42
   0   4  -9    2.18    0.28
   0   4   9    1.69    0.31
   0   4   9    2.19    0.32
   0   4  -9    1.36    0.42
   1  -4   9    0.98    0.24
  -1  -4  -9    0.98    0.24
  -1   4  -9    0.68    0.38
   1   4   9    0.81    0.23
   1   4   9    0.75    0.28
   2  -4   9    0.01    0.17
  -2  -4  -9    0.17    0.23
   2   4   9   -0.01    0.22
  -2   4  -9   -0.65    0.31
   2   4   9   -0.24    0.19
   3  -4   9    0.48    0.23
  -3  -4  -9    0.26    0.25
   3   4   9    0.27    0.20
   3   4   9    0.08    0.27
  -3   4  -9   -0.73    0.36
   4  -4   9    2.62    0.39
  -4  -4  -9    2.67    0.44
   4   4   9    1.84    0.35
  -4   4  -9    2.63    0.37
   4   4   9    1.84    0.38
   5  -4   9    1.66    0.36
  -5  -4  -9    1.80    0.41
   5   4   9    0.80    0.39
   5   4   9    1.61    0.40
  -5   4  -9    2.06    0.37
  -6  -4  -9    2.97    0.51
   6  -4   9    2.36    0.42
  -6   4  -9    2.33    0.40
   6   4   9    2.53    0.47
  -7   4  -9    0.96    0.36
 -11  -5   9    0.86    0.32
  11   5  -9    0.53    0.41
 -10  -5   9   -0.06    0.30
 -10   5   9   -0.58    0.29
  10   5  -9   -0.06    0.32
  -9  -5   9    0.14    0.29
   9   5  -9    0.45    0.37
  -9   5   9   -0.09    0.29
  -8  -5   9    0.10    0.26
  -8   5   9    0.41    0.24
   8   5  -9    0.36    0.34
  -8   5   9    0.22    0.27
  -7  -5   9    1.20    0.30
   7  -5  -9    1.43    0.37
  -7   5   9    1.66    0.33
   7   5  -9    1.44    0.44
  -7   5   9    1.82    0.32
  -7   5   9    1.85    0.34
  -6  -5   9    1.22    0.29
   6  -5  -9    1.06    0.33
   6   5  -9    1.15    0.35
  -6   5   9    1.06    0.28
  -6   5   9    1.17    0.28
  -6   5   9    1.31    0.31
   5  -5  -9    0.43    0.29
  -5  -5   9    0.40    0.22
   5   5  -9    0.33    0.31
  -5   5   9    0.18    0.20
  -5   5   9    0.40    0.22
  -5   5   9    0.14    0.22
  -4  -5   9    9.95    0.52
   4  -5  -9   10.31    0.88
  -4   5   9    9.94    0.49
  -4   5   9    9.72    0.59
   4   5  -9    9.92    0.84
  -4   5   9    9.14    0.55
   3  -5  -9   30.61    1.46
   3  -5  -9   30.48    0.96
  -3  -5   9   29.64    0.88
  -3   5   9   31.23    1.05
   3   5  -9   29.58    1.44
  -3   5   9   30.22    0.81
  -3   5   9   31.09    0.97
   2  -5  -9   10.48    0.57
  -2  -5   9   10.66    0.51
   2  -5  -9   11.19    0.86
  -2   5   9   10.51    0.57
  -2   5   9   11.57    0.65
   2   5  -9   11.06    0.92
  -2   5   9   11.32    0.43
   1  -5  -9   10.16    0.83
  -1  -5   9   10.08    0.49
   1  -5  -9   10.53    0.57
  -1   5   9   11.13    0.65
   1   5  -9   10.41    0.91
  -1   5   9    9.88    0.56
   0  -5  -9    1.37    0.27
   0  -5   9    1.19    0.23
   0   5  -9    1.06    0.38
   0   5   9    0.85    0.28
   0   5   9    1.15    0.28
  -1  -5  -9    0.06    0.16
   1  -5   9    0.04    0.19
  -1   5  -9   -0.05    0.30
   1   5   9    0.19    0.23
   1   5   9    0.27    0.24
  -2  -5  -9    0.35    0.27
   2  -5   9    0.62    0.22
  -2   5  -9   -0.06    0.36
   2   5   9    0.26    0.23
   2   5   9    0.12    0.25
   3  -5   9   11.52    0.61
  -3  -5  -9   10.61    0.63
   3   5   9   12.07    0.81
   3   5   9   10.75    0.63
  -4  -5  -9   -0.02    0.20
   4  -5   9   -0.02    0.21
   4   5   9   -0.06    0.16
   4   5   9   -0.18    0.26
  -4   5  -9    0.27    0.25
  -5  -5  -9    0.22    0.31
   5  -5   9    0.46    0.26
   5   5   9    0.03    0.33
  -5   5  -9    0.56    0.28
   5   5   9    0.41    0.31
   6   5   9    0.61    0.28
  -6   5  -9    0.35    0.29
  11   6  -9   -0.46    0.31
 -10  -6   9    0.33    0.33
 -10   6   9    0.38    0.36
  10   6  -9    0.41    0.39
  -9  -6   9    0.05    0.29
  -9   6   9    0.07    0.32
  -9   6   9    0.51    0.31
   9   6  -9    0.49    0.32
  -8  -6   9    0.06    0.26
  -8   6   9    0.26    0.25
   8   6  -9   -0.13    0.31
  -8   6   9   -0.27    0.26
  -7  -6   9    4.47    0.45
  -7   6   9    4.76    0.51
   7   6  -9    3.77    0.64
  -7   6   9    5.20    0.54
   6  -6  -9    0.63    0.27
  -6  -6   9    0.14    0.22
  -6   6   9    0.21    0.22
   6   6  -9    0.22    0.26
  -6   6   9    0.32    0.25
   5  -6  -9    2.76    0.46
  -5  -6   9    2.92    0.36
   5   6  -9    2.34    0.47
  -5   6   9    2.72    0.33
  -5   6   9    3.28    0.39
  -5   6   9    2.77    0.38
  -4  -6   9    4.42    0.38
   4   6  -9    4.38    0.64
  -4   6   9    4.51    0.36
  -4   6   9    4.05    0.41
  -4   6   9    4.25    0.49
   3  -6  -9    4.52    0.38
  -3  -6   9    4.22    0.38
  -3   6   9    4.83    0.50
   3   6  -9    4.65    0.63
  -3   6   9    4.37    0.42
  -3   6   9    4.84    0.33
   2  -6  -9    8.61    0.53
  -2  -6   9    8.78    0.47
  -2   6   9    8.42    0.57
   2   6  -9    8.88    0.86
  -2   6   9    8.47    0.53
   1  -6  -9    6.00    0.47
  -1  -6   9    6.02    0.39
  -1   6   9    6.25    0.47
  -1   6   9    5.93    0.55
   1   6  -9    5.77    0.67
   0  -6   9   13.89    0.58
   0  -6  -9   15.23    0.71
   0   6   9   15.54    0.71
   0   6   9   16.10    0.83
   0   6  -9   14.86    1.08
  -1  -6  -9    3.38    0.36
   1  -6   9    3.30    0.36
  -1   6  -9    2.17    0.48
   1   6   9    2.76    0.36
   1   6   9    2.36    0.39
  -2  -6  -9    2.85    0.42
   2  -6   9    3.85    0.39
   2   6   9    2.57    0.38
   2   6   9    1.84    0.40
  -2   6  -9    0.94    0.47
  -3  -6  -9    2.46    0.41
   3  -6   9    2.48    0.36
   3   6   9    1.77    0.42
   3   6   9    1.50    0.34
  -4  -6  -9    0.12    0.28
   4  -6   9    0.15    0.21
  -4   6  -9    0.26    0.25
   4   6   9   -0.42    0.25
   5  -6   9    0.92    0.28
  -5  -6  -9    0.98    0.37
   5   6   9    1.20    0.43
  -5   6  -9    1.06    0.34
 -10   7   9    0.78    0.34
  10   7  -9    0.62    0.43
  -9  -7   9   -0.04    0.29
  -9   7   9    0.42    0.29
  -9   7   9   -0.21    0.29
   9   7  -9   -0.18    0.32
  -8  -7   9    0.06    0.28
  -8   7   9    0.26    0.26
   8   7  -9    0.27    0.37
  -8   7   9   -0.27    0.27
  -7  -7   9    0.16    0.23
   7   7  -9    0.16    0.34
  -7   7   9    0.42    0.26
  -7   7   9    0.03    0.25
  -6  -7   9    0.64    0.24
   6   7  -9    0.62    0.40
  -6   7   9    0.33    0.27
  -6   7   9    0.44    0.25
  -5  -7   9    4.84    0.39
  -5   7   9    3.92    0.41
  -5   7   9    4.68    0.53
   5   7  -9    5.06    0.80
  -4  -7   9    6.29    0.44
  -4   7   9    6.22    0.43
   4   7  -9    6.61    0.83
  -4   7   9    7.25    0.61
  -3  -7   9    1.60    0.27
   3  -7  -9    1.88    0.32
   3   7  -9    1.58    0.43
  -3   7   9    1.59    0.35
  -2  -7   9    1.94    0.26
   2  -7  -9    2.04    0.33
  -2   7   9    1.57    0.34
   2   7  -9    1.57    0.43
  -1  -7   9    0.71    0.21
   1  -7  -9    0.87    0.26
   1   7  -9    1.02    0.33
  -1   7   9    0.91    0.31
   0  -7  -9    5.60    0.48
   0  -7   9    5.57    0.39
   0   7  -9    4.92    0.76
   0   7   9    6.04    0.60
  -1  -7  -9    0.46    0.26
   1  -7   9    0.36    0.19
  -1   7  -9    0.11    0.33
   1   7   9   -0.11    0.25
  -2  -7  -9    3.81    0.47
  -2  -7  -9    4.23    0.41
   2  -7   9    4.23    0.38
   2   7   9    2.94    0.47
   3  -7   9    4.14    0.39
  -3  -7  -9    4.09    0.51
   3   7   9    3.36    0.49
  -4  -7  -9    0.74    0.34
   4  -7   9    0.93    0.26
  -4   7  -9    0.97    0.31
   4   7   9    0.35    0.34
   5  -7   9    0.58    0.29
  -9  -8   9   -0.16    0.30
  -9   8   9   -0.57    0.28
  -9   8   9    0.06    0.28
   9   8  -9    0.07    0.39
  -8  -8   9    0.69    0.28
   8   8  -9    0.50    0.41
  -8   8   9    0.84    0.33
  -8   8   9    0.25    0.32
  -7  -8   9   -0.13    0.20
  -7   8   9   -0.38    0.24
  -7   8   9    0.13    0.28
   7   8  -9   -0.21    0.30
  -6  -8   9   -0.11    0.21
  -6   8   9   -0.08    0.22
  -6   8   9    0.24    0.27
   6   8  -9   -0.02    0.35
  -5  -8   9    1.17    0.26
  -5   8   9    1.34    0.34
  -5   8   9    1.13    0.28
   5   8  -9    1.54    0.46
   4  -8  -9    2.68    0.37
  -4  -8   9    2.46    0.30
  -4   8   9    1.68    0.37
   4   8  -9    1.66    0.48
  -3  -8   9    1.07    0.22
   3  -8  -9    1.19    0.29
   3   8  -9    1.03    0.36
  -3   8   9    0.90    0.28
  -2  -8   9    5.05    0.37
   2  -8  -9    4.93    0.44
  -2   8   9    5.18    0.58
   2   8  -9    4.83    0.68
  -1  -8   9    1.06    0.22
   1  -8  -9    1.32    0.29
   1   8  -9    1.11    0.41
  -1   8   9    1.28    0.35
   0  -8  -9    7.16    0.53
   0  -8   9    7.69    0.42
   0   8  -9    7.52    0.87
   0   8   9    8.24    0.71
  -1  -8  -9    1.12    0.30
  -1  -8  -9    1.27    0.32
   1  -8   9    1.34    0.24
   1   8   9    1.05    0.37
  -1   8  -9    0.55    0.37
   2  -8   9    1.89    0.27
  -2  -8  -9    1.49    0.32
  -2  -8  -9    2.51    0.41
   2   8   9    1.23    0.39
  -3  -8  -9    0.34    0.28
   3  -8   9    0.75    0.23
   3   8   9    0.31    0.26
  -3   8  -9    1.20    0.33
   4  -8   9    2.11    0.33
  -8  -9   9    0.46    0.31
  -8   9   9    0.16    0.32
  -8   9   9    0.34    0.33
   8   9  -9    0.19    0.43
  -7  -9   9    0.66    0.29
  -7   9   9    0.44    0.34
  -7   9   9    0.40    0.33
   7   9  -9    0.78    0.43
  -6  -9   9    0.29    0.23
   6   9  -9    0.43    0.39
  -6   9   9    0.38    0.24
  -5  -9   9    0.04    0.19
   5  -9  -9    0.10    0.21
   5   9  -9    0.07    0.33
  -5   9   9    0.19    0.28
   4  -9  -9    0.26    0.23
  -4  -9   9    0.33    0.20
   4   9  -9   -0.10    0.32
  -4   9   9    0.35    0.30
   3  -9  -9   -0.11    0.19
  -3  -9   9    0.13    0.16
   3   9  -9    0.43    0.31
  -3   9   9    0.01    0.26
  -2  -9   9    4.83    0.33
   2  -9  -9    4.46    0.44
   2   9  -9    3.38    0.59
  -2   9   9    3.84    0.52
   1  -9  -9    1.60    0.33
  -1  -9   9    1.50    0.22
   1   9  -9    1.04    0.42
  -1   9   9    1.18    0.38
   0  -9  -9    2.41    0.41
   0  -9  -9    1.80    0.34
   0   9   9    1.59    0.37
   0   9  -9    0.91    0.41
  -1  -9  -9    5.00    0.49
  -1  -9  -9    4.87    0.51
   1   9   9    4.17    0.57
  -1   9  -9    3.07    0.63
  -2  -9  -9    1.20    0.33
  -2  -9  -9    0.86    0.31
   2   9   9    0.98    0.37
  -3  -9  -9    0.23    0.28
  -8 -10   9   -0.25    0.27
  -7 -10   9    0.07    0.23
  -7  10   9    0.19    0.34
  -6 -10   9    0.02    0.21
  -6  10   9    0.08    0.31
   6  10  -9    0.13    0.38
   5 -10  -9    0.44    0.23
  -5 -10   9    0.03    0.18
  -5  10   9    0.26    0.32
   5  10  -9    0.38    0.33
   4 -10  -9    0.83    0.29
   4  10  -9    0.76    0.37
  -4  10   9    1.26    0.39
   3 -10  -9    0.04    0.23
  -3  10   9   -0.14    0.28
   3  10  -9    0.07    0.33
   2 -10  -9    0.76    0.26
   2 -10  -9    0.97    0.36
   2  10  -9    1.06    0.44
  -2  10   9    0.52    0.27
   1 -10  -9    2.52    0.39
   1 -10  -9    3.07    0.48
  -1  10   9    2.48    0.49
   1  10  -9    1.88    0.53
   0 -10  -9    0.26    0.30
   0 -10  -9    0.39    0.25
   0  10  -9   -0.28    0.30
   0  10   9   -0.11    0.23
  -1 -10  -9    2.20    0.38
  -1 -10  -9    1.62    0.38
   1  10   9    1.89    0.46
  -2 -10  -9    1.64    0.38
   6 -11  -9   -0.34    0.23
   5 -11  -9    0.23    0.26
   4 -11  -9    0.30    0.24
   4 -11  -9    0.01    0.33
   4  11  -9   -0.35    0.30
   3 -11  -9    3.65    0.41
   3 -11  -9    3.70    0.54
   3  11  -9    2.37    0.55
  -3  11   9    2.62    0.47
   2 -11  -9    0.32    0.25
   2 -11  -9    0.35    0.32
  -2  11   9    0.65    0.38
   2  11  -9   -0.06    0.34
   1 -11  -9    0.39    0.33
   1 -11  -9    0.31    0.27
   1  11  -9    0.11    0.36
   0 -11  -9   -0.01    0.31
   0 -11  -9    0.84    0.31
   4 -12  -9    0.62    0.26
   3 -12  -9    0.82    0.28
   2 -12  -9    0.23    0.24
   1  12  -9    0.09    0.40
 -12   0  10   -0.48    0.24
 -11   0  10    0.19    0.37
 -11   0  10    0.32    0.35
 -10   0  10    2.60    0.47
 -10   0  10    3.02    0.47
  -9   0  10    1.36    0.37
   9   0 -10    0.55    0.45
  -9   0  10    1.22    0.34
  -8   0  10    4.77    0.44
  -8   0  10    5.26    0.54
   8   0 -10    3.21    0.57
   7   0 -10   -0.06    0.26
  -7   0  10   -0.11    0.18
  -7   0  10    0.20    0.23
  -6   0  10    6.30    0.52
   6   0 -10    6.45    0.88
  -6   0  10    6.46    0.45
  -5   0  10   22.35    0.63
   5   0 -10   23.36    1.37
  -5   0  10   22.98    0.86
  -5   0  10   23.41    0.82
  -4   0  10   17.04    0.55
  -4   0  10   16.78    0.69
   4   0 -10   18.64    1.27
  -3   0  10    4.23    0.42
  -3   0  10    3.72    0.30
   3   0 -10    3.42    0.62
  -2   0  10    1.56    0.29
   2   0 -10    1.65    0.29
  -2   0  10    1.22    0.20
   2   0 -10    1.33    0.40
  -1   0  10    6.45    0.46
  -1   0  10    6.58    0.45
   1   0 -10    5.70    0.89
   1   0 -10    6.76    0.46
   0   0 -10    6.48    0.89
   0   0  10    7.25    0.49
   0   0  10    6.96    0.49
   0   0 -10    6.56    0.47
   1   0  10    0.00    0.15
   1   0  10    0.02    0.19
  -1   0 -10    0.05    0.34
  -1   0 -10    0.36    0.18
  -2   0 -10    0.02    0.16
  -2   0 -10   -0.17    0.28
   2   0  10    0.01    0.16
   2   0  10    0.05    0.22
  -3   0 -10    0.06    0.23
   3   0  10   -0.08    0.26
  -3   0 -10    0.25    0.29
   3   0  10    0.03    0.23
   4   0  10    3.54    0.49
   4   0  10    3.29    0.51
  -4   0 -10    5.58    0.67
  -4   0 -10    3.44    0.46
   5   0  10    4.70    0.63
   5   0  10    5.90    0.61
  -5   0 -10    7.12    0.62
   6   0  10   -0.84    0.38
 -12   1  10   -0.48    0.34
 -11  -1  10    0.19    0.28
 -11  -1  10    0.44    0.34
 -11   1  10   -0.53    0.29
 -11   1  10   -0.28    0.34
 -10  -1  10    0.48    0.28
 -10  -1  10    0.45    0.32
 -10   1  10    0.38    0.31
  10   1 -10   -0.17    0.33
 -10   1  10    0.16    0.32
  -9  -1  10    0.41    0.24
   9  -1 -10   -0.73    0.33
  -9  -1  10   -0.10    0.27
  -9   1  10    0.16    0.28
   9   1 -10   -0.30    0.35
  -9   1  10    0.18    0.30
   8  -1 -10    1.41    0.48
  -8  -1  10    2.23    0.40
  -8  -1  10    2.40    0.38
  -8   1  10    2.87    0.44
  -8   1  10    2.48    0.39
   8   1 -10    1.79    0.47
  -7  -1  10    4.21    0.48
   7  -1 -10    2.91    0.57
  -7  -1  10    4.52    0.47
   7   1 -10    3.13    0.52
  -7   1  10    3.41    0.41
  -7   1  10    3.86    0.41
  -6  -1  10    2.23    0.36
  -6  -1  10    2.28    0.31
   6  -1 -10    1.63    0.42
  -6   1  10    2.03    0.23
  -6   1  10    2.01    0.36
  -6   1  10    1.90    0.31
   6   1 -10    1.59    0.45
  -5  -1  10    9.35    0.52
   5  -1 -10    9.15    0.88
  -5   1  10    9.32    0.58
   5   1 -10    8.45    0.83
  -5   1  10    9.05    0.53
  -5   1  10    8.93    0.42
   4  -1 -10   28.02    1.51
  -4  -1  10   25.70    0.66
  -4  -1  10   26.58    0.91
  -4   1  10   26.11    0.89
  -4   1  10   26.91    0.78
   4   1 -10   29.21    1.51
  -4   1  10   27.00    0.85
   3  -1 -10    9.21    1.02
  -3  -1  10    9.35    0.54
  -3  -1  10    9.61    0.40
  -3   1  10    9.64    0.53
   3   1 -10    9.89    1.01
  -3   1  10    9.67    0.47
  -2  -1  10   10.27    0.47
   2  -1 -10   11.23    0.58
  -2  -1  10    9.78    0.55
   2  -1 -10   10.55    1.03
   2   1 -10   10.08    0.54
   2   1 -10   10.31    0.91
  -2   1  10   10.17    0.52
  -2   1  10   10.26    0.58
  -1  -1  10    0.39    0.16
   1  -1 -10    0.34    0.22
  -1  -1  10    0.57    0.20
   1  -1 -10    0.14    0.40
  -1   1  10    0.44    0.19
  -1   1  10    0.29    0.19
   1   1 -10    0.55    0.22
   1   1 -10    0.40    0.33
   0  -1 -10   16.11    1.15
   0  -1 -10   15.62    0.69
   0  -1  10   15.42    0.69
   0  -1  10   15.13    0.66
   0   1  10   16.13    0.71
   0   1  10   14.05    0.65
   0   1 -10   14.47    0.62
   0   1 -10   15.04    1.15
  -1  -1 -10    2.97    0.38
   1  -1  10    2.29    0.33
   1  -1  10    2.50    0.34
  -1  -1 -10    1.80    0.46
   1   1  10    2.80    0.37
  -1   1 -10    2.67    0.35
   1   1  10    3.04    0.40
  -1   1 -10    1.89    0.50
   2  -1  10    1.44    0.29
  -2  -1 -10    1.41    0.33
   2  -1  10    1.48    0.33
  -2  -1 -10    1.50    0.42
   2   1  10    1.71    0.31
  -2   1 -10    1.23    0.43
   2   1  10    1.70    0.35
  -2   1 -10    1.90    0.34
   3  -1  10    1.00    0.30
  -3  -1 -10    0.89    0.34
   3  -1  10    0.31    0.29
  -3  -1 -10    0.97    0.28
   3   1  10    0.53    0.28
  -3   1 -10    0.43    0.33
   3   1  10    0.66    0.26
  -3   1 -10    0.71    0.27
   4  -1  10    2.46    0.39
   4  -1  10    2.05    0.45
  -4  -1 -10    3.39    0.47
  -4   1 -10    3.87    0.41
   4   1  10    3.13    0.50
   4   1  10    3.62    0.49
  -4   1 -10    2.61    0.47
  -4   1 -10    3.41    0.46
   5  -1  10    0.66    0.27
   5  -1  10   -0.32    0.33
  -5  -1 -10    0.70    0.31
   5   1  10   -0.64    0.31
   5   1  10    0.48    0.30
   6  -1  10    1.45    0.54
  -6  -1 -10    3.12    0.50
 -12   2  10   -0.23    0.26
 -11  -2  10   -0.27    0.34
 -11  -2  10    0.26    0.30
 -11   2  10    0.01    0.34
 -11   2  10    0.28    0.37
 -10  -2  10    0.53    0.31
 -10  -2  10    0.37    0.34
 -10   2  10    0.23    0.32
 -10   2  10   -0.17    0.29
  10   2 -10   -0.38    0.37
  -9  -2  10    0.34    0.28
   9  -2 -10   -0.41    0.36
  -9  -2  10    0.71    0.27
   9   2 -10    0.01    0.34
  -9   2  10    0.30    0.31
  -9   2  10    0.17    0.29
   8  -2 -10    3.22    0.59
  -8  -2  10    5.39    0.53
  -8  -2  10    5.00    0.52
   8   2 -10    3.65    0.59
  -8   2  10    5.09    0.54
  -8   2  10    5.28    0.54
  -7  -2  10    1.79    0.30
  -7  -2  10    1.82    0.32
   7  -2 -10    1.31    0.47
   7   2 -10    1.39    0.44
  -7   2  10    2.04    0.32
  -7   2  10    1.72    0.24
  -7   2  10    1.61    0.36
  -6  -2  10    5.35    0.48
   6  -2 -10    4.23    0.63
   6   2 -10    4.85    0.66
  -6   2  10    4.88    0.42
  -6   2  10    5.43    0.37
  -6   2  10    5.44    0.47
  -5  -2  10    1.07    0.28
   5  -2 -10    0.27    0.41
  -5   2  10    1.12    0.25
  -5   2  10    0.83    0.28
  -5   2  10    0.84    0.20
   5   2 -10    0.58    0.37
   4  -2 -10   17.19    1.12
  -4  -2  10   18.46    0.74
  -4   2  10   17.08    0.66
   4   2 -10   16.92    1.10
  -4   2  10   18.34    0.76
  -4   2  10   16.42    0.63
  -3  -2  10   20.15    0.57
   3  -2 -10   21.77    1.33
  -3  -2  10   20.44    0.77
  -3   2  10   21.13    0.74
   3   2 -10   19.60    1.19
  -3   2  10   21.65    0.82
   2  -2 -10    0.07    0.28
  -2  -2  10   -0.20    0.12
   2  -2 -10    0.13    0.21
  -2  -2  10   -0.27    0.18
  -2   2  10   -0.20    0.21
  -2   2  10   -0.06    0.14
   2   2 -10   -0.36    0.16
   2   2 -10    0.06    0.36
  -1  -2  10    1.50    0.28
  -1  -2  10    1.62    0.24
   1  -2 -10    1.73    0.32
   1  -2 -10    1.34    0.44
  -1   2  10    1.89    0.33
   1   2 -10    1.45    0.27
  -1   2  10    1.68    0.28
   1   2 -10    1.11    0.46
   0  -2  10   10.50    0.57
   0  -2  10   10.38    0.55
   0  -2 -10    9.59    0.58
   0  -2 -10    9.92    0.85
   0   2  10   10.56    0.61
   0   2  10   10.26    0.60
   0   2 -10   10.87    1.04
   0   2 -10   10.61    0.55
  -1  -2 -10    2.09    0.34
   1  -2  10    1.86    0.31
  -1  -2 -10    1.35    0.36
   1  -2  10    2.35    0.35
  -1   2 -10    1.37    0.48
  -1   2 -10    1.90    0.30
   1   2  10    1.98    0.34
   1   2  10    2.04    0.35
  -2  -2 -10   18.68    1.17
   2  -2  10   16.92    0.77
  -2  -2 -10   18.25    0.82
   2  -2  10   16.24    0.82
  -2   2 -10   16.49    1.19
   2   2  10   17.35    0.86
   2   2  10   18.65    0.84
  -2   2 -10   16.81    0.73
   3  -2  10    2.63    0.43
   3  -2  10    4.28    0.46
  -3  -2 -10    3.47    0.44
   3   2  10    3.35    0.46
  -3   2 -10    2.54    0.50
   3   2  10    2.95    0.42
   4  -2  10   -0.25    0.29
  -4  -2 -10    0.54    0.26
   4  -2  10    0.51    0.28
   4   2  10    0.25    0.26
   4   2  10    0.19    0.21
  -4   2 -10    0.42    0.21
   5  -2  10    3.35    0.49
  -5  -2 -10    3.44    0.48
   5   2  10    2.76    0.54
   5   2  10    3.56    0.52
  -6  -2 -10    1.67    0.42
   6   2  10    1.35    0.42
 -11  -3  10   -0.30    0.26
 -11  -3  10   -0.51    0.32
 -11   3  10   -0.10    0.33
 -10  -3  10    0.13    0.28
 -10  -3  10   -0.12    0.30
 -10   3  10    0.01    0.23
 -10   3  10   -0.42    0.27
  10   3 -10   -0.36    0.30
  -9  -3  10    0.51    0.30
  -9  -3  10    0.57    0.32
  -9   3  10    0.87    0.29
   9   3 -10    0.27    0.36
  -9   3  10    0.67    0.32
   8  -3 -10    1.74    0.48
  -8  -3  10    2.50    0.38
  -8  -3  10    2.55    0.37
   8   3 -10    2.02    0.45
  -8   3  10    2.48    0.32
  -8   3  10    2.53    0.40
  -8   3  10    2.36    0.41
  -7  -3  10    0.32    0.27
   7  -3 -10   -0.24    0.34
  -7   3  10    0.32    0.26
   7   3 -10    0.15    0.33
  -7   3  10    0.34    0.21
  -7   3  10    0.46    0.23
  -6  -3  10    6.03    0.49
   6  -3 -10    4.39    0.64
  -6   3  10    6.13    0.52
  -6   3  10    5.78    0.43
  -6   3  10    5.58    0.43
   6   3 -10    6.06    0.73
   5  -3 -10   23.34    1.36
  -5  -3  10   24.27    0.85
  -5   3  10   22.44    0.77
  -5   3  10   23.85    0.89
   5   3 -10   22.54    1.29
  -5   3  10   22.90    0.80
   4  -3 -10    2.43    0.53
  -4  -3  10    2.44    0.34
  -4   3  10    2.31    0.29
  -4   3  10    3.06    0.39
  -4   3  10    2.64    0.31
   4   3 -10    2.20    0.49
  -3  -3  10    1.18    0.27
   3  -3 -10    1.10    0.24
   3  -3 -10    0.98    0.36
   3   3 -10    0.97    0.39
  -3   3  10    1.54    0.32
  -3   3  10    0.92    0.22
  -2  -3  10    1.65    0.29
   2  -3 -10    1.54    0.27
   2  -3 -10    1.04    0.36
   2   3 -10    1.51    0.26
  -2   3  10    1.79    0.32
   2   3 -10    1.50    0.40
  -2   3  10    1.26    0.25
   1  -3 -10    5.60    0.69
   1  -3 -10    6.01    0.43
  -1  -3  10    5.63    0.39
  -1  -3  10    5.73    0.43
   1   3 -10    5.95    0.41
   1   3 -10    5.45    0.72
  -1   3  10    5.99    0.49
  -1   3  10    5.73    0.48
   0  -3  10   31.18    0.98
   0  -3  10   30.98    0.96
   0  -3 -10   31.14    1.52
   0  -3 -10   31.09    1.02
   0   3  10   32.44    1.10
   0   3 -10   29.52    0.92
   0   3  10   31.11    1.04
   0   3 -10   30.25    1.58
  -1  -3 -10    0.84    0.35
   1  -3  10    0.96    0.23
  -1  -3 -10    0.81    0.24
   1  -3  10    0.34    0.22
  -1   3 -10    0.98    0.24
   1   3  10    0.76    0.27
   1   3  10    0.64    0.27
  -1   3 -10    0.23    0.42
   2  -3  10    2.98    0.40
  -2  -3 -10    3.49    0.46
   2   3  10    3.90    0.41
   2   3  10    3.36    0.43
  -2   3 -10    2.41    0.55
  -3  -3 -10    0.98    0.28
   3  -3  10    0.91    0.25
  -3   3 -10   -0.12    0.35
   3   3  10    0.76    0.31
   3   3  10    0.37    0.30
   4  -3  10    0.26    0.27
  -4  -3 -10    0.59    0.26
   4   3  10    0.02    0.32
  -4   3 -10    0.64    0.24
   4   3  10    0.61    0.31
  -5  -3 -10    0.09    0.23
   5  -3  10    0.08    0.27
   5   3  10   -0.12    0.19
  -5   3 -10    0.57    0.25
   5   3  10   -0.25    0.35
  -6  -3 -10    4.79    0.62
   6   3  10    4.36    0.61
 -11  -4  10    0.75    0.34
 -10  -4  10    0.09    0.27
 -10  -4  10   -0.25    0.30
 -10   4  10    0.09    0.33
  10   4 -10   -0.44    0.29
  -9  -4  10   -0.17    0.26
  -9   4  10   -0.02    0.29
  -9   4  10    0.00    0.29
   9   4 -10   -0.08    0.32
  -8  -4  10    0.11    0.20
   8  -4 -10   -0.01    0.30
   8   4 -10   -0.34    0.28
  -8   4  10   -0.17    0.25
  -8   4  10    0.19    0.22
  -8   4  10    0.19    0.20
  -7  -4  10    1.40    0.34
   7  -4 -10    0.58    0.36
  -7   4  10    1.15    0.32
  -7   4  10    1.38    0.27
   7   4 -10    0.93    0.41
  -7   4  10    1.23    0.27
  -6  -4  10    0.47    0.25
   6  -4 -10    0.37    0.35
   6   4 -10    0.12    0.33
  -6   4  10    0.26    0.26
  -6   4  10    0.44    0.23
  -6   4  10    0.23    0.20
  -5  -4  10    6.00    0.47
   5  -4 -10    5.93    0.82
  -5   4  10    6.00    0.45
  -5   4  10    6.73    0.47
   5   4 -10    6.41    0.82
  -5   4  10    6.79    0.49
  -4  -4  10    4.76    0.42
   4  -4 -10    4.61    0.66
   4   4 -10    4.88    0.67
  -4   4  10    5.88    0.47
  -4   4  10    5.85    0.43
  -4   4  10    5.35    0.48
   3  -4 -10    0.57    0.37
   3  -4 -10    1.30    0.26
  -3  -4  10    1.40    0.27
  -3   4  10    0.90    0.19
   3   4 -10    1.39    0.25
  -3   4  10    0.89    0.28
  -3   4  10    1.08    0.25
   3   4 -10    0.82    0.37
  -2  -4  10    3.43    0.36
   2  -4 -10    2.14    0.44
   2  -4 -10    2.94    0.34
  -2   4  10    2.85    0.37
  -2   4  10    3.59    0.36
   2   4 -10    2.01    0.49
   2   4 -10    3.40    0.33
   1  -4 -10    0.23    0.17
  -1  -4  10    0.48    0.21
   1  -4 -10    0.23    0.25
   1   4 -10    0.33    0.35
  -1   4  10    0.53    0.20
  -1   4  10    0.11    0.22
   0  -4 -10    0.42    0.31
   0  -4  10   -0.04    0.17
   0  -4 -10    0.33    0.19
   0   4  10    0.21    0.18
   0   4 -10    0.03    0.37
   0   4  10    0.12    0.21
   1  -4  10    0.98    0.25
  -1  -4 -10    0.60    0.27
   1   4  10    0.68    0.26
  -1   4 -10   -0.44    0.37
   1   4  10    0.14    0.24
   2  -4  10    4.06    0.41
  -2  -4 -10    5.24    0.51
  -2   4 -10    2.23    0.61
   2   4  10    3.87    0.41
   2   4  10    3.10    0.46
  -3  -4 -10    1.86    0.39
   3  -4  10    2.47    0.38
   3   4  10    1.68    0.36
   3   4  10    1.88    0.35
   4  -4  10    1.84    0.36
  -4  -4 -10    1.63    0.40
  -4   4 -10    1.53    0.33
   4   4  10    1.39    0.41
   4   4  10    1.52    0.34
  -5  -4 -10    0.22    0.24
   5  -4  10    0.26    0.27
  -5   4 -10    0.33    0.28
   5   4  10    0.34    0.32
   5   4  10   -0.14    0.36
   6   4  10    0.95    0.33
  -6   4 -10    0.51    0.29
  11   5 -10   -0.64    0.37
 -10  -5  10    0.08    0.33
 -10   5  10   -0.15    0.23
  10   5 -10   -0.39    0.29
  -9  -5  10    1.34    0.37
   9   5 -10    0.76    0.44
  -9   5  10    0.68    0.34
  -9   5  10    0.63    0.30
  -8  -5  10    0.24    0.28
  -8   5  10    0.28    0.24
  -8   5  10   -0.19    0.24
   8   5 -10   -0.06    0.33
   7  -5 -10    1.18    0.36
  -7  -5  10    1.15    0.31
   7   5 -10    0.87    0.42
  -7   5  10    1.02    0.32
  -7   5  10    0.83    0.29
  -7   5  10    1.05    0.29
  -6  -5  10    0.27    0.24
   6  -5 -10    0.27    0.31
   6   5 -10    0.67    0.33
  -6   5  10    0.00    0.24
  -6   5  10    0.14    0.25
  -6   5  10    0.84    0.27
   5  -5 -10    5.43    0.77
  -5  -5  10    5.57    0.45
  -5   5  10    5.97    0.45
  -5   5  10    6.53    0.51
   5   5 -10    5.28    0.71
  -5   5  10    5.39    0.50
   4  -5 -10    1.65    0.44
  -4  -5  10    2.46    0.33
  -4   5  10    1.95    0.34
  -4   5  10    1.79    0.32
  -4   5  10    2.09    0.28
   4   5 -10    1.36    0.43
   3  -5 -10   12.83    1.02
   3  -5 -10   11.97    0.64
  -3  -5  10   12.15    0.59
  -3   5  10   11.47    0.59
   3   5 -10   11.36    1.01
  -3   5  10   13.39    0.70
  -3   5  10   11.53    0.48
   2  -5 -10    1.27    0.37
  -2  -5  10    1.42    0.26
   2  -5 -10    1.66    0.33
   2   5 -10    1.08    0.40
  -2   5  10    1.48    0.32
  -2   5  10    1.29    0.30
  -1  -5  10    5.98    0.43
   1  -5 -10    5.78    0.44
   1  -5 -10    6.24    0.81
  -1   5  10    5.62    0.48
   1   5 -10    6.04    0.83
  -1   5  10    6.37    0.56
   0  -5  10    3.47    0.36
   0  -5 -10    3.34    0.40
   0   5  10    2.91    0.40
   0   5  10    2.81    0.41
   0   5 -10    2.24    0.51
  -1  -5 -10    6.59    0.54
   1  -5  10    7.13    0.48
   1   5  10    6.44    0.62
  -1   5 -10    5.84    0.90
   1   5  10    7.20    0.55
   2  -5  10    1.87    0.32
  -2  -5 -10    2.53    0.39
   2   5  10    2.23    0.36
  -2   5 -10    0.81    0.49
   2   5  10    1.85    0.39
   3  -5  10    1.38    0.31
  -3  -5 -10    2.30    0.39
   3   5  10    1.46    0.32
   3   5  10    1.19    0.33
  -4  -5 -10    7.40    0.59
   4  -5  10    7.29    0.57
   4   5  10    6.62    0.63
   4   5  10    6.94    0.76
  -4   5 -10    6.80    0.60
  -5   5 -10    1.47    0.35
   5   5  10    1.03    0.36
  11   6 -10   -0.50    0.33
 -10   6  10    0.20    0.28
  10   6 -10   -0.17    0.36
  -9  -6  10   -0.02    0.29
  -9   6  10   -0.18    0.29
   9   6 -10   -0.15    0.35
  -9   6  10    0.12    0.25
  -8  -6  10    0.61    0.30
  -8   6  10    0.99    0.33
  -8   6  10    0.45    0.30
   8   6 -10    0.32    0.41
  -7  -6  10    0.21    0.25
  -7   6  10   -0.09    0.23
  -7   6  10    0.38    0.26
   7   6 -10    0.10    0.34
   6  -6 -10    6.31    0.74
  -6  -6  10    4.22    0.44
  -6   6  10    4.97    0.53
   6   6 -10    4.01    0.67
  -6   6  10    4.62    0.46
   5  -6 -10   12.46    0.98
  -5  -6  10   12.28    0.64
   5   6 -10   12.89    1.05
  -5   6  10   12.58    0.61
  -5   6  10   12.66    0.73
   4  -6 -10    0.26    0.31
  -4  -6  10    0.21    0.21
  -4   6  10    0.11    0.23
  -4   6  10    0.40    0.25
   4   6 -10    0.32    0.35
  -4   6  10    0.36    0.18
  -3  -6  10    2.39    0.31
   3  -6 -10    2.66    0.36
  -3   6  10    2.54    0.39
  -3   6  10    1.97    0.34
   3   6 -10    1.79    0.47
  -2  -6  10    1.72    0.29
   2  -6 -10    2.02    0.35
   2   6 -10    1.80    0.48
  -2   6  10    1.23    0.31
  -2   6  10    1.62    0.33
   1  -6 -10    0.45    0.25
  -1  -6  10    0.18    0.17
   1   6 -10    0.16    0.33
  -1   6  10    0.40    0.23
  -1   6  10    0.45    0.27
   0  -6 -10    0.63    0.27
   0  -6  10    0.77    0.23
   0   6  10    0.50    0.21
   0   6  10    0.38    0.27
   0   6 -10    0.47    0.39
   1  -6  10    3.17    0.35
  -1  -6 -10    3.44    0.45
  -1   6 -10    2.55    0.58
   1   6  10    3.42    0.44
   1   6  10    3.14    0.44
   2  -6  10    0.26    0.22
  -2  -6 -10    0.57    0.30
   2   6  10    0.24    0.29
   2   6  10    0.56    0.27
  -2   6 -10   -0.87    0.44
  -3  -6 -10    1.49    0.36
   3  -6  10    1.58    0.31
   3   6  10    1.01    0.39
   4  -6  10    0.97    0.31
  -4  -6 -10    1.12    0.38
   4   6  10    0.20    0.36
  -4   6 -10    0.99    0.28
  10   7 -10   -0.44    0.35
 -10   7  10   -0.11    0.27
  -9  -7  10    0.19    0.31
  -9   7  10    0.31    0.29
  -9   7  10    0.36    0.35
[truncated: 75,520 more chars]
