# Supplementary material for: Crystal structure of (Z)-3-{3-(4-chloro­phen­yl)-2-[(4-chloro­phen­yl)imino]-2,3-di­hydro­thia­zol-4-yl}-2H-chromen-2-one
Source: Acta Crystallogr Sect E Struct Rep Online. 2014 Nov 19;70(Pt 12):o1268–9. doi: 10.1107/S1600536814024775 (PMC4257461; doi:10.1107/S1600536814024775)
Supplement: Supplementary file 2 [file e-70-o1268-Isup2.hkl]

#
# h,k,l, Fc-squared, Fo-squared, sigma(Fo-squared), status flag
#
data_I
_shelx_title ' GV7 in P2(1)'
_shelx_refln_list_code          4
_shelx_F_calc_maximum      130.70
_exptl_crystal_F_000       476.00
_reflns_d_resolution_high  0.7071

loop_
 _space_group_symop_operation_xyz
 'x, y, z'
 '-x, y+1/2, -z'

_cell_length_a     9.1491
_cell_length_b    10.3099
_cell_length_c    11.9347
_cell_angle_alpha  90.000
_cell_angle_beta  111.587
_cell_angle_gamma  90.000

_shelx_F_squared_multiplier     1.000

loop_
 _refln_index_h
 _refln_index_k
 _refln_index_l
 _refln_F_squared_calc
 _refln_F_squared_meas
 _refln_F_squared_sigma
 _refln_observed_status
   1 -13   0         31.37         36.32         5.25 o
   2 -13   0         10.73         12.26         4.08 o
   3 -13   0         13.08         14.51         4.78 o
   4 -13   0          3.40          5.63         5.12 o
   5 -13   0         27.48         28.34         6.66 o
   0 -12   0         94.14        113.00         9.73 o
   1 -12   0          8.12         12.45         4.69 o
   2 -12   0         35.76         34.51         4.89 o
   3 -12   0          4.02          4.92         3.08 o
   4 -12   0         16.43         12.80         5.29 o
   5 -12   0         14.79         10.92         5.12 o
   6 -12   0         16.53         18.09         4.78 o
   1 -11   0        102.18        110.28         6.40 o
   2 -11   0         41.64         45.71         8.11 o
   3 -11   0         43.17         44.24         4.53 o
   4 -11   0         67.33         70.20         4.72 o
   5 -11   0         10.92          9.76         3.07 o
   6 -11   0          1.58          2.56         4.27 o
   7 -11   0          5.90          7.68         5.12 o
   0 -10   0        164.42        178.55         9.73 o
   1 -10   0          2.81          2.11         2.59 o
   2 -10   0         14.06         14.91         1.80 o
   3 -10   0         96.29         84.93         3.66 o
   4 -10   0         56.14         56.37         3.61 o
   5 -10   0          4.81          0.12         2.65 o
   6 -10   0         28.34         43.36         5.97 o
   7 -10   0          1.86          2.22         4.27 o
   8 -10   0          6.21          2.90         5.12 o
   1  -9   0         92.79         93.43         2.96 o
   2  -9   0         33.84         33.69         2.46 o
   3  -9   0         72.07         72.15         3.73 o
   4  -9   0          3.80          1.23         2.08 o
   5  -9   0         73.67         74.28         4.62 o
   6  -9   0          1.62         -0.60         1.55 o
   7  -9   0          6.11          3.93         2.40 o
   8  -9   0          7.84          8.65         3.15 o
   9  -9   0          0.49         -2.56         3.58 o
   0  -8   0        569.10        563.98        15.19 o
   1  -8   0        353.60        350.25         4.53 o
   2  -8   0        251.66        254.64         5.00 o
   3  -8   0         74.47         69.48         3.11 o
   4  -8   0         40.22         42.99         2.39 o
   5  -8   0         44.02         46.27         3.10 o
   6  -8   0          3.37          1.97         1.79 o
   7  -8   0         40.03         35.46         3.90 o
   8  -8   0          3.11          1.43         2.82 o
   9  -8   0          9.07          4.55         3.47 o
   1  -7   0        273.78        269.55         3.71 o
   2  -7   0          6.79          8.07         1.21 o
   3  -7   0        237.49        237.27         3.30 o
   4  -7   0        196.56        191.14         3.83 o
   5  -7   0         25.67         25.60         2.35 o
   6  -7   0          1.58          0.03         1.54 o
   7  -7   0          0.14         -1.86         1.86 o
   8  -7   0          0.57         -2.30         2.30 o
   9  -7   0          4.88          6.00         3.57 o
   0  -6   0       1656.43       1609.18        15.18 o
   1  -6   0         32.13         27.14         0.67 o
   2  -6   0         45.22         43.01         1.32 o
   3  -6   0        155.34        153.50         2.68 o
   4  -6   0         70.34         72.40         2.07 o
   5  -6   0         21.56         21.60         2.03 o
   6  -6   0        241.19        245.96         5.39 o
   7  -6   0         56.92         59.34         4.74 o
   8  -6   0          0.55          1.31         2.28 o
   9  -6   0          1.07          1.70         2.94 o
  10  -6   0          1.49          1.13         3.41 o
   1  -5   0         56.21         50.10         1.15 o
   2  -5   0       1840.87       1858.81        13.91 o
   3  -5   0        477.07        495.56         4.62 o
   4  -5   0        292.95        282.61         3.81 o
   5  -5   0        199.38        202.80         3.59 o
   6  -5   0         49.23         48.62         2.19 o
   7  -5   0         30.23         30.59         3.79 o
   8  -5   0         19.05         22.08         3.79 o
   9  -5   0         22.90         28.34         4.37 o
  10  -5   0         11.45         16.88         5.04 o
   0  -4   0       3577.70       3501.51        31.26 o
   1  -4   0        224.08        223.91         2.73 o
   2  -4   0       1023.75       1030.66         8.27 o
   3  -4   0        184.56        194.54         2.52 o
   4  -4   0        208.04        207.02         2.98 o
   5  -4   0          6.52          4.73         1.02 o
   6  -4   0         11.44          9.86         1.32 o
   7  -4   0         57.18         54.98         3.36 o
   8  -4   0         19.78         21.92         2.68 o
   9  -4   0         17.48         19.25         3.93 o
  10  -4   0          2.85          2.99         3.18 o
   1  -3   0       2198.05       2228.03        14.06 o
   2  -3   0        977.27       1006.88         7.21 o
   3  -3   0        295.16        294.52         2.80 o
   4  -3   0        226.10        236.59         3.13 o
   5  -3   0        771.36        770.09         7.95 o
   6  -3   0         54.10         50.88         1.94 o
   7  -3   0         54.63         55.28         3.49 o
   8  -3   0          9.03          3.70         2.75 o
   9  -3   0          7.50          7.94         4.86 o
  10  -3   0         12.92         12.80         3.74 o
  11  -3   0         23.36         28.16         7.17 o
   0  -2   0       8299.99       7999.45       117.44 o
   1  -2   0       3001.24       3091.18        19.08 o
   2  -2   0        685.93        658.95         4.26 o
   3  -2   0         37.49         32.25         1.26 o
   4  -2   0        497.78        505.76         5.42 o
   5  -2   0        263.43        266.50         3.70 o
   6  -2   0        158.87        154.03         2.73 o
   7  -2   0         54.32         51.36         3.11 o
   8  -2   0         89.54         94.44         4.63 o
   9  -2   0         58.51         60.41         6.08 o
  10  -2   0          9.55          5.91         3.84 o
  11  -2   0          3.66          2.47         5.72 o
   1  -1   0        338.12        355.78         2.33 o
   2  -1   0       2748.68       2789.05        16.98 o
   3  -1   0        642.34        635.39         5.87 o
   4  -1   0       1181.78       1171.92        11.61 o
   5  -1   0        298.21        311.36         4.16 o
   6  -1   0         79.18         82.30         2.67 o
   7  -1   0         10.36          7.39         2.48 o
   8  -1   0          4.93          3.99         2.18 o
   9  -1   0        161.38        169.55         6.04 o
  10  -1   0         10.27          6.23         2.82 o
  11  -1   0          5.60          2.48         4.52 o
   1   0   0        109.27        106.10         4.15 o
   2   0   0        116.22        102.05         1.46 o
   3   0   0        972.04        975.07        10.07 o
   4   0   0         71.31         66.22         2.13 o
   5   0   0         35.13         40.33         1.98 o
   6   0   0        248.69        241.02         5.47 o
   7   0   0         62.39         59.94         2.85 o
   8   0   0          0.29         -1.94         1.94 o
   9   0   0         18.81         13.71         2.74 o
  10   0   0          2.05         -1.93         2.33 o
  11   0   0          9.70          0.45         4.96 o
  12   0   0          1.65          7.34         7.00 o
   1   1   0        341.73        361.71         2.35 o
   2   1   0       2767.44       2831.21        14.79 o
   3   1   0        625.50        617.07         5.04 o
   4   1   0       1159.99       1151.05         9.57 o
   5   1   0        283.43        295.99         3.74 o
   6   1   0         80.80         84.76         2.68 o
   7   1   0         11.67          9.45         1.74 o
   8   1   0          4.54          3.57         2.10 o
   9   1   0        161.18        171.34         6.10 o
  10   1   0          9.68          7.71         3.03 o
  11   1   0          5.64          6.39         4.48 o
   0   2   0       8365.87       8350.74       118.46 o
   1   2   0       3016.22       3100.17        17.10 o
   2   2   0        680.49        654.49         4.65 o
   3   2   0         37.43         34.49         1.36 o
   4   2   0        503.93        513.60         5.29 o
   5   2   0        258.02        265.13         3.72 o
   6   2   0        154.79        151.59         4.05 o
   7   2   0         54.43         48.06         2.96 o
   8   2   0         87.78         87.30         3.89 o
   9   2   0         59.07         67.47         7.57 o
  10   2   0          9.34          9.51         3.27 o
  11   2   0          3.63          1.90         6.91 o
   1   3   0       2116.26       2145.87        14.42 o
   2   3   0        984.96       1033.43         9.47 o
   3   3   0        301.79        301.53         3.26 o
   4   3   0        226.24        242.62         4.10 o
   5   3   0        769.17        764.86         9.16 o
   6   3   0         57.18         58.93         2.81 o
   7   3   0         56.70         51.55         3.11 o
   8   3   0          9.89          4.49         1.81 o
   9   3   0          7.63          6.50         2.62 o
  10   3   0         12.81          8.85         4.04 o
  11   3   0         23.64         20.22         4.95 o
   0   4   0       3544.58       3503.67        40.21 o
   1   4   0        240.95        244.81         2.29 o
   2   4   0       1036.73       1056.73         8.54 o
   3   4   0        178.15        187.96         2.76 o
   4   4   0        216.91        216.55         2.84 o
   5   4   0          8.08          5.71         1.25 o
   6   4   0          9.90          9.68         1.84 o
   7   4   0         56.10         48.57         2.97 o
   8   4   0         19.73         20.81         3.05 o
   9   4   0         17.72         16.80         3.31 o
  10   4   0          2.76         -2.78         2.78 o
  11   4   0         10.55          6.64         4.69 o
   1   5   0         50.59         49.62         4.41 o
   2   5   0       1853.28       1898.65        14.41 o
   3   5   0        469.49        490.77         5.18 o
   4   5   0        289.66        278.23         4.12 o
   5   5   0        196.99        202.08         4.26 o
   6   5   0         48.45         42.06         2.63 o
   7   5   0         29.28         31.92         3.58 o
   8   5   0         19.44         21.43         2.99 o
   9   5   0         23.17         22.95         3.97 o
  10   5   0         11.45          6.55         4.04 o
   0   6   0       1669.96       1661.89        32.60 o
   1   6   0         31.75         25.55         1.36 o
   2   6   0         44.91         42.93         1.45 o
   3   6   0        153.52        150.64         2.97 o
   4   6   0         72.90         75.19         2.26 o
   5   6   0         22.42         23.00         2.38 o
   6   6   0        244.36        242.74         6.36 o
   7   6   0         56.65         54.63         4.71 o
   8   6   0          0.53         -2.67         2.67 o
   9   6   0          0.99         -3.28         3.28 o
  10   6   0          1.51         -4.78         4.78 o
   1   7   0        271.08        270.72         4.28 o
   2   7   0          6.68          7.30         1.17 o
   3   7   0        235.37        238.64         5.17 o
   4   7   0        201.66        203.04         4.60 o
   5   7   0         22.80         20.18         2.96 o
   6   7   0          1.51         -0.17         2.38 o
   7   7   0          0.06         -1.11         2.78 o
   8   7   0          0.63         -1.99         2.95 o
   9   7   0          4.53         -3.04         3.86 o
   0   8   0        570.74        565.81        11.02 o
   1   8   0        349.19        350.59         7.21 o
   2   8   0        251.90        246.95         7.21 o
   3   8   0         72.88         76.89         4.76 o
   4   8   0         42.79         42.05         3.29 o
   5   8   0         43.75         44.39         4.10 o
   6   8   0          3.38          0.03         2.70 o
   7   8   0         39.18         33.82         4.27 o
   8   8   0          3.04         -1.64         3.50 o
   9   8   0          9.12          7.34         5.12 o
   1   9   0         99.34        102.18         3.48 o
   2   9   0         36.45         30.55         3.44 o
   3   9   0         71.61         70.07         5.12 o
   4   9   0          4.29          5.30         3.93 o
   5   9   0         72.88         79.37         5.71 o
   6   9   0          1.72         -0.12         2.74 o
   7   9   0          6.18          1.00         3.35 o
   8   9   0          7.95         11.27         6.32 o
   0  10   0        163.98        176.48         6.56 o
   1  10   0          3.12          4.75         1.38 o
   2  10   0         13.73         12.76         2.38 o
   3  10   0         93.55         91.53         9.81 o
   4  10   0         56.61         49.17         4.65 o
   5  10   0          5.15          3.12         2.82 o
   6  10   0         28.71         26.13         4.78 o
   7  10   0          1.97         -2.39         5.12 o
   1  11   0        100.48        117.05         5.16 o
   2  11   0         42.40         37.97         3.38 o
   3  11   0         42.48         42.61         4.40 o
   4  11   0         66.47         69.02         7.25 o
   5  11   0         11.38          3.76         3.14 o
   6  11   0          1.57         -1.19         4.78 o
   0  12   0         97.06         98.49         9.90 o
   1  12   0          8.54          8.49         3.32 o
   2  12   0         36.24         29.18         3.41 o
   3  12   0          3.73          0.88         2.06 o
   4  12   0         16.87          3.24         4.27 o
   5  12   0         14.50         14.51         5.97 o
   1  13   0         30.94         37.55         5.07 o
   2  13   0         10.79          9.23         3.55 o
   3  13   0         12.23         11.91         4.27 o
   4  13   0          3.25          2.29         3.32 o
   0  14   0          7.09          9.05         5.29 o
   1  14   0          3.82          4.78         3.37 o
  -5 -13   1          3.72         10.41         5.29 o
  -4 -13   1          8.10         10.92         5.46 o
  -3 -13   1          1.07         -2.05         4.44 o
  -2 -13   1         15.40         17.07         6.15 o
  -1 -13   1        116.91        145.95         8.03 o
   0 -13   1         28.74         30.33         4.74 o
   1 -13   1         14.73         13.23         4.22 o
   2 -13   1         37.52         35.14         5.25 o
   3 -13   1          4.30          6.36         3.79 o
   4 -13   1          0.79          0.00         4.78 o
  -7 -12   1         14.99         14.34         5.29 o
  -5 -12   1          5.00          2.39         4.44 o
  -4 -12   1         37.67         45.23         7.17 o
  -3 -12   1         39.63         51.89         7.68 o
  -2 -12   1         23.16         28.99         5.21 o
  -1 -12   1         19.37         22.50         4.08 o
   0 -12   1          3.43          5.35         3.16 o
   1 -12   1         35.04         36.30         4.53 o
   2 -12   1         89.96         96.19        13.48 o
   3 -12   1         21.72         26.48         4.57 o
   4 -12   1         33.73         32.15         4.59 o
   5 -12   1          2.93          3.58         3.16 o
   6 -12   1          6.17          2.56         4.27 o
  -7 -11   1          0.68          0.85         4.44 o
  -6 -11   1         17.03         18.31         5.97 o
  -5 -11   1          9.76         10.29         2.79 o
  -4 -11   1         16.88         18.59         3.24 o
  -3 -11   1          4.57          7.85         4.61 o
  -2 -11   1         22.90         28.52         5.29 o
  -1 -11   1         56.89         64.57         5.49 o
   0 -11   1         34.48         31.70         4.28 o
   1 -11   1         11.64         13.74         3.50 o
   2 -11   1         30.14         36.47         4.28 o
   3 -11   1          4.46          4.76         1.86 o
   4 -11   1         27.77         32.07         3.10 o
   5 -11   1          6.53          9.65         3.01 o
   6 -11   1         22.47         30.38         5.46 o
   7 -11   1          9.02         12.63         6.15 o
  -8 -10   1          2.48          3.76         4.78 o
  -7 -10   1         13.25         18.26         5.46 o
  -6 -10   1         10.98         14.31         3.26 o
  -5 -10   1          2.67          0.12         2.28 o
  -4 -10   1         16.94         20.02         2.90 o
  -3 -10   1         72.42         78.08         3.46 o
  -2 -10   1         84.20         90.46         5.20 o
  -1 -10   1         11.83         15.43         3.25 o
   0 -10   1         21.62         25.07         6.32 o
   1 -10   1         46.62         48.55         2.51 o
   2 -10   1        109.70        117.68         4.05 o
   3 -10   1          3.82          3.40         1.91 o
   4 -10   1         44.96         45.14         3.46 o
   5 -10   1          8.11          6.15         2.07 o
   6 -10   1         20.39         24.75         5.46 o
   7 -10   1          7.85         10.07         4.95 o
  -9  -9   1          2.10          2.56         3.93 o
  -8  -9   1          0.17         -0.34         2.49 o
  -7  -9   1         28.25         26.10         3.40 o
  -6  -9   1         20.94         25.20         3.38 o
  -5  -9   1         49.56         47.87         3.96 o
  -4  -9   1         43.05         56.45         5.21 o
  -3  -9   1        275.00        264.60         5.63 o
  -2  -9   1        259.98        254.74         4.92 o
  -1  -9   1        114.90        123.15         5.61 o
   0  -9   1         13.34         13.92         1.33 o
   1  -9   1        454.08        438.95         7.04 o
   2  -9   1        139.62        144.07         4.91 o
   3  -9   1         13.28          9.79         1.98 o
   4  -9   1          5.29          4.89         2.27 o
   5  -9   1         82.48         73.50         2.98 o
   6  -9   1          8.61         10.68         2.46 o
   7  -9   1         11.38         11.31         2.99 o
   8  -9   1          0.47         -2.61         2.99 o
   9  -9   1          0.39          1.71         4.27 o
  -9  -8   1          6.06          5.69         3.48 o
  -8  -8   1          8.27          4.96         2.71 o
  -7  -8   1          7.74         13.01         2.87 o
  -6  -8   1          8.87          8.10         1.95 o
  -5  -8   1        133.64        135.95         4.09 o
  -4  -8   1        154.14        150.92         5.07 o
  -3  -8   1        436.06        454.78         7.36 o
  -2  -8   1         27.22         29.80         1.16 o
  -1  -8   1         32.61         31.63         1.18 o
   0  -8   1        247.71        238.65         5.29 o
   1  -8   1         23.87         22.11         1.94 o
   2  -8   1         33.68         29.34         2.29 o
   3  -8   1        364.89        350.72         6.57 o
   4  -8   1         19.08         13.79         1.57 o
   5  -8   1          6.96          4.65         1.47 o
   6  -8   1         17.60         19.25         2.95 o
   7  -8   1         15.46         15.74         3.15 o
   8  -8   1          4.74          3.24         2.94 o
   9  -8   1         18.98         16.05         5.12 o
 -10  -7   1          3.22         -3.41         3.93 o
  -9  -7   1          5.63          3.24         2.83 o
  -8  -7   1         10.59         11.66         3.35 o
  -7  -7   1         15.57         18.48         4.86 o
  -6  -7   1         33.21         38.85         2.86 o
  -5  -7   1         58.44         58.62         3.04 o
  -4  -7   1        427.88        414.09         6.54 o
  -3  -7   1        147.05        147.99         3.25 o
  -2  -7   1        114.77        101.88         3.15 o
  -1  -7   1        533.62        513.05         4.23 o
   0  -7   1         27.90         26.62         1.65 o
   1  -7   1        491.51        501.28         9.77 o
   2  -7   1         59.70         50.25         1.39 o
   3  -7   1         42.35         40.73         1.59 o
   4  -7   1         72.11         74.16         2.62 o
   5  -7   1        149.94        160.25         3.78 o
   6  -7   1         26.31         26.74         3.12 o
   7  -7   1          8.40         11.13         3.07 o
   8  -7   1         10.23         11.83         3.25 o
   9  -7   1         19.45         25.86         4.27 o
 -10  -6   1          9.72          7.29         3.69 o
  -9  -6   1          3.23          2.61         3.30 o
  -8  -6   1          8.05          7.65         2.87 o
  -7  -6   1         14.04         12.99         3.08 o
  -6  -6   1         66.73         63.69         3.23 o
  -5  -6   1          7.04          3.61         1.50 o
  -4  -6   1        144.42        149.26         3.11 o
  -3  -6   1        505.03        501.32        11.41 o
  -2  -6   1        851.52        833.49        22.12 o
  -1  -6   1        281.46        280.30         2.72 o
   0  -6   1        639.85        645.09         7.78 o
   1  -6   1         13.90         13.98         1.11 o
   2  -6   1        464.91        461.09         4.22 o
   3  -6   1        129.03        127.45         2.54 o
   4  -6   1        147.25        141.22         3.18 o
   5  -6   1        175.47        177.35         3.78 o
   6  -6   1         16.23         13.76         1.92 o
   7  -6   1          9.92         12.59         4.01 o
   8  -6   1         23.52         22.43         3.81 o
   9  -6   1          5.19          7.51         3.93 o
 -10  -5   1          0.76         -3.12         3.12 o
  -9  -5   1          4.52          7.29         3.28 o
  -8  -5   1         45.55         53.52         4.86 o
  -7  -5   1         35.04         35.03         2.13 o
  -6  -5   1        128.91        133.37         3.29 o
  -5  -5   1        230.79        240.40         4.81 o
  -4  -5   1        329.80        312.26         4.46 o
  -3  -5   1       1115.38       1115.91         8.88 o
  -2  -5   1        784.39        760.31         7.48 o
  -1  -5   1        139.61        135.27         4.31 o
   0  -5   1        606.99        590.75         7.04 o
   1  -5   1        488.17        503.00         4.57 o
   2  -5   1        420.27        447.27         4.67 o
   3  -5   1        280.39        287.09         3.58 o
   4  -5   1        223.60        217.85         3.31 o
   5  -5   1         65.82         62.21         2.06 o
   6  -5   1          7.61          4.86         1.30 o
   7  -5   1         76.30         78.31         5.38 o
   8  -5   1         75.72         74.98         5.31 o
   9  -5   1          4.04          4.08         3.40 o
  10  -5   1         16.67         19.22         4.39 o
 -11  -4   1         16.88         10.24         6.83 o
 -10  -4   1         16.92         23.11         4.62 o
  -9  -4   1         10.47          9.71         4.27 o
  -8  -4   1         20.76         18.72         2.54 o
  -7  -4   1         30.47         32.34         2.04 o
  -6  -4   1         10.39          9.48         1.32 o
  -5  -4   1        211.06        210.14         3.63 o
  -4  -4   1        430.70        414.75         4.59 o
  -3  -4   1        312.46        333.11         3.79 o
  -2  -4   1        267.97        286.12         2.85 o
  -1  -4   1        740.33        753.17         7.96 o
   0  -4   1         92.64         81.22         2.66 o
   1  -4   1        512.27        517.73         4.11 o
   2  -4   1       1193.97       1161.51        24.51 o
   3  -4   1       2667.91       2736.15        19.55 o
   4  -4   1        268.89        282.94         3.18 o
   5  -4   1         48.30         45.61         1.84 o
   6  -4   1         19.24         19.37         2.04 o
   7  -4   1          5.89          6.04         1.81 o
   8  -4   1         41.92         41.35         5.72 o
   9  -4   1         25.59         28.76         4.52 o
  10  -4   1         15.02         16.29         3.96 o
 -11  -3   1          7.46          9.23         3.79 o
 -10  -3   1         11.34          8.63         3.81 o
  -9  -3   1          2.23          0.29         2.11 o
  -8  -3   1         47.37         47.06         3.45 o
  -7  -3   1        289.52        292.33         4.69 o
  -6  -3   1         47.35         49.57         4.05 o
  -5  -3   1         20.74         16.69         1.70 o
  -4  -3   1        177.93        185.29         3.23 o
  -3  -3   1        406.84        417.65         7.12 o
  -2  -3   1       3586.41       3523.06        26.67 o
  -1  -3   1       7354.81       7396.80        92.16 o
   0  -3   1       1833.13       1811.02        11.64 o
   1  -3   1       1860.19       1904.43        13.35 o
   2  -3   1        492.84        481.08         4.07 o
   3  -3   1         51.84         54.72         1.20 o
   4  -3   1        102.62        101.82         1.92 o
   5  -3   1        280.06        290.47         4.01 o
   6  -3   1        151.03        157.03         4.34 o
   7  -3   1         27.74         29.28         2.71 o
   8  -3   1         32.14         24.80         2.72 o
   9  -3   1          2.52          3.53         2.83 o
  10  -3   1         13.46         12.09         4.14 o
 -11  -2   1          2.50          4.33         3.77 o
 -10  -2   1          5.00          4.41         2.52 o
  -9  -2   1         18.36         18.10         2.93 o
  -8  -2   1         23.31         17.99         2.71 o
  -7  -2   1         35.70         34.25         2.82 o
  -6  -2   1        153.83        151.00         4.16 o
  -5  -2   1         86.63         91.96         2.95 o
  -4  -2   1        137.31        137.47         3.20 o
  -3  -2   1       1526.48       1488.95        10.62 o
  -2  -2   1       6736.62       6683.27        40.38 o
  -1  -2   1       4543.98       4501.16        36.98 o
   0  -2   1        190.43        195.10         1.96 o
   1  -2   1       1499.04       1504.04         9.23 o
   2  -2   1         64.32         66.52         0.96 o
   3  -2   1        512.42        480.86         3.74 o
   4  -2   1        340.50        343.96         3.61 o
   5  -2   1         21.69         18.35         1.78 o
   6  -2   1         67.33         62.41         3.21 o
   7  -2   1        122.02        119.54         4.45 o
   8  -2   1         32.77         33.38         3.09 o
   9  -2   1         47.68         42.43         3.78 o
  10  -2   1         33.34         33.46         5.31 o
  11  -2   1          0.69          1.71         6.49 o
 -11  -1   1         43.88         36.27         5.01 o
 -10  -1   1         10.83          8.77         2.92 o
  -9  -1   1         39.23         35.53         3.75 o
  -8  -1   1         61.40         60.85         4.02 o
  -7  -1   1         70.56         70.99         2.61 o
  -6  -1   1         36.49         34.51         1.86 o
  -5  -1   1        110.51        104.47         2.56 o
  -4  -1   1       1433.13       1416.96        13.63 o
  -3  -1   1        100.89        103.44         1.64 o
  -2  -1   1      10813.96      10439.86        60.99 o
  -1  -1   1       2476.70       2457.60        13.97 o
   0  -1   1        221.00        206.74         6.35 o
   1  -1   1       1468.08       1473.38         9.49 o
   2  -1   1        906.91        865.91         5.63 o
   3  -1   1        456.90        487.79         5.15 o
   4  -1   1       1015.88       1085.00        10.16 o
   5  -1   1         65.55         67.12         2.39 o
   6  -1   1        113.07        101.97         3.15 o
   7  -1   1         56.77         47.99         4.06 o
   8  -1   1         48.95         49.19         3.72 o
   9  -1   1         37.34         34.38         3.48 o
  10  -1   1          3.95         10.89         3.69 o
  11  -1   1          4.21          0.34         4.44 o
 -12   0   1          2.21         -4.78         5.80 o
 -11   0   1         10.59          9.40         3.18 o
 -10   0   1         10.24          8.01         2.78 o
  -9   0   1          0.05         -2.27         2.27 o
  -8   0   1         25.48         21.12         2.84 o
  -7   0   1          2.54          1.52         1.13 o
  -6   0   1       1249.43       1275.91        13.89 o
  -5   0   1          9.71         13.97         1.33 o
  -4   0   1       1154.12       1144.94        11.61 o
  -3   0   1        782.05        767.48         7.07 o
  -2   0   1      17081.59      16006.27       145.60 o
  -1   0   1        186.50        172.88         5.86 o
   1   0   1         52.11         52.11         0.74 o
   2   0   1       2198.69       2186.83        12.93 o
   3   0   1       2243.68       2256.86        27.52 o
   4   0   1        106.68        107.21         2.40 o
   5   0   1        307.61        300.27         4.66 o
   6   0   1         19.48         15.31         1.77 o
   7   0   1         74.42         65.76         3.81 o
   8   0   1         94.67        102.44         4.67 o
   9   0   1         27.36         30.93         3.50 o
  10   0   1          8.79          3.92         2.81 o
  11   0   1         12.73         19.65         5.97 o
 -12   1   1          0.67         -5.46         5.46 o
 -11   1   1         44.07         45.87         9.55 o
 -10   1   1         10.83         11.41         2.77 o
  -9   1   1         40.15         39.54         3.87 o
  -8   1   1         61.58         64.79         4.12 o
  -7   1   1         66.12         67.02         3.12 o
  -6   1   1         37.90         36.75         2.04 o
  -5   1   1        111.38        102.15         2.90 o
  -4   1   1       1427.49       1411.63        13.25 o
  -3   1   1        100.00        103.16         1.89 o
  -2   1   1      10719.98      10241.89        60.54 o
  -1   1   1       2413.66       2412.14        13.50 o
   0   1   1        231.91        228.83         3.48 o
   1   1   1       1475.43       1499.61         8.80 o
   2   1   1        919.18        875.43         6.77 o
   3   1   1        460.04        487.07         4.97 o
   4   1   1       1050.25       1113.91        11.25 o
   5   1   1         69.60         71.48         2.64 o
   6   1   1        111.43        104.11         3.41 o
   7   1   1         55.58         50.87         3.07 o
   8   1   1         48.56         45.33         3.25 o
   9   1   1         36.54         36.87         3.79 o
  10   1   1          4.14          3.39         2.96 o
  11   1   1          4.19          0.61         3.67 o
 -11   2   1          2.38          1.06         3.80 o
 -10   2   1          4.34         -2.80         2.80 o
  -9   2   1         17.78         16.15         3.07 o
  -8   2   1         22.05         21.50         2.49 o
  -7   2   1         35.88         34.10         2.48 o
  -6   2   1        149.85        154.00         3.83 o
  -5   2   1         84.74         93.65         2.68 o
  -4   2   1        139.10        136.18         2.85 o
  -3   2   1       1505.05       1463.35         9.84 o
  -2   2   1       6755.29       6722.18        38.30 o
  -1   2   1       4484.38       4421.43        26.66 o
   0   2   1        199.18        205.34         1.70 o
   1   2   1       1518.19       1537.73         8.98 o
   2   2   1         66.48         68.47         1.28 o
   3   2   1        509.23        473.84         4.51 o
   4   2   1        347.92        353.02         5.21 o
   5   2   1         22.30         18.48         1.66 o
   6   2   1         68.75         70.72         3.05 o
   7   2   1        122.21        120.62         4.17 o
   8   2   1         33.39         36.18         3.05 o
   9   2   1         50.05         47.80         3.68 o
  10   2   1         33.30         26.70         4.71 o
  11   2   1          0.63         -0.93         5.38 o
 -11   3   1          7.54         11.69         4.59 o
 -10   3   1         11.45          5.56         5.46 o
  -9   3   1          2.17         -0.31         1.98 o
  -8   3   1         47.63         44.19         3.33 o
  -7   3   1        284.39        291.06         5.88 o
  -6   3   1         47.45         44.75         2.44 o
  -5   3   1         20.35         20.05         1.61 o
  -4   3   1        183.71        188.03         3.45 o
  -3   3   1        410.85        411.62         4.08 o
  -2   3   1       3596.52       3583.74        25.25 o
  -1   3   1       7453.26       7439.70        48.33 o
   0   3   1       1850.33       1859.33        21.25 o
   1   3   1       1829.02       1872.80        14.54 o
   2   3   1        484.56        483.42         3.91 o
   3   3   1         49.60         54.24         1.33 o
   4   3   1        111.91        111.29         2.32 o
   5   3   1        278.10        286.72         5.17 o
   6   3   1        153.61        157.19         4.13 o
   7   3   1         26.23         27.44         2.53 o
   8   3   1         31.35         25.20         2.79 o
   9   3   1          2.57         -1.55         3.66 o
  10   3   1         13.29         10.78         5.67 o
  11   3   1          2.04         -1.07         4.61 o
 -11   4   1         17.09         15.87         4.95 o
 -10   4   1         16.95         11.66         3.35 o
  -9   4   1         10.86          9.28         2.39 o
  -8   4   1         22.15         19.88         2.51 o
  -7   4   1         30.14         29.67         2.46 o
  -6   4   1          9.33          7.25         1.56 o
  -5   4   1        208.43        199.65         4.77 o
  -4   4   1        430.43        426.34         5.13 o
  -3   4   1        320.87        344.08         4.16 o
  -2   4   1        254.06        272.98         3.56 o
  -1   4   1        732.94        754.04         5.49 o
   0   4   1         90.03         83.91         2.28 o
   1   4   1        515.44        529.08         4.80 o
   2   4   1       1195.41       1208.18         9.10 o
   3   4   1       2633.20       2751.53        19.54 o
   4   4   1        263.70        274.62         3.42 o
   5   4   1         44.85         37.40         2.25 o
   6   4   1         18.61         17.42         2.08 o
   7   4   1          6.59          6.54         1.98 o
   8   4   1         40.60         31.39         3.40 o
   9   4   1         26.10         20.61         3.47 o
  10   4   1         15.36         12.70         3.97 o
  11   4   1          0.74          3.41         5.80 o
 -10   5   1          0.73         -3.57         3.57 o
  -9   5   1          4.57          2.27         2.27 o
  -8   5   1         46.42         44.77         3.68 o
  -7   5   1         34.71         32.02         3.11 o
  -6   5   1        130.03        134.38         3.86 o
  -5   5   1        232.97        231.05         3.12 o
  -4   5   1        333.40        321.28         4.45 o
  -3   5   1       1114.88       1112.73        13.65 o
  -2   5   1        774.77        753.56         7.52 o
  -1   5   1        136.81        140.89         2.02 o
   0   5   1        600.94        591.33         7.09 o
   1   5   1        487.89        506.20         8.24 o
   2   5   1        440.70        469.56         4.41 o
   3   5   1        275.90        283.47         3.38 o
   4   5   1        224.99        220.58         3.08 o
   5   5   1         65.71         69.14         2.85 o
   6   5   1          8.19          2.79         1.89 o
   7   5   1         76.71         65.27         4.34 o
   8   5   1         76.19         71.22         7.98 o
   9   5   1          3.82         -0.16         2.51 o
  10   5   1         16.54          0.73         7.77 o
 -10   6   1          9.73          4.27         6.32 o
  -9   6   1          3.09         -3.11         3.11 o
  -8   6   1          8.70          6.73         3.20 o
  -7   6   1         14.88         11.31         2.32 o
  -6   6   1         69.93         68.66         3.84 o
  -5   6   1          7.61          4.94         1.66 o
  -4   6   1        144.34        146.26         3.50 o
  -3   6   1        501.40        511.90         7.15 o
  -2   6   1        846.24        882.23         8.72 o
  -1   6   1        288.29        285.88         4.07 o
   0   6   1        635.47        639.63         7.73 o
   1   6   1         11.55         11.23         1.39 o
   2   6   1        477.75        458.46         5.74 o
   3   6   1        128.08        127.27         2.18 o
   4   6   1        151.52        144.38         3.78 o
   5   6   1        176.28        182.30         5.37 o
   6   6   1         16.56         11.43         2.33 o
   7   6   1          9.24          8.00         2.52 o
   8   6   1         23.58         17.38         4.03 o
   9   6   1          5.22         -3.75         4.86 o
  10   6   1          2.64         -5.46         5.46 o
  -9   7   1          5.35         -4.95         4.95 o
  -8   7   1         11.12          7.81         3.28 o
  -7   7   1         13.95         12.42         3.12 o
  -6   7   1         32.50         33.68         3.74 o
  -5   7   1         58.64         65.79         5.72 o
  -4   7   1        432.86        420.45        11.52 o
  -3   7   1        146.62        140.19         3.68 o
  -2   7   1        117.37        105.05         3.55 o
  -1   7   1        528.19        515.25         8.26 o
   0   7   1         28.89         27.07         1.21 o
   1   7   1        489.19        491.19         6.05 o
   2   7   1         61.12         53.18         2.63 o
   3   7   1         41.57         38.68         2.69 o
   4   7   1         75.20         74.09         3.13 o
   5   7   1        146.84        156.11         6.88 o
   6   7   1         26.82         19.60         3.56 o
   7   7   1          8.75          5.27         3.11 o
   8   7   1         10.39          5.47         4.35 o
   9   7   1         19.97         10.83         4.39 o
  -9   8   1          5.81         -5.12         5.12 o
  -8   8   1          8.34          1.37         4.95 o
  -7   8   1          8.08         10.80         3.01 o
  -6   8   1          8.34          7.51         2.66 o
  -5   8   1        133.70        135.97         6.50 o
  -4   8   1        151.98        151.46         6.38 o
  -3   8   1        428.63        441.12        10.02 o
  -2   8   1         27.15         24.49         2.82 o
  -1   8   1         32.51         26.48         2.28 o
   0   8   1        245.99        245.80         5.65 o
   1   8   1         22.81         17.96         1.85 o
   2   8   1         34.32         30.62         1.96 o
   3   8   1        359.34        350.80         8.00 o
   4   8   1         18.55         14.22         2.71 o
   5   8   1          6.88          4.55         2.28 o
   6   8   1         17.43         13.61         3.49 o
   7   8   1         15.13         12.00         3.64 o
   8   8   1          4.86          1.15         3.08 o
  -9   9   1          2.07          2.39         5.80 o
  -8   9   1          0.18         -0.85         5.46 o
  -7   9   1         28.24         31.07         6.66 o
  -6   9   1         20.90         20.55         3.37 o
  -5   9   1         48.86         44.28         5.46 o
  -4   9   1         43.22         40.21         3.86 o
  -3   9   1        276.35        277.23         8.21 o
  -2   9   1        264.25        266.03        11.04 o
  -1   9   1        123.63        126.16         4.54 o
   0   9   1         14.71         11.97         1.62 o
   1   9   1        447.80        427.45         6.92 o
   2   9   1        143.27        146.92         5.58 o
   3   9   1         13.68          9.22         2.03 o
   4   9   1          6.39          5.02         2.65 o
   5   9   1         81.24         83.06         6.34 o
   6   9   1          8.78          8.75         3.08 o
   7   9   1         11.74          8.98         4.03 o
   8   9   1          0.44         -2.56         4.10 o
  -7  10   1         13.21         13.31         6.15 o
  -6  10   1         10.25         11.78         5.46 o
  -5  10   1          2.93          2.52         2.67 o
  -4  10   1         15.76         16.67         3.11 o
  -3  10   1         70.46         72.92         5.07 o
  -2  10   1         87.31        105.80         4.68 o
  -1  10   1         11.98         13.36         1.73 o
   0  10   1         21.32         20.65         1.98 o
   1  10   1         46.14         46.39         3.44 o
   2  10   1        110.12        120.21         5.38 o
   3  10   1          4.08          0.78         2.28 o
   4  10   1         44.66         39.23         4.40 o
   5  10   1          8.07          6.50         2.82 o
   6  10   1         20.06         16.16         3.90 o
   7  10   1          8.14          7.51         6.15 o
  -7  11   1          0.68         -4.78         4.95 o
  -6  11   1         17.07         14.17         5.12 o
  -5  11   1          9.61          9.05         5.12 o
  -4  11   1         17.24         16.51         3.35 o
  -3  11   1          4.70          2.90         2.21 o
  -2  11   1         23.88         28.74         3.20 o
  -1  11   1         55.71         52.65         3.70 o
   0  11   1         34.82         32.10         3.08 o
   1  11   1         11.71         11.14         2.42 o
   2  11   1         30.59         32.07         2.98 o
   3  11   1          4.85          6.80         2.96 o
   4  11   1         28.30         35.56         4.45 o
   5  11   1          6.48          2.40         3.50 o
   6  11   1         22.94         20.69         4.53 o
  -6  12   1         13.25          8.02         5.80 o
  -5  12   1          5.21          1.37         4.61 o
  -4  12   1         38.34         27.93         4.53 o
  -3  12   1         38.52         41.29         4.06 o
  -2  12   1         24.32         24.44         4.10 o
  -1  12   1         18.72         23.38         4.10 o
   0  12   1          3.50          4.15         2.94 o
   1  12   1         33.52         33.40         3.16 o
   2  12   1         89.17        101.05         5.59 o
   3  12   1         22.12         25.02         3.38 o
   4  12   1         33.63         25.35         4.40 o
   5  12   1          2.88          2.05         4.95 o
  -5  13   1          3.48          1.02         4.95 o
  -4  13   1          8.14          3.53         3.52 o
  -3  13   1          1.09          2.39         4.78 o
  -2  13   1         14.53         16.22         6.32 o
  -1  13   1        115.65        139.14         8.30 o
   0  13   1         28.57         26.25         3.89 o
   1  13   1         14.20          7.01         2.92 o
   2  13   1         38.02         34.47         3.83 o
   3  13   1          4.02          5.42         2.68 o
   4  13   1          0.84          0.26         3.37 o
  -1  14   1          7.64          8.08         4.22 o
   0  14   1         18.63         22.53         5.29 o
   1  14   1          0.71         -1.90         3.01 o
   2  14   1          7.93          7.94         3.80 o
  -5 -13   2         10.03         10.75         5.63 o
  -4 -13   2          4.49          6.66         4.95 o
  -3 -13   2         30.09         35.50         6.66 o
  -2 -13   2          2.53          3.07         3.93 o
  -1 -13   2          2.17         -4.61         4.61 o
   0 -13   2         26.47         25.77         7.00 o
   1 -13   2         18.43         16.90         6.66 o
   2 -13   2          5.17         12.63         4.95 o
   3 -13   2         19.70         18.61         6.32 o
  -6 -12   2          6.28          1.88         4.44 o
  -5 -12   2          7.66          4.27         4.61 o
  -4 -12   2         20.14         19.97         5.12 o
  -3 -12   2         20.22         19.12         5.12 o
  -2 -12   2         64.57         60.08         8.02 o
  -1 -12   2         24.71         33.11         6.66 o
   0 -12   2         71.15         68.79         8.53 o
   1 -12   2          3.48          5.97         4.10 o
   2 -12   2          0.59          3.24         4.95 o
   3 -12   2         55.48         67.08         8.53 o
   4 -12   2          9.04          4.66         3.09 o
   5 -12   2          3.54          6.66         4.27 o
  -7 -11   2         10.20          8.88         4.61 o
  -6 -11   2          0.44         -0.22         3.16 o
  -5 -11   2          3.24          2.83         2.40 o
  -4 -11   2         31.51         45.58         6.32 o
  -3 -11   2        102.84        112.49         9.05 o
  -2 -11   2         16.84         18.61         5.29 o
  -1 -11   2         35.28         31.41         6.32 o
   0 -11   2         48.57         60.41         5.31 o
   1 -11   2          3.91          5.04         5.21 o
   2 -11   2         93.26         94.69         4.09 o
   3 -11   2         19.14         20.20         2.63 o
   4 -11   2         29.04         23.36         3.61 o
   5 -11   2          9.70         13.04         3.41 o
   6 -11   2          4.35          5.12         4.10 o
  -8 -10   2         15.23         22.36         6.32 o
  -7 -10   2          0.58         -3.93         3.93 o
  -6 -10   2          1.55         -1.13         2.23 o
  -5 -10   2         20.55         17.13         2.87 o
  -4 -10   2         19.69         17.42         2.71 o
  -3 -10   2          3.66          3.98         3.41 o
  -2 -10   2        159.52        153.45         8.71 o
  -1 -10   2          1.95          4.00         2.59 o
   0 -10   2         97.80        100.31         3.34 o
   1 -10   2         31.50         29.86         2.57 o
   2 -10   2         27.04         19.93         2.36 o
   3 -10   2         19.69         19.98         2.60 o
   4 -10   2         28.30         29.54         2.97 o
   5 -10   2          9.92         13.18         3.50 o
   6 -10   2         45.92         55.13         7.34 o
   7 -10   2         13.02         10.75         5.63 o
  -9  -9   2          8.89          7.27         3.53 o
  -8  -9   2          6.96          8.95         2.99 o
  -7  -9   2         22.58         14.00         4.95 o
  -6  -9   2          4.89          6.32         2.78 o
  -5  -9   2        292.93        294.35        14.25 o
  -4  -9   2         63.58         81.87         4.22 o
  -3  -9   2        112.35        121.50         4.42 o
  -2  -9   2        113.08        106.80         2.33 o
  -1  -9   2        246.80        243.01         4.78 o
   0  -9   2         64.49         64.15         2.77 o
   1  -9   2        435.08        428.84         7.33 o
   2  -9   2         19.33         23.08         2.35 o
   3  -9   2         39.15         42.41         3.03 o
   4  -9   2         12.94         11.26         1.92 o
   5  -9   2          1.78          1.24         1.68 o
   6  -9   2         19.97         14.45         2.78 o
   7  -9   2         15.21         14.40         3.15 o
   8  -9   2          5.65          3.58         3.76 o
 -10  -8   2          2.59          5.80         4.44 o
  -9  -8   2          6.98          9.53         4.69 o
  -8  -8   2         10.14         11.78         5.21 o
  -7  -8   2         32.23         31.85         2.80 o
  -6  -8   2        109.34         99.70         4.31 o
  -5  -8   2         55.80         62.84         4.28 o
  -4  -8   2         88.61         85.47         4.10 o
  -3  -8   2         83.67         77.05         3.53 o
  -2  -8   2         46.97         43.07         1.76 o
  -1  -8   2        181.43        179.20         5.14 o
   0  -8   2        251.98        252.76         6.08 o
   1  -8   2         11.02          9.30         1.72 o
   2  -8   2        121.80        118.49         3.86 o
   3  -8   2        170.91        170.66         3.47 o
   4  -8   2         31.14         29.78         2.07 o
   5  -8   2         22.07         27.10         2.44 o
   6  -8   2          0.12          0.32         2.65 o
   7  -8   2         25.33         26.29         3.73 o
   8  -8   2         17.02         23.95         4.69 o
   9  -8   2          3.08          2.05         4.27 o
 -10  -7   2         26.57         29.50         4.74 o
  -9  -7   2          7.84          8.53         3.52 o
  -8  -7   2         13.64         14.39         3.28 o
  -7  -7   2          7.29         10.72         2.10 o
  -6  -7   2         75.04         86.24         3.76 o
  -5  -7   2        594.72        625.96         9.05 o
  -4  -7   2        135.17        137.57         8.19 o
  -3  -7   2         31.61         24.04         2.15 o
  -2  -7   2         27.70         24.63         1.40 o
  -1  -7   2         34.18         36.08         0.95 o
   0  -7   2         81.08         76.84         3.02 o
   1  -7   2        890.02        907.32         9.36 o
   2  -7   2        189.48        179.98         2.53 o
   3  -7   2        172.12        164.79         3.39 o
   4  -7   2         61.93         56.24         2.48 o
   5  -7   2         74.12         76.62         3.43 o
   6  -7   2         44.16         38.28         3.77 o
   7  -7   2         26.96         30.01         3.85 o
   8  -7   2          1.70          1.82         2.68 o
   9  -7   2          5.82          5.80         4.10 o
 -10  -6   2          6.63          5.78         3.48 o
  -9  -6   2         21.20         24.58         3.92 o
  -8  -6   2         18.89         14.13         3.41 o
  -7  -6   2         64.69         68.54         3.53 o
  -6  -6   2         32.09         34.56         2.71 o
  -5  -6   2        272.02        275.15         6.84 o
  -4  -6   2        453.92        441.31         5.15 o
  -3  -6   2        549.29        537.98         6.16 o
  -2  -6   2         75.98         82.55         2.84 o
  -1  -6   2        239.66        231.58         2.69 o
   0  -6   2       1214.69       1167.02        13.53 o
   1  -6   2        337.43        344.91         3.74 o
   2  -6   2         68.90         67.14         1.54 o
   3  -6   2         63.82         64.19         1.88 o
   4  -6   2         12.82         12.29         1.41 o
   5  -6   2         69.67         71.41         3.26 o
   6  -6   2        124.77        134.10         8.88 o
   7  -6   2         12.88         14.92         3.01 o
   8  -6   2         47.06         55.13         5.20 o
   9  -6   2         12.90         13.07         3.77 o
 -10  -5   2          5.76          2.86         5.80 o
  -9  -5   2          3.50          1.09         2.95 o
  -8  -5   2          2.02          1.95         1.91 o
  -7  -5   2         98.31         93.74         3.12 o
  -6  -5   2        329.35        330.41         5.33 o
  -5  -5   2         45.65         47.40         3.18 o
  -4  -5   2        403.66        394.94         6.03 o
  -3  -5   2        987.29        934.77        10.41 o
  -2  -5   2        367.71        349.74         4.66 o
  -1  -5   2        229.81        236.40         2.70 o
   0  -5   2        453.78        485.01         3.94 o
   1  -5   2        152.22        139.84         2.13 o
   2  -5   2         91.68         72.61         1.80 o
   3  -5   2         14.67         11.01         0.99 o
   4  -5   2         44.86         45.15         1.78 o
   5  -5   2        148.69        146.05         7.47 o
   6  -5   2         25.62         24.62         3.23 o
   7  -5   2         45.38         43.10         4.30 o
   8  -5   2         34.61         45.66         4.71 o
   9  -5   2         55.75         64.80         6.00 o
 -11  -4   2          0.91         -2.94         2.94 o
 -10  -4   2          7.27          2.79         3.48 o
  -9  -4   2         17.99         21.44         2.93 o
  -8  -4   2         86.66         90.40         4.44 o
  -7  -4   2         35.02         33.78         2.85 o
  -6  -4   2         77.46         80.03         3.91 o
  -5  -4   2        115.65        110.75         3.37 o
  -4  -4   2        450.20        459.70         5.67 o
  -3  -4   2       2595.30       2576.36        21.49 o
  -2  -4   2       1901.91       1925.58        18.40 o
  -1  -4   2        246.09        251.88         3.55 o
   0  -4   2       2162.26       2160.07        17.26 o
   1  -4   2       1216.75       1238.83        10.69 o
   2  -4   2       1345.84       1408.99        10.12 o
   3  -4   2        187.70        191.59         2.85 o
   4  -4   2        145.63        140.30         2.69 o
   5  -4   2        238.61        236.59         3.93 o
   6  -4   2        435.54        429.54         7.36 o
   7  -4   2         45.03         38.48         7.85 o
   8  -4   2         78.11         85.33         9.99 o
   9  -4   2         78.34         74.15         8.62 o
  10  -4   2          2.63          7.56         3.98 o
 -11  -3   2         11.23         12.17         3.91 o
 -10  -3   2          5.37         -0.17         3.22 o
  -9  -3   2         26.50         26.27         3.06 o
  -8  -3   2         34.25         32.67         3.11 o
  -7  -3   2        379.86        385.36         7.56 o
  -6  -3   2        306.88        304.23         5.97 o
  -5  -3   2        516.80        511.98         9.40 o
  -4  -3   2        354.24        363.75         5.64 o
  -3  -3   2        959.19        989.48         7.64 o
  -2  -3   2       1239.90       1277.65        11.16 o
  -1  -3   2        985.89       1002.47        10.01 o
   0  -3   2         37.63         36.29         0.92 o
   1  -3   2       2714.17       2692.02        21.65 o
   2  -3   2         29.38         37.04         1.21 o
   3  -3   2         70.03         69.24         1.42 o
   4  -3   2         94.55         93.30         2.21 o
   5  -3   2         52.24         52.14         2.54 o
   6  -3   2         22.72         19.66         2.23 o
   7  -3   2        121.50        102.93         4.14 o
   8  -3   2         21.74         23.63         4.06 o
   9  -3   2          2.59          3.39         2.83 o
  10  -3   2         13.75         26.69         5.07 o
 -11  -2   2          3.81          2.85         2.94 o
 -10  -2   2          1.74         -2.33         2.33 o
  -9  -2   2         41.60         39.57         3.68 o
  -8  -2   2         11.08         12.00         2.64 o
  -7  -2   2         65.51         65.32         3.48 o
  -6  -2   2        117.75        117.10         2.69 o
  -5  -2   2         30.11         30.31         1.64 o
  -4  -2   2          1.90          3.48         0.84 o
  -3  -2   2       1597.27       1580.84        10.72 o
  -2  -2   2       4696.12       4683.68        29.88 o
  -1  -2   2        519.36        502.33         4.34 o
   0  -2   2       3357.55       3345.68        22.66 o
   1  -2   2         71.80         65.87         1.35 o
   2  -2   2        451.37        446.67         3.95 o
   3  -2   2        481.46        507.51         4.63 o
   4  -2   2          0.65         -0.52         0.52 o
   5  -2   2         63.50         66.51         2.29 o
   6  -2   2        136.44        128.77         4.21 o
   7  -2   2         31.39         23.47         2.62 o
   8  -2   2         78.95         80.04         4.37 o
   9  -2   2         10.06          8.85         3.72 o
  10  -2   2          1.56          3.75         3.69 o
 -12  -1   2          5.56          4.44         6.83 o
 -11  -1   2         10.50         10.86         3.77 o
 -10  -1   2          2.75          1.48         2.68 o
  -9  -1   2          8.03          4.16         2.56 o
  -8  -1   2         29.37         27.46         2.92 o
  -7  -1   2          3.02          2.08         1.12 o
  -6  -1   2        234.96        228.89         4.48 o
  -5  -1   2        385.43        387.73         5.63 o
  -4  -1   2       1886.97       1838.00        21.11 o
  -3  -1   2       1653.68       1687.75        11.40 o
  -2  -1   2       1628.74       1686.44         9.95 o
  -1  -1   2       1644.62       1641.40        11.82 o
   0  -1   2       2902.18       2980.00        17.92 o
   1  -1   2       1946.47       1958.00        12.29 o
   2  -1   2        837.96        834.74         6.84 o
   3  -1   2        388.16        374.32         3.71 o
   4  -1   2        354.27        335.98         4.63 o
   5  -1   2         56.85         56.10         2.74 o
   6  -1   2          6.92          6.00         1.57 o
   7  -1   2         73.96         71.95         3.76 o
   8  -1   2          6.73          4.72         2.40 o
   9  -1   2         26.17         27.20         3.31 o
  10  -1   2          2.29          0.12         3.52 o
  11  -1   2          5.68          5.80         6.83 o
 -12   0   2          4.11         -3.31         3.40 o
 -11   0   2          1.33         -2.12         3.15 o
 -10   0   2          1.76         -2.37         2.37 o
  -9   0   2          2.69         -1.92         1.92 o
  -8   0   2          0.68         -1.19         2.05 o
  -7   0   2         74.91         78.37         3.11 o
  -6   0   2        624.77        636.81         8.43 o
  -5   0   2        547.32        569.39         7.36 o
  -4   0   2        120.73        123.70         2.79 o
  -3   0   2        214.40        215.38         2.70 o
  -2   0   2       4753.65       4665.15        27.44 o
  -1   0   2         32.46         33.33         0.61 o
   0   0   2         54.44         49.94         0.89 o
   1   0   2        345.28        366.77         3.34 o
   2   0   2        141.45        140.31         2.37 o
   3   0   2       1248.92       1300.14        11.52 o
   4   0   2         10.87         12.66         1.30 o
   5   0   2        351.26        373.47         5.94 o
   6   0   2        675.92        684.42         9.24 o
   7   0   2         49.76         46.98         2.95 o
   8   0   2         10.57          7.77         2.46 o
   9   0   2         21.41         16.97         2.94 o
  10   0   2          0.03         -0.89         2.99 o
  11   0   2          0.62         -5.29         5.29 o
 -12   1   2          5.54         -1.19         5.80 o
 -11   1   2         10.65         11.33         5.30 o
 -10   1   2          2.84          1.44         2.75 o
  -9   1   2          7.94          2.61         2.60 o
  -8   1   2         30.03         23.34         2.28 o
  -7   1   2          3.08          0.23         1.22 o
  -6   1   2        239.82        236.52         4.87 o
  -5   1   2        389.81        387.72         5.84 o
  -4   1   2       1888.16       1849.84        14.48 o
  -3   1   2       1648.01       1672.02        12.86 o
  -2   1   2       1638.78       1706.63        10.66 o
  -1   1   2       1629.72       1617.38        10.86 o
   0   1   2       2921.44       2987.04        17.86 o
   1   1   2       1916.37       1929.30        12.28 o
   2   1   2        835.79        834.21         6.85 o
   3   1   2        389.17        380.21         4.66 o
   4   1   2        347.93        327.88         5.10 o
   5   1   2         56.06         54.02         2.54 o
   6   1   2          6.62          9.19         1.69 o
   7   1   2         72.17         68.02         3.55 o
   8   1   2          6.20          5.67         2.12 o
   9   1   2         26.41         29.39         4.90 o
  10   1   2          2.34          0.27         4.24 o
 -12   2   2          1.42         -4.01         4.01 o
 -11   2   2          4.09          6.84         3.61 o
 -10   2   2          1.72         -2.25         2.25 o
  -9   2   2         40.54         38.05         4.51 o
  -8   2   2         11.60         11.41         2.12 o
  -7   2   2         68.50         72.28         2.94 o
  -6   2   2        118.17        121.61         3.26 o
  -5   2   2         30.35         27.82         1.64 o
  -4   2   2          0.84          2.10         0.55 o
  -3   2   2       1585.73       1574.87        12.25 o
  -2   2   2       4727.86       4706.31        30.17 o
  -1   2   2        529.42        517.90         4.91 o
   0   2   2       3341.51       3329.37        21.68 o
   1   2   2         75.93         69.29         1.17 o
   2   2   2        462.97        460.44         4.59 o
   3   2   2        474.98        497.33         5.70 o
   4   2   2          0.55          0.22         1.22 o
   5   2   2         58.22         61.69         2.68 o
   6   2   2        138.88        131.07         4.05 o
   7   2   2         32.27         26.40         3.18 o
   8   2   2         80.06         87.95         5.42 o
   9   2   2         10.15          2.27         2.23 o
  10   2   2          1.57         -0.39         3.43 o
  11   2   2         13.89          7.34         5.97 o
 -12   3   2          2.23          6.32         4.78 o
 -11   3   2         11.19         11.95         4.47 o
 -10   3   2          5.59         -2.07         3.18 o
  -9   3   2         26.15         22.08         2.69 o
  -8   3   2         33.88         34.71         2.55 o
  -7   3   2        379.18        373.46         6.22 o
  -6   3   2        304.64        307.25         5.04 o
  -5   3   2        522.38        511.73         6.69 o
  -4   3   2        356.36        366.84         4.48 o
  -3   3   2        966.61        995.95         8.86 o
  -2   3   2       1271.58       1293.09        10.11 o
  -1   3   2        998.20       1013.39         8.51 o
   0   3   2         38.75         37.81         0.80 o
   1   3   2       2706.56       2672.04        23.63 o
   2   3   2         27.76         35.68         1.48 o
   3   3   2         69.98         67.27         1.97 o
   4   3   2         96.56         94.55         2.02 o
   5   3   2         53.30         52.23         2.63 o
   6   3   2         22.74         22.40         2.23 o
   7   3   2        124.74        121.45         4.38 o
   8   3   2         22.60         19.10         3.11 o
   9   3   2          2.51         -2.99         3.02 o
  10   3   2         13.80         13.76         4.13 o
 -11   4   2          0.83          1.33         3.41 o
 -10   4   2          7.09          6.06         3.69 o
  -9   4   2         18.18         19.03         2.75 o
  -8   4   2         84.43         88.84         3.75 o
  -7   4   2         35.68         34.59         2.38 o
  -6   4   2         80.15         84.33         2.98 o
  -5   4   2        119.23        113.60         2.50 o
  -4   4   2        447.55        449.43         5.34 o
  -3   4   2       2580.33       2579.43        20.38 o
  -2   4   2       1886.00       1907.74        16.18 o
  -1   4   2        245.37        250.92         2.77 o
   0   4   2       2157.19       2156.99        15.09 o
   1   4   2       1211.10       1244.89        10.15 o
   2   4   2       1372.49       1453.33        14.06 o
   3   4   2        186.98        187.57         3.23 o
   4   4   2        145.72        141.69         2.63 o
   5   4   2        236.84        235.06         4.90 o
   6   4   2        432.75        431.27         7.38 o
   7   4   2         46.30         43.78         3.71 o
   8   4   2         78.34         75.52        10.72 o
   9   4   2         77.92         77.35         9.26 o
  10   4   2          2.80         -1.47         4.52 o
 -10   5   2          5.92          0.85         5.46 o
  -9   5   2          3.57         -0.25         1.94 o
  -8   5   2          2.37         -1.69         1.73 o
  -7   5   2         96.63         95.20         4.27 o
  -6   5   2        325.09        340.14         5.88 o
  -5   5   2         48.19         46.54         2.65 o
  -4   5   2        400.36        388.45         5.40 o
  -3   5   2        973.62        926.82        14.45 o
  -2   5   2        365.12        352.12         4.29 o
  -1   5   2        228.27        236.70         3.50 o
   0   5   2        464.15        500.15         6.01 o
   1   5   2        152.22        139.79         1.51 o
   2   5   2         93.95         77.73         2.74 o
   3   5   2         13.78          9.86         0.99 o
   4   5   2         47.10         47.84         2.01 o
   5   5   2        151.44        151.10         4.12 o
   6   5   2         26.49         23.06         2.82 o
   7   5   2         47.11         40.59         5.08 o
   8   5   2         35.00         40.42         4.07 o
   9   5   2         54.72         62.45         5.12 o
  10   5   2          8.57          3.51         6.32 o
 -10   6   2          6.70         -1.54         5.63 o
  -9   6   2         21.41         18.42         4.46 o
  -8   6   2         18.66         12.49         2.89 o
  -7   6   2         67.57         73.99         4.93 o
  -6   6   2         33.80         32.45         2.78 o
  -5   6   2        268.89        269.25         4.96 o
  -4   6   2        464.79        455.16         6.03 o
  -3   6   2        556.12        551.21         6.40 o
  -2   6   2         76.75         81.34         1.93 o
  -1   6   2        241.42        235.97         3.70 o
   0   6   2       1219.18       1177.55        12.05 o
   1   6   2        336.51        357.36         4.93 o
   2   6   2         72.24         69.83         1.10 o
   3   6   2         63.17         64.11         2.70 o
   4   6   2         13.36         13.34         1.55 o
   5   6   2         68.26         65.84         3.84 o
   6   6   2        120.43        120.18         5.05 o
   7   6   2         13.55         12.65         2.48 o
   8   6   2         47.12         45.74         5.31 o
   9   6   2         12.72          9.27         3.90 o
  10   6   2          5.28         -5.80         5.80 o
 -10   7   2         27.04         25.29         5.29 o
  -9   7   2          7.78          4.06         3.79 o
  -8   7   2         12.64         11.54         4.03 o
  -7   7   2          7.22          6.82         2.83 o
  -6   7   2         75.78         78.32         5.25 o
  -5   7   2        592.64        615.92        12.97 o
  -4   7   2        126.61        128.06         8.36 o
  -3   7   2         32.04         26.79         1.95 o
  -2   7   2         25.92         23.26         1.39 o
  -1   7   2         33.76         35.73         1.62 o
   0   7   2         81.38         79.90         2.47 o
   1   7   2        869.48        875.47         9.90 o
   2   7   2        189.06        182.46         3.69 o
   3   7   2        171.18        165.09         4.18 o
   4   7   2         63.01         55.64         3.49 o
   5   7   2         74.20         85.73         5.79 o
   6   7   2         43.68         37.04         4.46 o
   7   7   2         27.18         31.00         4.64 o
   8   7   2          1.78         -3.23         3.23 o
   9   7   2          6.12          3.49         4.20 o
 -10   8   2          2.61          4.95         5.97 o
  -9   8   2          7.03          5.45         4.20 o
  -8   8   2         10.40         13.23         4.47 o
  -7   8   2         32.24         24.92         6.15 o
  -6   8   2        109.16        103.66         6.91 o
  -5   8   2         55.61         66.54         4.83 o
  -4   8   2         93.00         94.30         5.03 o
  -3   8   2         80.86         80.56         4.46 o
  -2   8   2         47.69         39.82         4.44 o
  -1   8   2        184.80        177.50         4.76 o
   0   8   2        258.08        256.25         5.23 o
   1   8   2         12.68         10.40         1.51 o
   2   8   2        122.58        119.48         4.90 o
   3   8   2        170.98        174.69         5.97 o
   4   8   2         30.33         31.33         3.62 o
   5   8   2         23.27         20.26         3.43 o
   6   8   2          0.15         -1.67         2.33 o
   7   8   2         25.40         21.64         4.45 o
   8   8   2         16.65         12.30         4.45 o
   9   8   2          3.02         -2.56         5.80 o
  -9   9   2          8.98          4.10         6.32 o
  -8   9   2          6.69          2.79         4.01 o
  -7   9   2         22.35         16.22         5.97 o
  -6   9   2          4.38          6.66         4.61 o
  -5   9   2        292.32        296.85        14.59 o
  -4   9   2         65.53         82.02         7.43 o
  -3   9   2        113.77        112.39         6.32 o
  -2   9   2        111.25        104.22         4.25 o
  -1   9   2        244.63        253.63         6.67 o
   0   9   2         67.81         69.71         3.27 o
   1   9   2        429.38        430.40         9.51 o
   2   9   2         19.66         22.45         2.75 o
   3   9   2         38.38         31.75         3.14 o
   4   9   2         13.35          4.96         2.77 o
   5   9   2          2.22          2.36         2.94 o
   6   9   2         20.35         12.83         3.81 o
   7   9   2         15.15          9.90         4.44 o
   8   9   2          5.68         -4.78         4.78 o
  -8  10   2         15.15         15.79         5.19 o
  -7  10   2          0.52         -5.26         5.72 o
  -6  10   2          1.17          4.78         4.78 o
  -5  10   2         20.70         16.39         4.95 o
  -4  10   2         18.29          8.41         3.58 o
  -3  10   2          3.33          3.29         1.84 o
  -2  10   2        159.77        170.91         5.67 o
  -1  10   2          1.73         -0.10         1.53 o
   0  10   2         98.58         96.50         4.23 o
   1  10   2         29.62         26.26         2.54 o
   2  10   2         28.84         22.63         2.95 o
   3  10   2         19.08         20.26         3.30 o
   4  10   2         27.26         25.75         4.03 o
   5  10   2          9.96          8.93         3.48 o
   6  10   2         46.01         43.11         5.07 o
   7  10   2         12.82          8.36         5.63 o
  -7  11   2         10.25          3.17         4.27 o
  -6  11   2          0.58         -2.66         2.91 o
  -5  11   2          3.09          0.51         4.27 o
  -4  11   2         33.51         41.23         4.69 o
  -3  11   2        102.36        110.49         5.19 o
  -2  11   2         16.78         17.77         2.76 o
  -1  11   2         34.99         30.71         2.78 o
   0  11   2         47.28         44.97         3.28 o
   1  11   2          4.31          0.82         1.72 o
   2  11   2         94.11        108.14         7.99 o
   3  11   2         18.71         19.28         5.80 o
   4  11   2         29.34         24.83         4.40 o
   5  11   2         10.07         14.70         3.92 o
   6  11   2          4.53          1.91         3.65 o
  -6  12   2          6.11          2.22         5.12 o
  -5  12   2          7.58          2.97         3.01 o
  -4  12   2         19.97         16.75         3.45 o
  -3  12   2         20.48         18.64         4.31 o
  -2  12   2         65.29         57.37         6.56 o
  -1  12   2         24.62         27.77         3.73 o
   0  12   2         71.22         80.92         4.54 o
   1  12   2          3.42          3.15         1.94 o
   2  12   2          0.48          1.47         2.32 o
   3  12   2         55.19         58.50         7.77 o
   4  12   2          9.05          5.98         2.99 o
   5  12   2          3.52          4.61         4.78 o
  -5  13   2          9.50          5.29         5.29 o
  -3  13   2         29.88         19.32         4.67 o
  -2  13   2          2.68          4.39         4.35 o
  -1  13   2          2.03          6.63         4.01 o
   0  13   2         26.31         24.18         3.63 o
   1  13   2         18.79         22.62         2.95 o
   2  13   2          5.57          5.70         2.62 o
   3  13   2         19.66         23.16         3.59 o
   4  13   2          4.74          7.00         5.12 o
  -1  14   2          1.51          1.19         5.46 o
   0  14   2          4.63          1.02         3.62 o
   1  14   2          6.34          8.53         5.63 o
   2  14   2          2.84          9.05         5.29 o
  -5 -13   3          6.10          4.95         5.12 o
  -4 -13   3          5.93          9.56         5.46 o
  -3 -13   3         39.20         37.89         7.34 o
  -2 -13   3         16.49         21.85         5.80 o
  -1 -13   3          9.26         12.97         5.80 o
   0 -13   3          8.90          9.73         5.80 o
   1 -13   3          1.56          2.05         5.29 o
   2 -13   3          1.16         -4.61         4.61 o
  -6 -12   3         30.00         29.53         6.32 o
  -5 -12   3         20.25         27.99         6.15 o
  -4 -12   3          1.13          0.17         4.10 o
  -3 -12   3          1.99          9.39         5.29 o
  -2 -12   3         18.56         22.02         5.29 o
  -1 -12   3         16.97         20.14         6.15 o
   0 -12   3         37.57         44.55         7.51 o
   1 -12   3         35.55         28.34         5.80 o
   2 -12   3         33.79         22.53         6.49 o
   3 -12   3          0.56         -3.20         5.38 o
   4 -12   3         15.82         17.76         3.30 o
   5 -12   3         13.88         15.80         3.67 o
  -8 -11   3          0.06         -4.44         4.44 o
  -7 -11   3          6.79          4.27         4.10 o
  -6 -11   3         18.89         13.19         5.72 o
  -5 -11   3         15.70         18.11         3.19 o
  -4 -11   3         19.66         18.44         5.46 o
  -3 -11   3         20.97         18.78         5.46 o
  -2 -11   3         35.99         44.55         6.83 o
  -1 -11   3         38.74         35.85         6.32 o
   0 -11   3         39.79         50.36         7.17 o
   1 -11   3         25.01         27.90         3.24 o
   2 -11   3         15.47         16.04         2.74 o
   3 -11   3          3.27          4.74         4.10 o
   4 -11   3         46.07         56.26         5.38 o
   5 -11   3          4.11          3.01         2.83 o
   6 -11   3          1.17          0.51         4.10 o
  -8 -10   3          8.59          5.46         4.27 o
  -7 -10   3         22.89         19.24         3.49 o
  -6 -10   3         48.32         42.78         4.10 o
  -5 -10   3          3.20          0.03         2.17 o
  -4 -10   3        114.63        118.14         4.83 o
  -3 -10   3         12.86         13.84         2.82 o
  -2 -10   3          1.18         -1.02         2.56 o
  -1 -10   3         13.65         15.10         2.14 o
   0 -10   3        127.98        143.54         7.68 o
   1 -10   3          2.23          1.60         1.75 o
   2 -10   3         61.47         63.55         7.94 o
   3 -10   3         36.73         42.90         9.99 o
   4 -10   3          6.62          6.76         2.77 o
   5 -10   3         11.47         11.16         3.18 o
   6 -10   3         18.46         14.17         4.78 o
  -9  -9   3          3.37          1.54         5.46 o
  -8  -9   3         10.01         11.95         5.29 o
  -7  -9   3         15.19         17.74         4.44 o
  -6  -9   3         68.09         70.86         4.77 o
  -5  -9   3         45.81         47.93         4.01 o
  -4  -9   3        175.37        175.94        10.92 o
  -3  -9   3          5.63          5.31         1.35 o
  -2  -9   3         12.38         15.11         1.22 o
  -1  -9   3        332.14        328.87         7.51 o
   0  -9   3         52.66         53.22         3.54 o
   1  -9   3          9.97         12.20         2.21 o
   2  -9   3         28.54         28.02         3.16 o
   3  -9   3         49.98         54.09         4.03 o
   4  -9   3        103.46        101.63         3.66 o
   5  -9   3         54.86         60.48         3.33 o
   6  -9   3         27.87         26.18         3.35 o
   7  -9   3         20.43         25.44         5.72 o
   8  -9   3          0.18          2.39         3.76 o
 -10  -8   3          0.65         -2.73         3.76 o
  -9  -8   3          7.01          3.91         3.28 o
  -8  -8   3          1.30          2.02         2.58 o
  -7  -8   3         31.53         41.57         3.21 o
  -6  -8   3         84.41         76.79         4.81 o
  -5  -8   3        122.68        120.45         6.74 o
  -4  -8   3        143.85        145.21         5.17 o
  -3  -8   3         94.19         99.15         4.35 o
  -2  -8   3        238.86        227.37         4.10 o
  -1  -8   3        147.19        145.70         4.70 o
   0  -8   3         78.50         80.52         3.61 o
   1  -8   3        137.91        117.99         4.95 o
   2  -8   3         74.37         71.26         2.07 o
   3  -8   3         64.17         67.35         2.70 o
   4  -8   3         27.89         27.65         2.32 o
   5  -8   3          8.56          4.88         1.73 o
   6  -8   3          0.32          2.48         2.17 o
   7  -8   3          0.61          3.06         2.82 o
   8  -8   3          1.36          4.44         3.93 o
 -10  -7   3          3.74          4.26         3.40 o
  -9  -7   3         10.46          9.78         3.55 o
  -8  -7   3         17.62         19.48         3.61 o
  -7  -7   3        143.46        149.61         4.86 o
  -6  -7   3         18.46         24.21         2.41 o
  -5  -7   3        122.16        113.80         5.01 o
  -4  -7   3          6.70          2.51         1.84 o
  -3  -7   3        169.69        172.49         3.94 o
  -2  -7   3        754.36        737.33         8.60 o
  -1  -7   3        290.69        282.40         3.28 o
   0  -7   3         40.22         38.33         2.20 o
   1  -7   3        124.82        129.79         2.36 o
   2  -7   3        156.01        148.28         3.40 o
   3  -7   3         18.00         17.84         1.74 o
   4  -7   3        194.14        188.57         4.73 o
   5  -7   3        170.09        176.33         4.95 o
   6  -7   3         62.25         69.15         5.21 o
   7  -7   3         22.27         25.89         3.85 o
   8  -7   3          1.33         -0.99         2.65 o
 -10  -6   3          7.81          5.23         3.57 o
  -9  -6   3         25.86         22.55         3.74 o
  -8  -6   3         22.53         16.70         3.50 o
  -7  -6   3         41.42         45.85         4.53 o
  -6  -6   3        539.63        562.09        11.10 o
  -5  -6   3        167.56        151.69         5.00 o
  -4  -6   3        119.43        118.85         3.28 o
  -3  -6   3        281.26        283.99         4.63 o
  -2  -6   3         96.47         98.46         3.93 o
  -1  -6   3        434.88        437.22         4.27 o
   0  -6   3        689.75        665.64         5.87 o
   1  -6   3        345.32        343.72         4.47 o
   2  -6   3        161.73        161.49         3.54 o
   3  -6   3          2.42          0.98         1.20 o
   4  -6   3          2.65          1.94         1.44 o
   5  -6   3         39.34         37.86         2.70 o
   6  -6   3         41.85         35.46         3.72 o
   7  -6   3        101.21        118.87         6.44 o
   8  -6   3         11.68         12.47         5.46 o
   9  -6   3         27.66         32.08         4.86 o
 -11  -5   3          0.29         -2.83         3.61 o
 -10  -5   3         12.18         10.98         3.77 o
  -9  -5   3         20.84         20.09         2.90 o
  -8  -5   3         25.86         24.84         2.73 o
  -7  -5   3          4.83          7.13         2.08 o
  -6  -5   3        274.87        266.49         5.80 o
  -5  -5   3        134.12        137.74         4.70 o
  -4  -5   3         86.63         93.36         2.89 o
  -3  -5   3        520.38        531.57         6.93 o
  -2  -5   3       1895.53       1910.24        18.62 o
  -1  -5   3        724.03        740.04         9.59 o
   0  -5   3        590.96        629.32         8.66 o
   1  -5   3         67.43         64.62         1.82 o
   2  -5   3         85.67         86.93         2.17 o
   3  -5   3         69.23         68.99         2.19 o
   4  -5   3        311.59        302.98         5.77 o
   5  -5   3        275.77        259.89         6.17 o
   6  -5   3         16.85         20.21         3.25 o
   7  -5   3         58.04         70.99         8.02 o
   8  -5   3         57.88         48.97         4.93 o
   9  -5   3          2.76          9.20         3.77 o
 -11  -4   3          5.56          5.11         4.13 o
 -10  -4   3          4.06          3.71         3.99 o
  -9  -4   3         15.44         10.85         2.57 o
  -8  -4   3         96.28        102.37         4.60 o
  -7  -4   3         13.00         15.08         2.23 o
  -6  -4   3        707.49        700.99        10.14 o
  -5  -4   3        183.38        183.65         4.37 o
  -4  -4   3       1381.84       1396.13        15.17 o
  -3  -4   3        511.88        503.51         6.67 o
  -2  -4   3         97.62         99.87         2.25 o
  -1  -4   3        164.23        175.20         4.04 o
   0  -4   3       1605.52       1596.11        20.20 o
   1  -4   3        614.38        657.72         6.72 o
   2  -4   3         98.01         84.44         2.13 o
   3  -4   3       1111.11       1074.87        10.56 o
   4  -4   3         49.50         45.16         1.56 o
   5  -4   3        307.22        299.54         5.24 o
   6  -4   3        375.32        384.66        15.02 o
   7  -4   3         98.42        109.46         5.91 o
   8  -4   3         39.84         52.60         5.27 o
   9  -4   3         65.79         82.93         8.79 o
 -11  -3   3         12.47         10.80         3.30 o
 -10  -3   3          1.56         -0.72         2.46 o
  -9  -3   3         22.66         19.59         2.96 o
  -8  -3   3         33.37         29.88         2.90 o
  -7  -3   3        212.23        218.42         5.67 o
  -6  -3   3        320.33        316.79         6.23 o
  -5  -3   3        371.48        366.16         7.00 o
  -4  -3   3        119.60        124.55         2.41 o
  -3  -3   3         83.74         85.63         1.49 o
  -2  -3   3       1527.79       1586.14        14.56 o
  -1  -3   3       1065.91       1075.34        10.93 o
   0  -3   3        414.72        411.80         4.35 o
   1  -3   3        100.41        107.23         2.41 o
   2  -3   3        307.31        308.75         6.45 o
   3  -3   3         17.95         18.02         1.07 o
   4  -3   3        272.08        262.59         3.58 o
   5  -3   3        136.94        136.12         3.00 o
   6  -3   3        299.88        294.35         6.17 o
   7  -3   3        245.09        248.35         8.39 o
   8  -3   3         14.91         18.33         3.91 o
   9  -3   3         12.12         13.37         4.10 o
  10  -3   3          8.60          9.22         5.29 o
 -12  -2   3          1.13          0.34         4.95 o
 -11  -2   3          2.55          3.32         2.91 o
 -10  -2   3         12.44         11.95         3.08 o
  -9  -2   3          1.06         -0.21         1.94 o
  -8  -2   3        125.82        125.95         5.60 o
  -7  -2   3          0.28         -0.16         1.16 o
  -6  -2   3        151.91        151.39         3.79 o
  -5  -2   3        149.23        148.19         3.45 o
  -4  -2   3         54.99         57.44         1.67 o
  -3  -2   3        260.98        283.98         2.92 o
  -2  -2   3        721.41        756.33         7.81 o
  -1  -2   3        453.33        469.86         5.35 o
   0  -2   3       1847.85       1868.12        48.56 o
   1  -2   3        296.47        292.58         3.22 o
   2  -2   3         73.55         68.85         1.43 o
   3  -2   3       1036.62       1039.28         9.07 o
   4  -2   3         59.92         56.23         1.97 o
   5  -2   3         22.26         20.92         1.63 o
   6  -2   3         60.01         60.27         3.79 o
   7  -2   3         93.69         84.62         4.32 o
   8  -2   3         83.03         86.33         5.55 o
   9  -2   3         43.60         47.14         5.52 o
  10  -2   3          7.46          9.77         4.01 o
 -12  -1   3          1.38         -3.85         3.85 o
 -11  -1   3          5.54          0.72         3.03 o
 -10  -1   3          3.65         -2.44         2.52 o
  -9  -1   3          7.78          7.68         2.52 o
  -8  -1   3         45.82         48.58         3.57 o
  -7  -1   3         69.35         69.32         2.99 o
  -6  -1   3        125.42        124.84         4.36 o
  -5  -1   3        763.83        761.19         9.05 o
  -4  -1   3         83.74         83.51         2.00 o
  -3  -1   3       2650.24       2660.24        20.49 o
  -2  -1   3       8139.78       7922.49        87.93 o
  -1  -1   3       3182.61       3103.96        20.29 o
   0  -1   3        466.55        485.61         3.99 o
   1  -1   3        855.21        855.26         7.43 o
   2  -1   3         25.22         23.83         1.23 o
   3  -1   3         95.24         93.65         2.41 o
   4  -1   3        783.07        767.34         7.07 o
   5  -1   3        128.90        129.84         3.56 o
   6  -1   3         40.81         36.46         2.65 o
   7  -1   3         16.27         10.00         2.35 o
   8  -1   3          2.15          2.53         2.01 o
   9  -1   3          0.00          0.85         2.87 o
  10  -1   3          9.40         10.80         4.14 o
 -12   0   3          0.18         -2.93         2.93 o
 -11   0   3          1.87         -2.48         2.48 o
 -10   0   3          0.82         -2.46         2.46 o
  -9   0   3         64.36         56.66         4.06 o
  -8   0   3          7.41          6.67         1.65 o
  -7   0   3          7.06          3.86         1.33 o
  -6   0   3        633.31        621.58         8.42 o
  -5   0   3       1108.72       1118.66        12.11 o
  -4   0   3        634.69        674.19         7.92 o
  -3   0   3        742.97        720.00         9.54 o
  -2   0   3       2398.46       2520.29        18.14 o
  -1   0   3       1029.48       1057.35         7.03 o
   0   0   3       2107.58       2077.66        14.18 o
   1   0   3        127.59        138.93         2.27 o
   2   0   3        247.84        256.12         4.19 o
   3   0   3        398.96        431.56         5.74 o
   4   0   3        103.24         93.31         2.77 o
   5   0   3         32.77         31.32         2.13 o
   6   0   3        256.23        264.73         5.69 o
   7   0   3        111.03        110.14         4.24 o
   8   0   3         41.71         38.93         3.61 o
   9   0   3          6.13          0.97         2.12 o
  10   0   3          0.23          0.77         3.58 o
 -12   1   3          1.34         -3.13         3.13 o
 -11   1   3          5.37          1.07         3.12 o
 -10   1   3          3.89         -0.27         2.80 o
  -9   1   3          7.09          5.91         2.49 o
  -8   1   3         44.32         44.24         2.96 o
  -7   1   3         71.24         70.99         3.18 o
  -6   1   3        122.67        121.40         3.58 o
  -5   1   3        768.35        762.55         8.44 o
  -4   1   3         81.52         83.32         2.17 o
  -3   1   3       2636.44       2602.51        21.70 o
  -2   1   3       8119.09       7862.60        77.31 o
  -1   1   3       3145.20       3063.95        18.61 o
   0   1   3        483.69        495.41         4.75 o
   1   1   3        863.09        851.96         9.00 o
   2   1   3         24.98         24.08         1.68 o
   3   1   3         91.57         88.40         1.61 o
   4   1   3        773.60        766.54         9.18 o
   5   1   3        127.32        125.63         3.59 o
   6   1   3         40.68         41.52         2.76 o
   7   1   3         16.59         12.72         2.24 o
   8   1   3          2.07         -0.26         1.95 o
   9   1   3          0.01         -2.59         2.59 o
  10   1   3          9.29         22.70         6.83 o
 -12   2   3          1.22         -5.55         5.55 o
 -11   2   3          2.54         -1.88         2.59 o
 -10   2   3         13.01         10.48         2.72 o
  -9   2   3          0.99         -2.19         2.19 o
  -8   2   3        127.88        134.20         4.59 o
  -7   2   3          0.26          0.55         1.29 o
  -6   2   3        155.01        160.14         4.18 o
  -5   2   3        151.53        153.19         2.76 o
  -4   2   3         49.74         52.55         1.53 o
  -3   2   3        272.84        296.13         3.33 o
  -2   2   3        718.31        744.19         8.50 o
  -1   2   3        491.11        503.32         4.76 o
   0   2   3       1859.22       1913.39        13.48 o
   1   2   3        291.55        291.94         4.23 o
   2   2   3         71.15         67.12         1.64 o
   3   2   3       1035.77       1052.14         8.60 o
   4   2   3         60.64         57.58         2.14 o
   5   2   3         21.26         20.93         1.87 o
   6   2   3         60.18         59.19         3.23 o
   7   2   3         91.81         92.37         4.16 o
   8   2   3         84.28         92.37         6.21 o
   9   2   3         43.33         41.87         4.37 o
  10   2   3          7.52         11.01         4.52 o
 -12   3   3          0.22         -0.34         5.80 o
 -11   3   3         12.96         12.12         4.95 o
 -10   3   3          1.55         -0.29         2.45 o
  -9   3   3         22.64         18.52         2.62 o
  -8   3   3         32.70         32.95         3.37 o
  -7   3   3        223.82        217.26         4.54 o
  -6   3   3        322.47        326.72         5.16 o
  -5   3   3        363.66        364.53         4.59 o
  -4   3   3        118.37        120.27         2.32 o
  -3   3   3         88.67         91.59         2.04 o
  -2   3   3       1541.38       1578.30        19.64 o
  -1   3   3       1071.21       1067.48        10.64 o
   0   3   3        418.00        410.65         4.22 o
   1   3   3         95.67        103.95         2.37 o
   2   3   3        313.08        322.33         4.86 o
   3   3   3         20.47         17.30         1.05 o
   4   3   3        269.47        269.40         4.45 o
   5   3   3        135.46        137.81         4.02 o
   6   3   3        304.05        322.37         6.47 o
   7   3   3        245.67        239.72         7.64 o
   8   3   3         15.34         13.96         4.10 o
   9   3   3         11.79          9.41         3.29 o
  10   3   3          8.79          4.96         4.55 o
 -11   4   3          5.37          3.30         4.22 o
 -10   4   3          4.16          5.04         5.55 o
  -9   4   3         15.54          7.41         2.53 o
  -8   4   3         96.27        102.09         3.82 o
  -7   4   3         11.95         16.51         1.89 o
  -6   4   3        701.18        695.19         8.32 o
  -5   4   3        187.26        193.21         3.31 o
  -4   4   3       1388.53       1416.41        12.62 o
  -3   4   3        510.83        510.96         5.54 o
  -2   4   3         95.93         97.81         2.03 o
  -1   4   3        153.07        163.40         3.10 o
   0   4   3       1604.91       1585.42        12.95 o
   1   4   3        604.64        650.06         7.51 o
   2   4   3         94.21         85.46         2.45 o
   3   4   3       1115.48       1094.43        10.74 o
   4   4   3         50.86         48.94         2.24 o
   5   4   3        305.82        298.31         6.95 o
   6   4   3        378.04        397.46         7.74 o
   7   4   3        100.31        107.66         5.14 o
   8   4   3         40.31         44.21         4.20 o
   9   4   3         64.01         70.90         9.31 o
  10   4   3         14.95          9.47         6.30 o
 -11   5   3          0.33         -3.93         3.93 o
 -10   5   3         11.86         14.51         6.49 o
  -9   5   3         19.75         18.65         3.19 o
  -8   5   3         24.82         25.37         2.61 o
  -7   5   3          5.35          4.80         1.56 o
  -6   5   3        274.23        267.83         4.88 o
  -5   5   3        129.46        129.77         3.12 o
  -4   5   3         83.40         92.14         2.46 o
  -3   5   3        524.73        530.39         5.87 o
  -2   5   3       1915.52       1924.92        16.26 o
  -1   5   3        740.17        762.71         8.62 o
   0   5   3        580.74        616.59         5.93 o
   1   5   3         73.09         68.68         1.87 o
   2   5   3         88.14         89.79         2.42 o
   3   5   3         69.55         67.25         2.25 o
   4   5   3        314.24        317.18         5.08 o
   5   5   3        277.95        253.50         6.56 o
   6   5   3         16.57         17.24         2.63 o
   7   5   3         56.00         57.47         5.68 o
   8   5   3         56.43         49.23         4.53 o
   9   5   3          2.80          1.21         4.26 o
 -10   6   3          7.87          7.17         3.89 o
  -9   6   3         25.69         18.46         4.35 o
  -8   6   3         21.95         23.48         4.34 o
  -7   6   3         42.27         39.34         3.31 o
  -6   6   3        536.23        554.83         9.39 o
  -5   6   3        164.27        143.38         3.40 o
  -4   6   3        120.47        118.72         2.78 o
  -3   6   3        283.04        281.78         4.00 o
  -2   6   3         99.25        102.90         2.48 o
  -1   6   3        416.14        412.29         5.46 o
   0   6   3        691.76        676.37         8.21 o
   1   6   3        341.31        340.72         3.56 o
   2   6   3        164.54        156.82         3.72 o
   3   6   3          2.67          1.04         1.10 o
   4   6   3          3.01          3.37         1.43 o
   5   6   3         42.27         41.81         4.34 o
   6   6   3         42.82         40.11         3.56 o
   7   6   3        100.67        114.92         7.07 o
   8   6   3         11.46          1.96         3.74 o
   9   6   3         27.90         25.97         5.89 o
 -10   7   3          3.62          2.60         4.61 o
  -9   7   3         10.36          5.74         4.10 o
  -8   7   3         18.01         15.30         4.01 o
  -7   7   3        144.74        151.58         8.49 o
  -6   7   3         19.34         17.33         2.92 o
  -5   7   3        117.08        113.63         4.84 o
  -4   7   3          7.01          4.76         1.64 o
  -3   7   3        166.83        172.55         4.95 o
  -2   7   3        752.44        728.22         8.07 o
  -1   7   3        286.90        286.82         4.52 o
   0   7   3         42.96         43.22         1.96 o
   1   7   3        130.51        135.02         2.88 o
   2   7   3        157.63        149.14         4.06 o
   3   7   3         16.69         14.82         1.78 o
   4   7   3        185.35        185.10         8.45 o
   5   7   3        169.51        173.56        10.92 o
   6   7   3         62.74         62.74         5.89 o
   7   7   3         22.59         20.61         4.27 o
   8   7   3          1.08         -3.50         4.18 o
   9   7   3          9.71         -2.39         5.63 o
 -10   8   3          0.51          1.88         5.29 o
  -9   8   3          7.11          0.02         5.04 o
  -8   8   3          1.32          0.97         3.61 o
  -7   8   3         30.57         31.57         4.51 o
  -6   8   3         86.55         82.04         6.76 o
  -5   8   3        124.38        114.54         7.32 o
  -4   8   3        142.98        144.36         5.14 o
  -3   8   3         93.76         90.85         3.58 o
  -2   8   3        240.26        248.51         5.47 o
  -1   8   3        146.26        143.83         4.04 o
   0   8   3         80.20         81.23         3.43 o
   1   8   3        137.35        125.92         6.71 o
   2   8   3         73.05         63.85         3.96 o
   3   8   3         64.52         63.30         3.99 o
   4   8   3         27.88         26.71         3.74 o
   5   8   3          9.21          7.91         3.18 o
   6   8   3          0.40         -0.60         2.90 o
   7   8   3          0.69          0.48         3.37 o
   8   8   3          1.48         -3.93         5.12 o
  -9   9   3          3.40          2.92         3.73 o
  -8   9   3          9.74          6.86         4.69 o
  -7   9   3         14.51         11.04         4.10 o
  -6   9   3         70.37         60.78         6.15 o
  -5   9   3         45.21         37.93         5.12 o
  -4   9   3        176.69        177.77         5.93 o
  -3   9   3          6.62          6.73         1.63 o
  -2   9   3         12.32         12.05         1.78 o
  -1   9   3        326.78        338.29         6.61 o
   0   9   3         51.65         55.17         4.02 o
   1   9   3         10.23         11.29         2.96 o
   2   9   3         27.10         22.60         2.85 o
   3   9   3         50.71         48.54         4.47 o
   4   9   3        103.25        106.21         6.74 o
   5   9   3         54.99         52.98         5.19 o
   6   9   3         26.72         20.45         4.01 o
   7   9   3         20.57         17.02         6.66 o
   8   9   3          0.22         -4.61         4.61 o
  -8  10   3          8.74          6.63         4.62 o
  -7  10   3         22.37         16.84         4.79 o
  -6  10   3         46.60         46.35         5.66 o
  -5  10   3          3.32          1.02         3.16 o
  -4  10   3        117.86        130.55         6.31 o
  -3  10   3         12.49         11.89         2.10 o
  -2  10   3          1.22         -0.88         1.39 o
  -1  10   3         14.59         12.46         2.61 o
   0  10   3        130.80        140.60         6.04 o
   1  10   3          2.12          1.48         1.93 o
   2  10   3         60.10         65.11         9.05 o
   3  10   3         38.11         38.55         4.53 o
   4  10   3          6.65          1.26         2.56 o
   5  10   3         11.19         11.31         3.92 o
   6  10   3         18.61         14.73         4.28 o
   7  10   3          1.15         -4.61         4.61 o
  -7  11   3          6.67          3.64         4.27 o
  -6  11   3         19.16         12.56         4.54 o
  -5  11   3         15.47         12.75         3.29 o
  -4  11   3         20.68         17.10         3.19 o
  -3  11   3         20.18         18.78         3.29 o
  -2  11   3         35.49         34.68         6.57 o
  -1  11   3         38.89         30.71         3.58 o
   0  11   3         40.41         36.79         3.02 o
   1  11   3         24.73         24.76         2.76 o
   2  11   3         15.51         14.93         3.32 o
   3  11   3          2.95          2.96         3.08 o
   4  11   3         47.71         47.86         7.00 o
   5  11   3          4.22         -1.99         3.25 o
   6  11   3          1.05          2.22         5.12 o
  -6  12   3         29.90         19.63         6.49 o
  -5  12   3         19.87         20.53         3.78 o
  -4  12   3          1.23         -0.07         3.08 o
  -3  12   3          2.12          5.48         3.47 o
  -2  12   3         18.14         16.47         4.47 o
  -1  12   3         16.78         16.24         2.91 o
   0  12   3         37.23         37.51         3.74 o
   1  12   3         35.83         34.10         3.26 o
   2  12   3         33.15         27.22         4.37 o
   3  12   3          0.51          2.94         2.95 o
   4  12   3         15.24         21.18         4.34 o
   5  12   3         13.81         12.29         5.97 o
  -3  13   3         38.80         36.87         6.17 o
  -2  13   3         16.01         11.86         4.27 o
  -1  13   3          9.29         11.91         4.33 o
   0  13   3          8.97         12.22         4.22 o
   1  13   3          1.51          3.17         2.78 o
   2  13   3          1.18          1.21         2.44 o
   3  13   3         25.83         39.32         5.25 o
   0  14   3          1.02          2.22         4.95 o
  -3 -13   4          4.46          3.24         5.29 o
  -2 -13   4         16.83         12.80         4.95 o
  -1 -13   4         22.42         19.12         6.66 o
   0 -13   4          8.09         15.70         6.32 o
  -7 -12   4         12.57         20.82         6.32 o
  -6 -12   4          2.47          6.49         4.44 o
  -5 -12   4          2.34          6.83         4.95 o
  -4 -12   4          4.51          7.51         5.12 o
  -3 -12   4          4.15         10.58         5.46 o
  -2 -12   4         44.47         56.67         8.02 o
  -1 -12   4         28.44         36.36         7.17 o
   0 -12   4         28.11         38.06         7.17 o
   1 -12   4          8.54         13.66         5.80 o
   2 -12   4         20.44         26.66         3.53 o
   3 -12   4         44.69         55.71        11.52 o
   4 -12   4         17.95         22.10         3.85 o
  -8 -11   4          2.26         -1.71         4.61 o
  -7 -11   4          6.72          1.31         5.21 o
  -6 -11   4          2.89         -0.55         2.54 o
  -5 -11   4         21.21         21.51         5.12 o
  -4 -11   4         13.08         19.29         5.46 o
  -3 -11   4         55.19         51.38         6.83 o
  -2 -11   4         15.82         17.07         5.46 o
  -1 -11   4          3.59          5.73         2.12 o
   0 -11   4         58.96         66.42         4.26 o
   1 -11   4          5.28          2.68         2.30 o
   2 -11   4         94.52        105.43         8.45 o
   3 -11   4         23.33         26.01         3.90 o
   4 -11   4          0.19         -0.45         4.95 o
   5 -11   4          3.28          8.21         3.32 o
  -8 -10   4          4.62          0.85         4.10 o
  -7 -10   4         67.42         71.13         5.29 o
  -6 -10   4          1.54         -1.43         2.45 o
  -5 -10   4          9.57          8.54         2.65 o
  -4 -10   4         77.78         83.26         8.28 o
  -3 -10   4         16.19         16.26         2.52 o
  -2 -10   4         92.25        104.71         5.55 o
  -1 -10   4          6.58          8.85         2.05 o
   0 -10   4         11.41         11.70         2.48 o
   1 -10   4         57.24         54.76         6.83 o
   2 -10   4         35.25         46.96         7.77 o
   3 -10   4         44.89         46.00         5.21 o
   4 -10   4         26.25         19.55         3.68 o
   5 -10   4         13.40         19.55         5.97 o
   6 -10   4          5.72          3.41         4.61 o
  -9  -9   4          2.06          1.37         4.78 o
  -8  -9   4          0.65         -1.02         3.76 o
  -7  -9   4         27.81         22.17         3.67 o
  -6  -9   4          1.14          6.15         2.66 o
  -5  -9   4         34.16         35.35         3.49 o
  -4  -9   4         14.58         12.23         2.53 o
  -3  -9   4         21.60         20.80         1.86 o
  -2  -9   4         64.80         69.96         2.82 o
  -1  -9   4         80.44         82.16         4.17 o
   0  -9   4        104.56        100.73         4.39 o
   1  -9   4         67.70         71.98         5.38 o
   2  -9   4         39.94         32.16         3.44 o
   3  -9   4          5.04          6.07         2.35 o
   4  -9   4         84.84         94.96         5.55 o
   5  -9   4         15.36         18.99         2.48 o
   6  -9   4         14.98         14.22         2.84 o
   7  -9   4         33.75         33.63         5.12 o
 -10  -8   4          6.29          8.71         4.78 o
  -9  -8   4         13.81         17.27         3.90 o
  -8  -8   4         26.46         23.73         5.46 o
  -7  -8   4         12.85         10.24         2.78 o
  -6  -8   4         20.93         18.86         3.01 o
  -5  -8   4         16.64         12.92         2.74 o
  -4  -8   4        111.34        102.42         4.51 o
  -3  -8   4        108.01        111.09         4.26 o
  -2  -8   4        256.13        246.76         4.52 o
  -1  -8   4        229.21        220.46         2.83 o
   0  -8   4        185.53        178.67         5.58 o
   1  -8   4         28.71         25.20         1.46 o
   2  -8   4         36.00         35.23         1.95 o
   3  -8   4         24.08         30.09         2.31 o
   4  -8   4        127.75        133.14         4.30 o
   5  -8   4         12.26         13.75         2.31 o
   6  -8   4          8.30          7.56         2.71 o
   7  -8   4          8.74         12.00         4.69 o
   8  -8   4         29.91         36.70         5.97 o
 -10  -7   4          1.18         -2.37         3.00 o
  -9  -7   4          5.50          3.33         4.18 o
  -8  -7   4         21.33         26.09         2.93 o
  -7  -7   4         42.40         42.95         4.03 o
  -6  -7   4         18.73         19.97         4.27 o
  -5  -7   4        532.36        573.54        15.19 o
  -4  -7   4        384.96        380.14        10.75 o
  -3  -7   4         54.78         63.16         4.10 o
  -2  -7   4        471.01        460.43        10.12 o
  -1  -7   4         15.33         14.87         0.95 o
   0  -7   4         73.00         72.27         1.67 o
   1  -7   4         95.32         96.14         2.73 o
   2  -7   4        177.31        164.98         3.95 o
   3  -7   4         13.92         13.44         1.78 o
   4  -7   4         69.26         72.20         4.59 o
   5  -7   4         70.21         73.99         3.74 o
   6  -7   4          8.80          7.41         2.71 o
   7  -7   4         21.16         31.44         3.91 o
   8  -7   4          0.67          3.86         3.09 o
 -10  -6   4          1.19         -1.76         3.16 o
  -9  -6   4         10.00          9.36         2.36 o
  -8  -6   4          5.57          3.72         2.70 o
  -7  -6   4         70.36         84.69         5.00 o
  -6  -6   4         33.84         35.92         3.49 o
  -5  -6   4         45.53         51.72         5.46 o
  -4  -6   4        646.56        630.45         8.61 o
  -3  -6   4        264.56        265.68         4.56 o
  -2  -6   4        266.56        267.03         5.40 o
  -1  -6   4        126.74        122.42         2.36 o
   0  -6   4        223.52        225.52         4.03 o
   1  -6   4          3.75          1.70         0.92 o
   2  -6   4        331.50        331.29         4.80 o
   3  -6   4         32.48         29.94         2.27 o
   4  -6   4        141.94        144.70         4.32 o
   5  -6   4          2.82          4.98         1.84 o
   6  -6   4         47.24         58.04         4.79 o
   7  -6   4          9.67          9.86         3.16 o
   8  -6   4          0.26          4.20         2.82 o
 -11  -5   4          1.26         -2.90         2.90 o
 -10  -5   4         11.33         10.07         4.61 o
  -9  -5   4          4.02          2.30         2.21 o
  -8  -5   4         68.41         77.00         4.18 o
  -7  -5   4        172.07        181.95         5.31 o
  -6  -5   4          5.98          4.05         1.76 o
  -5  -5   4         80.99         84.49         5.63 o
  -4  -5   4         84.39         89.61         3.60 o
  -3  -5   4         71.17         78.04         2.39 o
  -2  -5   4        801.64        822.87         9.35 o
  -1  -5   4         54.76         57.19         2.01 o
   0  -5   4         93.80         91.73         2.75 o
   1  -5   4        183.83        188.09         4.55 o
   2  -5   4        433.81        436.62         5.62 o
   3  -5   4        673.98        682.49         9.28 o
   4  -5   4        288.75        271.76         5.58 o
   5  -5   4        188.81        180.72         4.77 o
   6  -5   4        151.84        159.40         6.75 o
   7  -5   4         15.58         18.27         3.73 o
   8  -5   4         19.27         22.90         5.80 o
 -11  -4   4          7.69          8.80         4.13 o
 -10  -4   4          3.40          4.71         2.57 o
  -9  -4   4         37.46         37.71         3.48 o
  -8  -4   4        217.09        220.92         6.14 o
  -7  -4   4         22.42         18.15         2.29 o
  -6  -4   4         30.48         21.58         2.19 o
  -5  -4   4         56.40         63.08         2.15 o
  -4  -4   4        427.23        408.40         8.36 o
  -3  -4   4          7.09          2.22         0.88 o
  -2  -4   4        450.97        449.63         5.97 o
  -1  -4   4         78.12         87.61         1.98 o
   0  -4   4        218.17        244.23         3.62 o
   1  -4   4        260.53        250.57         4.25 o
   2  -4   4        469.94        455.40         6.61 o
   3  -4   4        449.23        469.00         6.98 o
   4  -4   4        117.66        113.55         2.35 o
   5  -4   4        222.16        236.69         5.31 o
   6  -4   4         58.40         57.86         4.53 o
   7  -4   4         40.63         44.63         4.71 o
   8  -4   4          0.42          3.27         3.16 o
   9  -4   4          6.58         10.92         5.29 o
 -11  -3   4          0.74         -2.02         2.21 o
 -10  -3   4         11.62          8.52         2.89 o
  -9  -3   4          4.98          5.55         2.45 o
  -8  -3   4        265.13        280.97         6.95 o
  -7  -3   4         33.55         35.74         2.34 o
  -6  -3   4         76.36         77.57         3.77 o
  -5  -3   4         92.19         94.82         2.42 o
  -4  -3   4         78.97         76.43         1.85 o
  -3  -3   4         52.37         54.63         2.22 o
  -2  -3   4        568.96        568.39         6.48 o
  -1  -3   4        132.44        137.34         2.57 o
   0  -3   4        127.40        119.93         2.30 o
   1  -3   4       1505.10       1548.52        13.38 o
   2  -3   4          3.15          3.27         0.56 o
   3  -3   4        242.60        261.75         3.72 o
   4  -3   4        286.64        278.85         4.16 o
   5  -3   4        198.35        198.65         7.49 o
   6  -3   4          8.09          7.24         3.76 o
   7  -3   4        224.55        251.56         8.98 o
   8  -3   4          6.56          9.31         3.48 o
   9  -3   4          0.39         -1.66         2.33 o
 -12  -2   4          3.26          0.38         3.97 o
 -11  -2   4          1.46         -2.09         2.80 o
 -10  -2   4          2.00         -0.56         2.67 o
  -9  -2   4         47.20         51.58         5.54 o
  -8  -2   4         24.70         27.99         2.93 o
  -7  -2   4        247.88        250.68         5.40 o
  -6  -2   4         46.48         45.19         2.62 o
  -5  -2   4         98.18         97.36         2.47 o
  -4  -2   4       1315.64       1384.24        12.10 o
  -3  -2   4        975.96        952.88        12.09 o
  -2  -2   4       1143.05       1177.42        13.56 o
  -1  -2   4       1007.38       1022.50        11.89 o
   0  -2   4        143.15        146.08         2.33 o
   1  -2   4        742.40        772.54         6.65 o
   2  -2   4        358.28        359.07         4.79 o
   3  -2   4        532.06        508.59         6.35 o
   4  -2   4        133.21        132.66         2.60 o
   5  -2   4         26.76         26.03         2.27 o
   6  -2   4         11.40          9.72         2.06 o
   7  -2   4        107.08        119.38         6.75 o
   8  -2   4          5.80          2.33         3.58 o
   9  -2   4          1.60          4.26         3.49 o
  10  -2   4         22.79         32.26         7.17 o
 -12  -1   4          1.79          0.97         3.24 o
 -11  -1   4          3.22         -1.63         2.52 o
 -10  -1   4         20.90         19.69         3.43 o
  -9  -1   4        192.13        211.50        11.19 o
  -8  -1   4        159.19        172.99         6.30 o
  -7  -1   4        113.30        123.97         3.97 o
  -6  -1   4        224.77        212.84         4.51 o
  -5  -1   4        940.67        943.01        10.81 o
  -4  -1   4        694.15        672.20         6.86 o
  -3  -1   4        183.70        203.21         4.24 o
  -2  -1   4       1747.34       1710.13        13.86 o
  -1  -1   4       1324.21       1341.81        11.19 o
   0  -1   4         36.52         36.25         1.21 o
   1  -1   4        486.55        464.07         6.12 o
   2  -1   4       1485.09       1539.64        15.55 o
   3  -1   4        924.95        933.77        10.15 o
   4  -1   4        268.06        269.81         3.64 o
   5  -1   4        266.25        273.42         5.36 o
   6  -1   4         19.91         21.90         2.21 o
   7  -1   4         95.40        106.63         4.68 o
   8  -1   4         28.49         27.76         4.27 o
   9  -1   4         20.44         27.28         4.51 o
  10  -1   4          2.33          3.58         6.15 o
 -12   0   4          0.98         -2.87         2.87 o
 -11   0   4         14.00         16.05         3.94 o
 -10   0   4          8.43          4.98         2.72 o
  -9   0   4         12.93         17.90         3.07 o
  -8   0   4         44.75         44.29         2.92 o
  -7   0   4        637.31        634.02         9.09 o
  -6   0   4         92.96         82.16         3.10 o
  -5   0   4        376.13        360.50         6.55 o
  -4   0   4       3904.18       3904.43        34.21 o
  -3   0   4       1748.03       1764.63        19.60 o
  -2   0   4        490.79        501.02         5.78 o
  -1   0   4       1543.39       1587.18        14.86 o
   0   0   4        100.19        100.40         2.30 o
   1   0   4        859.94        924.93        10.05 o
   2   0   4        700.79        669.82         8.30 o
   3   0   4         10.35         20.12         1.59 o
   4   0   4         86.17         78.16         2.85 o
   5   0   4        294.48        291.21         5.68 o
   6   0   4        393.42        376.50         6.99 o
   7   0   4         57.55         51.57         3.41 o
   8   0   4         34.82         30.36         3.50 o
   9   0   4          0.02          3.54         3.56 o
  10   0   4          1.07         -1.54         3.93 o
 -12   1   4          1.73         -3.25         3.25 o
 -11   1   4          2.96         -2.88         2.88 o
 -10   1   4         21.71         21.33         3.64 o
  -9   1   4        192.65        195.67         7.74 o
  -8   1   4        152.27        159.81         5.33 o
  -7   1   4        113.63        123.91         4.01 o
  -6   1   4        219.22        207.05         4.66 o
  -5   1   4        925.40        944.94        10.96 o
  -4   1   4        679.55        662.75         8.09 o
  -3   1   4        191.28        205.71         3.54 o
  -2   1   4       1766.39       1737.09        16.06 o
  -1   1   4       1326.94       1336.25        11.21 o
   0   1   4         39.26         39.62         1.73 o
   1   1   4        495.25        463.14         6.12 o
   2   1   4       1464.76       1514.05        15.51 o
   3   1   4        932.17        962.01         9.78 o
   4   1   4        268.84        272.04         4.52 o
   5   1   4        269.06        269.59         5.50 o
   6   1   4         20.74         19.83         2.30 o
   7   1   4         93.45        104.56         4.53 o
   8   1   4         28.60         27.98         3.00 o
   9   1   4         19.95         22.75         3.87 o
 -12   2   4          3.22         -1.84         3.56 o
 -11   2   4          1.49         -2.86         2.86 o
 -10   2   4          1.87         -1.60         2.41 o
  -9   2   4         49.31         53.97         3.69 o
  -8   2   4         25.85         24.50         2.36 o
  -7   2   4        246.47        255.49         6.25 o
  -6   2   4         45.96         42.83         2.56 o
  -5   2   4         97.56         95.51         3.02 o
  -4   2   4       1328.07       1406.87        14.23 o
  -3   2   4       1011.12        987.30        10.31 o
  -2   2   4       1127.93       1130.05        17.18 o
  -1   2   4       1021.96       1029.87         9.02 o
   0   2   4        149.64        152.00         2.56 o
   1   2   4        742.18        774.95         8.86 o
   2   2   4        377.91        384.35         5.70 o
   3   2   4        518.25        495.63         5.20 o
   4   2   4        129.03        125.57         2.37 o
   5   2   4         28.75         26.44         2.28 o
   6   2   4         10.02          7.08         1.87 o
   7   2   4        105.31        107.29         5.30 o
   8   2   4          6.59          2.18         2.17 o
   9   2   4          1.62         -1.16         2.51 o
 -12   3   4          6.63          5.97         6.83 o
 -11   3   4          0.73         -3.50         3.74 o
 -10   3   4         11.34          8.12         3.24 o
  -9   3   4          5.19          5.58         1.98 o
  -8   3   4        265.63        266.80         6.25 o
  -7   3   4         33.68         31.54         2.50 o
  -6   3   4         73.74         72.00         3.22 o
  -5   3   4         92.80         96.18         3.18 o
  -4   3   4         77.14         72.78         2.41 o
  -3   3   4         49.98         50.40         1.96 o
  -2   3   4        541.40        538.89         4.81 o
  -1   3   4        126.61        131.69         2.26 o
   0   3   4        126.57        117.05         2.09 o
   1   3   4       1517.05       1549.96        15.46 o
   2   3   4          3.13          2.93         0.99 o
   3   3   4        239.47        262.70         4.45 o
   4   3   4        287.77        279.17         4.84 o
   5   3   4        199.95        204.32         5.01 o
   6   3   4          7.80          7.13         1.81 o
   7   3   4        221.01        244.18         7.60 o
   8   3   4          6.09          7.76         2.77 o
   9   3   4          0.35         -1.24         2.74 o
  10   3   4          2.18         -1.88         5.46 o
 -11   4   4          7.76          4.80         3.25 o
 -10   4   4          3.13          3.49         3.57 o
  -9   4   4         37.99         37.12         4.17 o
  -8   4   4        218.26        227.26         5.91 o
  -7   4   4         20.44         18.76         1.81 o
  -6   4   4         31.87         21.55         1.68 o
  -5   4   4         56.82         61.77         2.14 o
  -4   4   4        432.96        418.11         5.04 o
  -3   4   4          6.36          2.16         0.67 o
  -2   4   4        443.46        441.88         5.07 o
  -1   4   4         72.68         83.82         2.27 o
   0   4   4        214.00        237.67         3.14 o
   1   4   4        263.63        249.08         4.24 o
   2   4   4        464.22        443.65         6.46 o
   3   4   4        433.37        442.41         8.64 o
   4   4   4        124.38        119.06         3.35 o
   5   4   4        225.87        239.71         6.21 o
   6   4   4         55.80         54.25         4.70 o
   7   4   4         39.75         43.39         4.82 o
   8   4   4          0.67         -1.36         2.53 o
   9   4   4          6.52          4.08         3.58 o
 -11   5   4          1.14         -5.46         5.46 o
 -10   5   4         11.40         14.34         4.10 o
  -9   5   4          4.00          1.84         2.41 o
  -8   5   4         68.57         65.03         4.35 o
  -7   5   4        173.67        173.84         5.10 o
  -6   5   4          5.14          2.72         1.26 o
  -5   5   4         82.14         85.76         2.55 o
  -4   5   4         88.10         91.99         2.31 o
  -3   5   4         68.58         71.81         2.01 o
  -2   5   4        799.99        819.60         9.24 o
  -1   5   4         55.45         57.26         1.63 o
   0   5   4        100.69         99.10         1.94 o
   1   5   4        183.06        184.74         3.58 o
   2   5   4        423.94        425.01         6.38 o
   3   5   4        677.72        672.49         8.02 o
   4   5   4        294.80        286.51         6.15 o
   5   5   4        186.12        182.58         6.00 o
   6   5   4        152.70        147.59         5.85 o
   7   5   4         16.53         16.40         3.03 o
   8   5   4         19.71         16.64         3.58 o
   9   5   4         16.40         18.19         7.68 o
 -10   6   4          1.20         -3.06         3.06 o
  -9   6   4          9.85          9.99         3.98 o
  -8   6   4          5.04          2.88         3.03 o
  -7   6   4         68.35         71.42         6.40 o
  -6   6   4         33.88         39.19         2.66 o
  -5   6   4         45.95         40.66         2.05 o
  -4   6   4        651.57        642.06         7.16 o
  -3   6   4        254.54        258.06         4.18 o
  -2   6   4        265.84        269.87         4.20 o
  -1   6   4        133.27        133.96         2.37 o
   0   6   4        227.59        229.11         3.09 o
   1   6   4          3.05          1.30         1.46 o
   2   6   4        332.89        325.30         7.18 o
   3   6   4         32.49         31.72         2.75 o
   4   6   4        142.94        140.94         5.17 o
   5   6   4          3.52          3.23         1.73 o
   6   6   4         46.69         50.98         6.38 o
   7   6   4          9.28          4.07         3.56 o
   8   6   4          0.21         -3.49         3.49 o
 -10   7   4          1.20         -1.45         5.46 o
  -9   7   4          5.49          2.31         3.08 o
  -8   7   4         22.13         24.66         4.83 o
  -7   7   4         43.06         33.99         4.92 o
  -6   7   4         19.27         15.83         3.64 o
  -5   7   4        529.63        554.41        14.77 o
  -4   7   4        387.26        388.40         7.65 o
  -3   7   4         56.10         60.44         2.85 o
  -2   7   4        473.39        474.12         6.14 o
  -1   7   4         15.45         12.18         1.90 o
   0   7   4         73.61         75.88         2.50 o
   1   7   4         92.29         94.33         3.98 o
   2   7   4        178.42        171.23         5.26 o
   3   7   4         15.32         12.36         1.87 o
   4   7   4         69.94         77.70         5.45 o
   5   7   4         69.45         74.17        19.80 o
   6   7   4          8.53          5.05         3.41 o
   7   7   4         20.41         21.99         4.65 o
   8   7   4          0.82         -4.78         4.78 o
 -10   8   4          6.16         11.10         6.49 o
  -9   8   4         13.48         14.02         4.82 o
  -8   8   4         25.98         20.61         4.25 o
  -7   8   4         12.20          6.91         3.28 o
  -6   8   4         21.06          9.10         3.52 o
  -5   8   4         16.13         15.93         3.32 o
  -4   8   4        112.17        102.18         3.85 o
  -3   8   4        112.32        122.67         5.49 o
  -2   8   4        254.11        246.06         5.32 o
  -1   8   4        226.73        227.80         4.96 o
   0   8   4        183.87        188.98         8.40 o
   1   8   4         29.62         22.26         4.44 o
   2   8   4         37.69         28.90         3.68 o
   3   8   4         23.43         24.59         2.95 o
   4   8   4        126.87        135.49         6.97 o
   5   8   4         12.11         12.72         3.50 o
   6   8   4          8.31          0.32         3.25 o
   7   8   4          8.94          2.99         3.86 o
  -9   9   4          2.05         -5.21         5.21 o
  -8   9   4          0.74         -0.44         4.10 o
  -7   9   4         28.27         24.18         4.69 o
  -6   9   4          1.41          1.47         3.28 o
  -5   9   4         32.95         25.33         4.14 o
  -4   9   4         14.18         11.71         2.47 o
  -3   9   4         22.30         18.51         2.02 o
  -2   9   4         65.11         73.56         3.40 o
  -1   9   4         78.29         76.60         4.25 o
   0   9   4        102.93        100.02         6.55 o
   1   9   4         66.92         69.35         6.91 o
   2   9   4         40.06         30.42         3.28 o
   3   9   4          4.59          4.61         2.90 o
   4   9   4         85.12         83.81        22.19 o
   5   9   4         15.34         18.76         4.04 o
   6   9   4         15.23         10.60         3.67 o
   7   9   4         34.49         30.73         7.85 o
  -8  10   4          4.64          2.48         4.35 o
  -7  10   4         68.10         66.32         7.05 o
  -6  10   4          1.36         -0.45         3.32 o
  -5  10   4          9.31          8.59         2.75 o
  -4  10   4         78.20         85.60         5.70 o
  -3  10   4         15.89         16.30         2.80 o
  -2  10   4         95.28         97.72         7.26 o
  -1  10   4          6.87          6.17         2.13 o
   0  10   4         11.30          9.83         2.42 o
   1  10   4         58.71         59.57         5.89 o
   2  10   4         34.46         32.07         4.10 o
   3  10   4         43.32         35.65         6.06 o
   4  10   4         26.80         22.68         4.22 o
   5  10   4         13.57         12.63         3.98 o
   6  10   4          5.38          0.51         5.29 o
  -7  11   4          6.76          7.23         4.59 o
  -6  11   4          3.23          0.72         2.91 o
  -5  11   4         21.00         23.34         3.70 o
  -4  11   4         13.15         12.01         4.40 o
  -3  11   4         54.61         49.22         6.74 o
  -2  11   4         15.06         13.11         4.01 o
  -1  11   4          3.14          3.83         2.71 o
   0  11   4         60.28         53.07         4.26 o
   1  11   4          5.34          2.96         2.22 o
   2  11   4         96.38        123.54         9.30 o
   3  11   4         23.04         28.11         8.28 o
   4  11   4          0.22         -0.59         2.58 o
   5  11   4          2.94         -3.93         4.78 o
  -6  12   4          2.40         -2.05         4.95 o
  -5  12   4          2.49          0.60         3.86 o
  -4  12   4          4.33          9.08         4.34 o
  -3  12   4          3.99          9.02         4.10 o
  -2  12   4         44.52         41.88         5.97 o
  -1  12   4         27.72         32.97         5.37 o
   0  12   4         28.12         28.63         3.57 o
   1  12   4          8.68         13.59         2.60 o
   2  12   4         21.36         28.49         5.21 o
   3  12   4         44.28         44.41         5.35 o
   4  12   4         18.21         24.07         6.66 o
  -3  13   4          4.50          2.65         3.98 o
  -2  13   4         16.89         18.07         4.61 o
  -1  13   4         22.29         15.43         5.63 o
   0  13   4          8.25          9.14         2.72 o
   1  13   4         21.67         30.14         4.63 o
   2  13   4          8.82         11.79         3.60 o
  -7 -12   5          6.15          4.78         5.12 o
  -6 -12   5          5.90          7.68         5.29 o
  -5 -12   5         13.33         14.34         5.63 o
  -4 -12   5          8.09         10.58         5.46 o
  -3 -12   5          9.95          5.80         5.12 o
  -2 -12   5          7.34          5.29         4.10 o
  -1 -12   5         11.22         19.12         5.29 o
   0 -12   5         47.86         63.67         8.71 o
   1 -12   5         10.38         14.80         3.15 o
   2 -12   5         26.35         28.08         3.85 o
   3 -12   5          9.82         13.20         3.40 o
   4 -12   5         12.83         14.03         3.79 o
  -8 -11   5          4.12         -4.10         4.10 o
  -7 -11   5          1.80         -2.59         2.59 o
  -6 -11   5          0.71          5.46         4.61 o
  -5 -11   5          7.47          4.78         4.61 o
  -4 -11   5         25.62         25.43         5.97 o
  -3 -11   5         48.61         51.27         4.44 o
  -2 -11   5         69.42         73.68         4.47 o
  -1 -11   5          6.35          5.65         3.07 o
   0 -11   5          1.56         -1.05         2.01 o
   1 -11   5         60.16         63.79         7.17 o
   2 -11   5          1.70          4.03         2.74 o
   3 -11   5          5.32          3.72         3.33 o
   4 -11   5         29.52         27.53         4.13 o
  -8 -10   5          0.78         -3.41         3.41 o
  -7 -10   5         15.75         14.41         3.43 o
  -6 -10   5         77.70         98.76         8.19 o
  -5 -10   5         31.61         28.51         3.24 o
  -4 -10   5         47.88         50.54         2.89 o
  -3 -10   5          2.73          2.27         2.17 o
  -2 -10   5         16.38         16.43         2.62 o
  -1 -10   5        101.86         97.47         7.00 o
   0 -10   5         82.35         84.26         4.92 o
   1 -10   5         12.79         13.32         2.97 o
   2 -10   5          9.89         20.60         3.36 o
   3 -10   5         18.60         23.86         3.60 o
   4 -10   5         33.29         35.89         4.46 o
   5 -10   5          1.31          3.41         4.78 o
  -9  -9   5          0.84         -1.37         4.78 o
  -8  -9   5          0.77         -2.38         2.38 o
  -7  -9   5         11.96          5.21         2.90 o
  -6  -9   5         40.10         42.15         4.10 o
  -5  -9   5         17.23         15.46         2.74 o
  -4  -9   5         16.96         15.99         2.49 o
  -3  -9   5         42.78         40.94         2.48 o
  -2  -9   5         24.36         28.91         1.88 o
  -1  -9   5         48.32         52.51         5.04 o
   0  -9   5          7.85         12.04         2.38 o
   1  -9   5         88.24         95.65         5.12 o
   2  -9   5         53.90         50.16         4.30 o
   3  -9   5         42.35         44.82         4.86 o
   4  -9   5          4.09          6.44         2.79 o
   5  -9   5         49.50         58.85         4.63 o
   6  -9   5         32.45         38.37        11.52 o
  -9  -8   5          3.56          4.27         4.95 o
  -8  -8   5         40.52         41.09         4.54 o
  -7  -8   5          1.24         -1.64         2.33 o
  -6  -8   5         25.60         23.21         4.44 o
  -5  -8   5         10.48         11.27         3.41 o
  -4  -8   5        109.98        114.19         5.97 o
  -3  -8   5         82.93         82.62         4.61 o
  -2  -8   5          7.33          6.66         1.40 o
  -1  -8   5        130.34        123.43         3.66 o
   0  -8   5         35.88         37.90         1.84 o
   1  -8   5         12.80         16.37         1.57 o
   2  -8   5        155.09        161.63         4.21 o
   3  -8   5         88.61         89.87         3.62 o
   4  -8   5         49.45         49.70         3.26 o
   5  -8   5         50.07         53.56         4.33 o
   6  -8   5          4.41          6.80         2.78 o
   7  -8   5          0.82         -0.51         3.07 o
 -10  -7   5         11.41          5.95         3.69 o
  -9  -7   5         15.36         19.71         4.01 o
  -8  -7   5          1.08         -2.56         3.58 o
  -7  -7   5         25.46         26.46         5.29 o
  -6  -7   5         24.21         25.09         4.78 o
  -5  -7   5         24.69         21.51         3.93 o
  -4  -7   5        165.48        168.13         7.17 o
  -3  -7   5        119.40        121.53         5.46 o
  -2  -7   5        153.49        149.97         4.31 o
  -1  -7   5         23.48         26.42         2.48 o
   0  -7   5         89.86         82.86         2.73 o
   1  -7   5        135.89        135.59         3.66 o
   2  -7   5         10.09          8.51         2.69 o
   3  -7   5         78.90         79.78         3.93 o
   4  -7   5         74.12         76.33         3.66 o
   5  -7   5          4.38          5.41         2.46 o
   6  -7   5         14.58         19.21         3.44 o
   7  -7   5          1.43          0.78         4.27 o
   8  -7   5          3.14          4.44         4.10 o
 -10  -6   5          0.96         -2.80         4.35 o
  -9  -6   5         10.03         10.20         3.49 o
  -8  -6   5          6.77          9.51         2.99 o
  -7  -6   5        130.38        143.38         8.88 o
  -6  -6   5        314.76        332.00        12.29 o
  -5  -6   5        178.63        175.82         7.85 o
  -4  -6   5         13.28         15.70         3.24 o
  -3  -6   5        222.26        220.17         6.74 o
  -2  -6   5         83.78         86.54         2.96 o
  -1  -6   5         12.74          7.53         1.40 o
   0  -6   5        700.13        668.31        10.52 o
   1  -6   5         52.84         51.89         2.90 o
   2  -6   5         12.23         12.12         2.17 o
   3  -6   5         25.04         24.54         2.28 o
   4  -6   5          8.66          9.36         1.79 o
   5  -6   5          0.15         -1.76         1.76 o
   6  -6   5         57.53         55.52         4.84 o
   7  -6   5          7.07          2.45         2.94 o
   8  -6   5         25.70         28.97         4.91 o
 -11  -5   5          8.12          8.97         4.20 o
 -10  -5   5          6.87          6.56         2.74 o
  -9  -5   5         38.90         39.56         3.75 o
  -8  -5   5          8.47          8.10         2.32 o
  -7  -5   5         13.64         11.22         2.60 o
  -6  -5   5          4.36          3.24         3.41 o
  -5  -5   5         15.53         15.02         3.41 o
  -4  -5   5        134.77        132.97         6.32 o
  -3  -5   5        110.69        107.84         3.50 o
  -2  -5   5        239.62        231.08         4.94 o
  -1  -5   5         93.50         90.51         3.28 o
   0  -5   5        140.91        149.27         2.95 o
   1  -5   5        524.50        512.78         9.11 o
   2  -5   5        165.87        160.31         4.10 o
   3  -5   5        662.43        630.82         9.17 o
   4  -5   5        362.06        357.76         6.78 o
   5  -5   5          2.21          2.95         2.50 o
   6  -5   5         61.58         65.83         5.13 o
   7  -5   5         20.47         18.29         3.89 o
   8  -5   5          0.13          6.09         3.31 o
 -11  -4   5         11.44         14.59         3.22 o
 -10  -4   5          0.68         -1.47         2.29 o
  -9  -4   5          6.87         10.04         2.43 o
  -8  -4   5         83.69         88.26         4.53 o
  -7  -4   5         54.93         57.06         3.61 o
  -6  -4   5        105.64        107.56         3.63 o
  -5  -4   5        119.20        120.22         2.60 o
  -4  -4   5        155.37        150.06         5.43 o
  -3  -4   5         40.69         37.30         2.13 o
  -2  -4   5          8.88         10.25         1.31 o
  -1  -4   5        388.37        387.25         6.55 o
   0  -4   5        360.42        331.76         4.80 o
   1  -4   5        294.76        289.01         4.02 o
   2  -4   5        226.01        216.49         4.70 o
   3  -4   5        360.69        363.14         6.34 o
   4  -4   5        221.38        224.75         5.20 o
   5  -4   5          0.31          1.00         2.11 o
   6  -4   5          6.96          7.52         2.65 o
   7  -4   5          7.13          9.36         3.16 o
   8  -4   5         70.34         80.52         6.22 o
 -12  -3   5          2.06          2.22         4.95 o
 -11  -3   5         32.25         30.51         4.29 o
 -10  -3   5         22.43         24.78         3.46 o
  -9  -3   5         16.65         13.50         2.71 o
  -8  -3   5         14.75         12.21         2.38 o
  -7  -3   5         14.11         14.65         2.05 o
  -6  -3   5         96.68         98.11         3.50 o
  -5  -3   5        766.36        770.93         7.92 o
  -4  -3   5         32.22         33.53         2.44 o
  -3  -3   5        130.07        157.21         6.06 o
  -2  -3   5          0.46          0.74         0.85 o
  -1  -3   5        477.81        458.91         7.31 o
   0  -3   5        671.39        672.29         7.58 o
   1  -3   5       1407.48       1445.11        16.06 o
   2  -3   5        123.71        136.06         2.29 o
   3  -3   5         31.96         29.84         1.80 o
   4  -3   5        179.10        173.77         3.50 o
   5  -3   5        164.28        167.56         6.81 o
   6  -3   5        111.90        130.27         6.63 o
   7  -3   5         22.72         27.57         4.33 o
   8  -3   5         14.66         15.27         4.44 o
   9  -3   5          2.33         -0.34         5.29 o
 -12  -2   5          0.64         -3.11         3.84 o
 -11  -2   5         21.91         20.87         3.57 o
 -10  -2   5          0.02          1.47         2.64 o
  -9  -2   5        173.37        193.86         6.57 o
  -8  -2   5        365.46        372.77        15.64 o
  -7  -2   5         69.59         67.38         3.52 o
  -6  -2   5        193.94        195.68         4.58 o
  -5  -2   5        104.16        110.19         2.50 o
  -4  -2   5        464.62        481.94         5.70 o
  -3  -2   5        425.41        439.72         7.25 o
  -2  -2   5        424.76        440.60         9.02 o
  -1  -2   5       1121.77       1122.39        13.37 o
   0  -2   5       1157.42       1201.67        10.64 o
   1  -2   5        685.92        759.82         7.60 o
   2  -2   5        394.00        370.37         6.12 o
   3  -2   5        100.12         96.97         2.78 o
   4  -2   5        244.08        230.84         3.66 o
   5  -2   5        195.16        187.13         5.09 o
   6  -2   5        211.33        217.11         8.08 o
   7  -2   5          0.74          0.37         2.58 o
   8  -2   5         16.90         26.74         4.27 o
   9  -2   5         10.91         17.26         4.10 o
 -12  -1   5          0.37         -2.35         2.35 o
 -11  -1   5          2.68         -1.15         2.99 o
 -10  -1   5         20.22         16.54         3.35 o
  -9  -1   5        144.67        168.63         7.85 o
  -8  -1   5        305.45        321.35         6.95 o
  -7  -1   5         46.03         51.20         3.04 o
  -6  -1   5         18.26         16.44         1.81 o
  -5  -1   5       1169.49       1156.52        13.08 o
  -4  -1   5         52.27         56.99         1.99 o
  -3  -1   5        682.55        685.48         7.59 o
  -2  -1   5         20.86         21.43         1.37 o
  -1  -1   5        134.92        135.74         3.27 o
   0  -1   5       1295.42       1405.23        14.07 o
   1  -1   5       1681.02       1713.48        16.94 o
   2  -1   5        123.91        119.64         3.42 o
   3  -1   5        489.12        486.78         6.34 o
   4  -1   5        330.75        311.90         5.51 o
   5  -1   5        227.41        232.90         5.18 o
   6  -1   5         29.91         30.44         2.64 o
   7  -1   5         28.42         26.52         4.34 o
   8  -1   5         13.11         16.53         4.03 o
   9  -1   5         10.69         10.71         4.08 o
 -12   0   5          4.07          3.80         3.54 o
 -11   0   5          1.38         -2.44         2.44 o
 -10   0   5         17.20         25.78         3.58 o
  -9   0   5        331.00        350.20        11.00 o
  -8   0   5         88.04         98.65         4.22 o
  -7   0   5         97.07         94.76         3.63 o
  -6   0   5        914.20        880.70        10.95 o
  -5   0   5          0.30          0.08         1.12 o
  -4   0   5        121.41        124.62         3.77 o
  -3   0   5        470.73        451.13         5.81 o
  -2   0   5        779.37        802.65         7.61 o
  -1   0   5          5.54          4.44         0.77 o
   0   0   5       4768.21       4860.48        42.19 o
   1   0   5       4049.30       4414.87        39.08 o
   2   0   5         43.80         44.07         2.19 o
   3   0   5          1.44          3.67         1.09 o
   4   0   5         53.44         49.15         2.69 o
   5   0   5       1060.17       1022.94        14.24 o
   6   0   5        347.39        356.84         7.96 o
   7   0   5          8.28          9.85         2.23 o
   8   0   5          4.28          4.96         3.82 o
   9   0   5         17.53         29.04         6.23 o
 -12   1   5          0.41         -2.93         2.93 o
 -11   1   5          2.45         -2.95         2.95 o
 -10   1   5         19.42         16.20         4.39 o
  -9   1   5        145.66        169.47         6.50 o
  -8   1   5        302.19        303.83         6.58 o
  -7   1   5         44.04         42.42         2.88 o
  -6   1   5         18.37         18.29         1.91 o
  -5   1   5       1148.89       1141.95        20.38 o
  -4   1   5         57.39         59.95         2.35 o
  -3   1   5        695.45        692.19         8.08 o
  -2   1   5         18.45         18.90         0.98 o
  -1   1   5        132.21        135.49         2.80 o
   0   1   5       1259.94       1373.08        14.12 o
   1   1   5       1645.27       1659.26        16.91 o
   2   1   5        121.38        120.31         3.40 o
   3   1   5        483.80        493.66         6.57 o
   4   1   5        326.86        318.06         5.42 o
   5   1   5        222.26        225.49         5.36 o
   6   1   5         30.93         34.96         4.46 o
   7   1   5         30.01         25.10         2.72 o
   8   1   5         12.92         12.40         2.48 o
   9   1   5         11.01          7.92         7.94 o
 -12   2   5          0.67         -3.84         3.93 o
 -11   2   5         22.03         21.27         4.07 o
 -10   2   5          0.05          0.41         2.56 o
  -9   2   5        174.30        188.26         5.71 o
  -8   2   5        360.99        384.05         7.83 o
  -7   2   5         69.22         67.18         3.25 o
  -6   2   5        193.02        187.95         4.53 o
  -5   2   5        105.40        117.97         3.44 o
  -4   2   5        455.22        486.09         6.79 o
  -3   2   5        426.95        441.32         6.09 o
  -2   2   5        423.17        439.37         4.79 o
  -1   2   5       1117.43       1105.74         9.99 o
   0   2   5       1143.16       1177.19        12.58 o
   1   2   5        673.93        740.12         9.12 o
   2   2   5        401.57        374.50         7.00 o
   3   2   5         99.55         93.60         3.35 o
   4   2   5        241.24        231.47         4.67 o
   5   2   5        198.68        201.97         5.09 o
   6   2   5        214.76        212.47         5.68 o
   7   2   5          0.77         -1.23         1.82 o
   8   2   5         17.22         20.58         4.97 o
   9   2   5         10.93          4.35         4.44 o
 -12   3   5          1.95          1.54         4.10 o
 -11   3   5         31.53         29.84         5.43 o
 -10   3   5         22.54         26.88         3.78 o
  -9   3   5         16.60         19.15         2.67 o
  -8   3   5         13.88          9.86         2.51 o
  -7   3   5         14.65         14.20         2.01 o
  -6   3   5         99.25         95.49         3.59 o
  -5   3   5        775.08        776.71        12.18 o
  -4   3   5         31.48         31.70         2.24 o
  -3   3   5        128.67        156.97         3.50 o
  -2   3   5          0.22          0.79         0.79 o
  -1   3   5        483.71        480.74         5.36 o
   0   3   5        674.82        682.01         8.33 o
   1   3   5       1382.23       1413.04        14.94 o
   2   3   5        124.84        140.70         3.64 o
   3   3   5         32.06         30.86         2.69 o
   4   3   5        177.96        177.53         4.18 o
   5   3   5        165.74        160.23         4.73 o
   6   3   5        105.15        109.15         4.37 o
   7   3   5         22.25         19.77         3.07 o
   8   3   5         14.67         16.61         3.22 o
   9   3   5          2.29         -2.42         2.42 o
 -11   4   5         11.61         15.79         5.97 o
 -10   4   5          0.87          0.82         3.11 o
  -9   4   5          6.69          9.97         2.42 o
  -8   4   5         82.95         83.44         3.90 o
  -7   4   5         54.35         49.07         3.01 o
  -6   4   5        101.72         98.44         3.52 o
  -5   4   5        121.07        117.98         3.55 o
  -4   4   5        159.27        155.29         4.47 o
  -3   4   5         41.77         35.85         1.97 o
  -2   4   5          8.32          8.26         0.88 o
  -1   4   5        389.92        399.79         4.68 o
   0   4   5        357.89        331.38         5.24 o
   1   4   5        302.64        302.99         5.15 o
   2   4   5        241.11        241.05         4.76 o
   3   4   5        367.67        358.31         6.45 o
   4   4   5        221.89        230.24         4.84 o
   5   4   5          0.44         -1.48         1.80 o
   6   4   5          6.02          4.94         2.29 o
   7   4   5          7.37          7.92         2.86 o
   8   4   5         69.81         73.63         9.03 o
   9   4   5          5.23          3.95         3.96 o
 -11   5   5          8.21          3.76         6.66 o
 -10   5   5          7.23          1.96         3.49 o
  -9   5   5         38.90         35.12         5.12 o
  -8   5   5          9.11          5.72         2.25 o
  -7   5   5         14.23          8.75         2.04 o
  -6   5   5          4.52          2.28         1.56 o
  -5   5   5         13.76         10.65         1.13 o
  -4   5   5        136.41        137.55         2.86 o
  -3   5   5        109.41        101.49         2.34 o
  -2   5   5        240.19        228.41         4.44 o
  -1   5   5         93.55         88.51         2.14 o
   0   5   5        148.53        160.58         2.65 o
   1   5   5        521.72        508.01         7.18 o
   2   5   5        171.53        164.83         4.14 o
   3   5   5        659.81        638.76        17.34 o
   4   5   5        357.49        368.91         8.30 o
   5   5   5          2.58          3.84         1.94 o
   6   5   5         61.00         57.65         6.14 o
   7   5   5         21.00         19.48         3.33 o
   8   5   5          0.11         -2.88         2.88 o
 -10   6   5          0.86         -3.72         5.04 o
  -9   6   5          9.90          8.71         3.80 o
  -8   6   5          6.96          7.12         3.23 o
  -7   6   5        132.25        160.63         8.53 o
  -6   6   5        318.41        333.91        12.46 o
  -5   6   5        179.03        174.56         4.38 o
  -4   6   5         13.71         15.28         1.33 o
  -3   6   5        215.60        211.08         3.75 o
  -2   6   5         83.67         81.72         2.42 o
  -1   6   5         12.20         10.38         1.01 o
   0   6   5        699.05        667.14         9.65 o
   1   6   5         52.33         46.23         3.06 o
   2   6   5         11.45          7.00         1.83 o
   3   6   5         24.22         23.28         2.30 o
   4   6   5          8.92         10.89         2.35 o
   5   6   5          0.34         -1.20         1.74 o
   6   6   5         56.84         55.80         4.36 o
   7   6   5          7.92          5.74         3.80 o
   8   6   5         25.19         19.57         5.07 o
 -10   7   5         11.56          7.14         4.13 o
  -9   7   5         16.13         10.14         4.40 o
  -8   7   5          0.97         -0.27         3.37 o
  -7   7   5         24.43         23.08         4.47 o
  -6   7   5         24.39         17.87         3.85 o
  -5   7   5         25.33         24.58         3.85 o
  -4   7   5        163.65        170.29         5.91 o
  -3   7   5        120.76        128.43         3.65 o
  -2   7   5        156.86        149.70         3.34 o
  -1   7   5         22.20         21.25         1.77 o
   0   7   5         87.72         85.99         4.03 o
   1   7   5        135.32        131.55         4.81 o
   2   7   5          9.95          7.85         1.96 o
   3   7   5         77.52         80.03         4.78 o
   4   7   5         73.62         69.49        12.72 o
   5   7   5          4.43          1.15         2.96 o
   6   7   5         14.43         10.40         3.79 o
   7   7   5          1.41         -0.75         4.52 o
 -10   8   5          1.93          1.71         5.80 o
  -9   8   5          3.53          1.77         3.64 o
  -8   8   5         40.03         42.28         5.83 o
  -7   8   5          0.95          0.82         2.96 o
  -6   8   5         25.56         20.39         3.85 o
  -5   8   5          9.75         10.40         2.52 o
  -4   8   5        108.50        121.61         8.10 o
  -3   8   5         84.35         84.65         4.42 o
  -2   8   5          6.72          5.43         1.45 o
  -1   8   5        128.30        128.31         7.42 o
   0   8   5         36.80         30.24         4.08 o
   1   8   5         12.89         10.57         2.96 o
   2   8   5        157.31        164.56         8.18 o
   3   8   5         87.69         92.39         7.85 o
   4   8   5         50.03         43.63         4.89 o
   5   8   5         51.71         44.88        14.51 o
   6   8   5          4.30         -0.19         3.49 o
   7   8   5          0.76         -4.95         4.95 o
  -9   9   5          0.85         -2.95         6.57 o
  -8   9   5          0.59         -0.83         5.04 o
  -7   9   5         11.69         10.43         3.74 o
  -6   9   5         39.57         31.88         4.88 o
  -5   9   5         18.17         14.07         2.95 o
  -4   9   5         16.45         15.37         2.63 o
  -3   9   5         41.88         36.23         3.41 o
  -2   9   5         24.24         20.44         3.76 o
  -1   9   5         50.97         49.34         5.39 o
   0   9   5          9.23          6.83         2.96 o
   1   9   5         87.21        103.76         6.85 o
   2   9   5         54.34         44.82         3.92 o
   3   9   5         43.72         41.17         4.77 o
   4   9   5          4.13         -0.83         2.99 o
   5   9   5         50.34         51.87         5.42 o
   6   9   5         32.32         28.96         4.88 o
  -8  10   5          0.83         -1.66         4.69 o
  -7  10   5         15.62         11.86         4.10 o
  -6  10   5         79.05        100.14         7.14 o
  -5  10   5         31.87         27.10         3.76 o
  -4  10   5         48.99         46.45         4.55 o
  -3  10   5          2.94          3.92         3.32 o
  -2  10   5         16.55         19.42         4.04 o
  -1  10   5        101.90        107.54         8.03 o
   0  10   5         80.16         91.17         7.56 o
   1  10   5         13.61          8.53         3.14 o
   2  10   5          9.69         14.74         3.67 o
   3  10   5         18.41         20.94         7.25 o
   4  10   5         33.14         35.51         4.95 o
   5  10   5          1.49          2.24         4.69 o
  -7  11   5          1.89         -4.44         4.44 o
  -6  11   5          0.80         -2.92         3.34 o
  -5  11   5          8.11          4.80         6.11 o
  -4  11   5         25.43         19.25         4.45 o
  -3  11   5         48.39         46.36         7.34 o
  -2  11   5         70.51         75.71        13.23 o
  -1  11   5          5.76          3.14         3.32 o
   0  11   5          1.74          0.11         3.01 o
   1  11   5         59.38         54.22         4.71 o
   2  11   5          1.96          2.43         3.20 o
   3  11   5          5.21          1.35         3.84 o
   4  11   5         28.00         25.53         4.52 o
  -7  12   5          6.20         -3.07         6.32 o
  -5  12   5         12.56         14.00         4.51 o
  -4  12   5          7.74          2.43         4.78 o
  -3  12   5          9.58          5.14         4.08 o
  -2  12   5          7.10          8.95         4.03 o
  -1  12   5         11.48         11.02         5.80 o
   0  12   5         49.33         43.85         5.64 o
   1  12   5         10.65         12.22         3.69 o
   2  12   5         25.97         24.89         4.27 o
   3  12   5          9.99         12.46         6.32 o
  -2  13   5         15.26         20.65         7.68 o
  -1  13   5          0.74          1.88         5.46 o
   0  13   5          7.35         10.29         3.93 o
   1  13   5         62.82         94.05         9.90 o
  -6 -12   6          1.90          4.27         5.29 o
  -5 -12   6          4.44          4.95         5.29 o
  -4 -12   6         11.51          5.97         5.46 o
  -3 -12   6          1.48          0.34         4.78 o
  -2 -12   6         22.11         25.95         6.83 o
  -1 -12   6         27.77         27.31         6.83 o
   0 -12   6          4.02          7.28         4.27 o
   1 -12   6          4.99          3.02         2.99 o
   2 -12   6         17.91         22.64         4.01 o
   3 -12   6         13.41         10.45         3.93 o
  -8 -11   6          5.84          0.77         4.52 o
  -7 -11   6         20.95         20.83         3.77 o
  -6 -11   6         27.17         32.09         5.97 o
  -5 -11   6         27.48         29.78         3.62 o
  -4 -11   6         11.14         13.00         4.10 o
  -3 -11   6          9.16          8.21         2.49 o
  -2 -11   6         21.91         23.26         3.38 o
  -1 -11   6         16.48         15.16         2.99 o
   0 -11   6         12.90         11.73         3.00 o
   1 -11   6         15.76         19.85         3.53 o
   2 -11   6          5.74          6.76         3.76 o
   3 -11   6          8.34         11.41         3.30 o
   4 -11   6          5.89          9.52         3.37 o
  -8 -10   6          1.14         -2.66         2.66 o
  -7 -10   6          6.51          7.30         3.25 o
  -6 -10   6          8.41         10.37         3.08 o
  -5 -10   6          0.24         -3.02         4.35 o
  -4 -10   6         14.46         20.67         3.20 o
  -3 -10   6         39.23         38.95         7.17 o
  -2 -10   6         29.75         35.21         4.01 o
  -1 -10   6        145.99        157.77         6.36 o
   0 -10   6         43.03         42.57         4.02 o
   1 -10   6          0.88          0.71         2.50 o
   2 -10   6        182.40        203.03         7.58 o
   3 -10   6         22.17         28.35         4.16 o
   4 -10   6          6.95          5.72         3.26 o
  -9  -9   6          0.28         -1.54         4.44 o
  -8  -9   6         19.08         16.86         3.80 o
  -7  -9   6         39.66         38.05         6.66 o
  -6  -9   6         17.51         17.78         3.33 o
  -5  -9   6          0.64         -0.51         2.56 o
  -4  -9   6         16.30         16.43         2.53 o
  -3  -9   6         30.95         32.95         2.86 o
  -2  -9   6         26.19         32.25         2.22 o
  -1  -9   6         27.80         33.83         3.64 o
   0  -9   6         68.15         76.87         4.76 o
   1  -9   6         68.55         78.50         5.03 o
   2  -9   6         84.53         87.92         5.61 o
   3  -9   6         12.80         13.42         3.14 o
   4  -9   6         46.83         53.47         4.93 o
   5  -9   6         20.43         25.60         6.32 o
  -9  -8   6         13.43         17.58         6.49 o
  -8  -8   6          6.20          8.71         4.61 o
  -7  -8   6         51.00         55.13         6.66 o
  -6  -8   6         15.10         15.87         4.27 o
  -5  -8   6          9.02          5.80         3.24 o
  -4  -8   6         16.90         13.83         3.24 o
  -3  -8   6        192.71        192.15         5.40 o
  -2  -8   6         13.07         13.62         1.96 o
  -1  -8   6         43.57         44.56         3.58 o
   0  -8   6         91.09         91.06         3.13 o
   1  -8   6        114.27        108.26         3.62 o
   2  -8   6          7.41         10.34         1.88 o
   3  -8   6         47.90         56.96         4.96 o
   4  -8   6         23.28         24.49         2.61 o
   5  -8   6          7.41          7.17         2.62 o
   6  -8   6         25.28         36.52         4.33 o
   7  -8   6          2.80          3.24         3.58 o
 -10  -7   6          1.02         -4.78         5.12 o
  -9  -7   6         10.78          3.93         5.46 o
  -8  -7   6         73.38         82.45         9.05 o
  -7  -7   6         31.55         21.00         4.78 o
  -6  -7   6          6.09          9.22         3.76 o
  -5  -7   6         73.54         81.08         5.80 o
  -4  -7   6        102.31        100.71         5.97 o
  -3  -7   6         38.96         34.31         3.93 o
  -2  -7   6         87.50         84.44         3.69 o
  -1  -7   6         48.89         52.33         3.03 o
   0  -7   6        140.38        146.78         4.54 o
   1  -7   6          4.98          5.80         1.53 o
   2  -7   6        186.71        183.15         4.87 o
   3  -7   6         15.02         16.17         2.23 o
   4  -7   6         29.77         32.78         2.92 o
   5  -7   6          5.41          7.19         2.59 o
   6  -7   6          0.68          2.63         2.68 o
   7  -7   6          2.40          5.12         3.76 o
 -10  -6   6          0.89         -2.76         4.01 o
  -9  -6   6          1.40         -4.27         4.27 o
  -8  -6   6         21.40         19.97         5.29 o
  -7  -6   6         55.41         71.01         7.17 o
  -6  -6   6         71.20         72.55         6.49 o
  -5  -6   6        122.20        127.34         7.34 o
  -4  -6   6        119.08        117.78         6.15 o
  -3  -6   6         19.23         17.41         2.90 o
  -2  -6   6         59.33         57.32         3.16 o
  -1  -6   6        267.15        258.23         6.19 o
   0  -6   6         92.22         89.49         3.77 o
   1  -6   6          2.89          0.80         1.79 o
   2  -6   6        542.13        528.16         8.45 o
   3  -6   6         64.16         62.23         3.11 o
   4  -6   6         29.77         30.98         2.79 o
   5  -6   6         38.70         39.90         4.13 o
   6  -6   6          6.62          6.77         2.99 o
   7  -6   6          4.81          6.21         4.44 o
 -11  -5   6          8.37         12.98         3.48 o
 -10  -5   6         18.50         16.60         2.96 o
  -9  -5   6         10.03         15.43         3.23 o
  -8  -5   6         15.80         21.61         2.88 o
  -7  -5   6         80.68         85.18         7.34 o
  -6  -5   6         12.89         11.44         3.76 o
  -5  -5   6         82.70         81.93         5.97 o
  -4  -5   6          5.44          4.05         1.96 o
  -3  -5   6          5.62          4.95         1.56 o
  -2  -5   6        468.42        462.55        12.97 o
  -1  -5   6         28.74         30.57         2.54 o
   0  -5   6        279.44        285.50         4.64 o
   1  -5   6        308.34        290.52         7.12 o
   2  -5   6        199.29        187.75         5.83 o
   3  -5   6         34.29         32.01         2.64 o
   4  -5   6        275.73        283.84         7.13 o
   5  -5   6         34.34         34.42         4.13 o
   6  -5   6         20.53         24.34         4.06 o
   7  -5   6         13.66         17.77         4.02 o
 -12  -4   6          7.82          9.90         5.29 o
 -11  -4   6          3.56          4.18         3.03 o
 -10  -4   6         16.00         16.49         3.23 o
  -9  -4   6          7.45         11.60         2.78 o
  -8  -4   6         16.74         13.79         2.65 o
  -7  -4   6        109.19        110.51         3.96 o
  -6  -4   6         63.10         65.82         3.86 o
  -5  -4   6         85.38         82.98         4.88 o
  -4  -4   6         46.64         39.25         3.40 o
  -3  -4   6        474.74        478.09        12.80 o
  -2  -4   6         38.68         41.59         2.96 o
  -1  -4   6        774.25        761.28        10.97 o
   0  -4   6        209.75        215.28         3.95 o
   1  -4   6        178.65        177.73         3.31 o
   2  -4   6        304.45        266.70         8.83 o
   3  -4   6         68.90         54.90         4.10 o
   4  -4   6        604.81        608.72         9.33 o
   5  -4   6         28.17         27.20         3.79 o
   6  -4   6         18.73         26.25         6.66 o
   7  -4   6          1.18          5.16         3.32 o
   8  -4   6          5.75          9.47         3.55 o
 -12  -3   6          9.41          5.46         5.12 o
 -11  -3   6         35.54         37.51         4.33 o
 -10  -3   6         18.44         19.24         3.31 o
  -9  -3   6         27.91         28.15         3.42 o
  -8  -3   6         10.44          9.36         2.38 o
  -7  -3   6        260.23        254.06         5.61 o
  -6  -3   6         48.00         49.98         3.38 o
  -5  -3   6        107.80        108.22         4.13 o
  -4  -3   6          8.97          8.19         2.24 o
  -3  -3   6         11.19         12.77         2.21 o
  -2  -3   6       1653.23       1660.83        35.25 o
  -1  -3   6        856.31        839.40        11.80 o
   0  -3   6        358.18        358.33        12.60 o
   1  -3   6        464.39        458.21         6.19 o
   2  -3   6          2.72          1.92         0.98 o
   3  -3   6         83.22         73.88         2.80 o
   4  -3   6        514.62        516.97         8.22 o
   5  -3   6         28.72         27.91         3.96 o
   6  -3   6        100.08        117.67         6.80 o
   7  -3   6        118.28        153.15         7.89 o
   8  -3   6          2.72          6.74         3.50 o
 -12  -2   6          4.29         -2.90         3.38 o
 -11  -2   6         22.70         16.37         3.64 o
 -10  -2   6         54.89         59.62         4.64 o
  -9  -2   6         11.66          9.51         2.65 o
  -8  -2   6          2.77         -1.73         1.73 o
  -7  -2   6         79.11         77.21         3.77 o
  -6  -2   6         23.46         24.28         1.58 o
  -5  -2   6         62.93         61.97         2.83 o
  -4  -2   6         94.60         96.80         4.30 o
  -3  -2   6       1076.77       1062.62        17.90 o
  -2  -2   6         12.16         11.08         1.16 o
  -1  -2   6        397.47        392.60         5.69 o
   0  -2   6        209.45        206.20         4.15 o
   1  -2   6         38.76         40.50         2.22 o
   2  -2   6         42.61         42.36         3.60 o
   3  -2   6        395.90        391.66         7.54 o
   4  -2   6        913.16        909.00        21.61 o
   5  -2   6         14.88         13.23         2.53 o
   6  -2   6         46.12         47.35         4.94 o
   7  -2   6          9.78         15.46         3.60 o
   8  -2   6          2.58          2.03         3.08 o
   9  -2   6          5.82         12.12         6.49 o
 -12  -1   6          2.60          6.21         3.57 o
 -11  -1   6         76.79         87.73         9.09 o
 -10  -1   6        164.84        193.40         7.19 o
  -9  -1   6         39.91         43.45         3.99 o
  -8  -1   6        129.42        134.75         4.72 o
  -7  -1   6         29.83         27.90         2.41 o
  -6  -1   6         22.18         25.10         2.46 o
  -5  -1   6        147.52        156.97         3.48 o
  -4  -1   6        109.28        119.83         2.76 o
  -3  -1   6        184.68        182.10         4.34 o
  -2  -1   6        678.38        678.46         9.15 o
  -1  -1   6       1032.53       1092.64        11.73 o
   0  -1   6        125.04        126.68         3.30 o
   1  -1   6        518.42        528.30         7.56 o
   2  -1   6        354.09        329.27         6.03 o
   3  -1   6        567.69        554.30         7.24 o
   4  -1   6         60.80         61.65         3.82 o
   5  -1   6         87.76         82.36         3.35 o
   6  -1   6         99.16         98.55         5.10 o
   7  -1   6         46.53         46.85         4.61 o
   8  -1   6          4.97          9.99         3.96 o
   9  -1   6         19.33         37.04         8.02 o
 -12   0   6          0.13         -2.24         3.14 o
 -11   0   6          4.97          3.91         2.62 o
 -10   0   6         65.22         78.46        10.45 o
  -9   0   6          5.82          4.42         2.69 o
  -8   0   6         55.13         55.83         3.59 o
  -7   0   6        128.60        150.05         4.65 o
  -6   0   6          0.05         -0.58         1.12 o
  -5   0   6        151.92        150.68         4.67 o
  -4   0   6        120.33        108.52         2.73 o
  -3   0   6         13.74         13.34         1.22 o
  -2   0   6        940.18        953.30        18.25 o
  -1   0   6       4782.96       5035.61        43.99 o
   0   0   6        151.36        144.75         3.72 o
   1   0   6        119.44        111.47         3.32 o
   2   0   6        234.48        230.82         5.00 o
   3   0   6        141.74        141.31         4.33 o
   4   0   6         72.44         67.69         3.57 o
   5   0   6        238.26        226.97         5.59 o
   6   0   6          6.96          4.20         1.90 o
   7   0   6          5.54          1.87         4.31 o
   8   0   6          0.44         -1.84         4.66 o
 -12   1   6          2.56         -2.98         3.55 o
 -11   1   6         76.28         84.86         8.86 o
 -10   1   6        165.30        191.64         6.97 o
  -9   1   6         41.03         41.20         6.11 o
  -8   1   6        131.52        139.10         4.68 o
  -7   1   6         28.31         26.18         2.66 o
  -6   1   6         24.29         26.06         2.24 o
  -5   1   6        147.10        157.44         4.86 o
  -4   1   6        114.33        126.86         3.23 o
  -3   1   6        180.00        178.48         3.72 o
  -2   1   6        642.75        631.50         7.33 o
  -1   1   6       1016.72       1076.09        11.91 o
   0   1   6        129.97        130.20         3.32 o
   1   1   6        524.42        542.12         7.67 o
   2   1   6        359.18        347.62         6.26 o
   3   1   6        555.52        551.96         8.57 o
   4   1   6         61.32         62.10         3.00 o
   5   1   6         88.73         84.69         3.88 o
   6   1   6        100.97        111.26         4.49 o
   7   1   6         47.34         45.25         3.50 o
   8   1   6          5.62          2.40         3.11 o
 -12   2   6          4.39          3.78         4.53 o
 -11   2   6         22.43         17.89         3.74 o
 -10   2   6         53.59         56.54         4.73 o
  -9   2   6         10.39          7.00         2.26 o
  -8   2   6          2.96          0.85         1.75 o
  -7   2   6         77.38         73.79         3.73 o
  -6   2   6         23.87         21.06         1.98 o
  -5   2   6         62.07         59.35         2.64 o
  -4   2   6         91.89         92.99         3.38 o
  -3   2   6       1060.95       1052.78        11.72 o
  -2   2   6         14.81         13.57         1.17 o
  -1   2   6        397.76        407.44         5.25 o
   0   2   6        218.51        221.01         4.42 o
   1   2   6         39.75         45.09         2.35 o
   2   2   6         40.24         38.75         2.43 o
   3   2   6        402.39        401.83         7.16 o
   4   2   6        905.61        890.21        10.62 o
   5   2   6         16.26         12.82         2.17 o
   6   2   6         47.82         50.12         3.50 o
   7   2   6         10.20         10.89         4.58 o
   8   2   6          2.95         -1.05         3.10 o
 -12   3   6          9.82         12.97         6.83 o
 -11   3   6         35.58         39.77         5.73 o
 -10   3   6         18.38         14.39         3.28 o
  -9   3   6         28.33         30.23         2.85 o
  -8   3   6          9.90          8.97         2.13 o
  -7   3   6        264.82        271.68         6.14 o
  -6   3   6         52.01         59.71         3.18 o
  -5   3   6        107.07        103.41         4.15 o
  -4   3   6          8.91         10.57         1.39 o
  -3   3   6         11.29         11.65         1.37 o
  -2   3   6       1650.34       1644.91        14.28 o
  -1   3   6        849.91        866.01        10.03 o
   0   3   6        349.01        337.87         5.72 o
   1   3   6        470.61        479.53         7.16 o
   2   3   6          3.04          1.12         1.18 o
   3   3   6         84.62         84.89         3.68 o
   4   3   6        525.28        516.39         7.63 o
   5   3   6         28.57         25.07         2.55 o
   6   3   6        101.90        123.64         7.63 o
   7   3   6        117.62        128.02         6.20 o
   8   3   6          2.60         -1.74         3.83 o
 -11   4   6          3.44          0.17         5.97 o
 -10   4   6         16.33         19.02         3.27 o
  -9   4   6          7.72         10.37         2.41 o
  -8   4   6         16.49         13.90         2.22 o
  -7   4   6        107.94        105.07         4.00 o
  -6   4   6         61.89         61.41         3.42 o
  -5   4   6         86.15         86.44         3.80 o
  -4   4   6         47.58         42.48         2.45 o
  -3   4   6        485.24        495.04         7.25 o
  -2   4   6         34.79         36.51         1.93 o
  -1   4   6        769.80        748.45         7.94 o
   0   4   6        215.57        219.15         4.41 o
   1   4   6        178.16        175.96         4.23 o
   2   4   6        297.90        292.92         9.04 o
   3   4   6         76.57         70.12         5.72 o
   4   4   6        597.52        608.26         9.93 o
   5   4   6         25.54         24.62         3.06 o
   6   4   6         18.25         19.07         4.86 o
   7   4   6          1.31          2.75         4.14 o
   8   4   6          6.04          1.01         5.11 o
 -11   5   6          8.54          1.88         6.32 o
 -10   5   6         18.23         16.39         4.47 o
  -9   5   6          9.87         13.69         3.56 o
  -8   5   6         16.06         18.08         2.76 o
  -7   5   6         81.59         86.30         4.95 o
  -6   5   6         13.64         13.73         1.96 o
  -5   5   6         81.11         89.72         4.19 o
  -4   5   6          5.02          2.81         1.30 o
  -3   5   6          7.11          6.12         0.55 o
  -2   5   6        471.78        476.08         5.84 o
  -1   5   6         28.08         26.92         1.79 o
   0   5   6        281.83        293.72         5.29 o
   1   5   6        313.00        301.14         5.62 o
   2   5   6        197.88        192.66         5.98 o
   3   5   6         32.19         26.12         3.10 o
   4   5   6        275.46        284.19         7.63 o
   5   5   6         35.65         33.51         3.51 o
   6   5   6         20.11         18.83         3.16 o
   7   5   6         13.37          9.21         3.26 o
   8   5   6          8.47          8.83         3.61 o
 -10   6   6          0.87         -2.95         3.48 o
  -9   6   6          1.30          2.73         5.12 o
  -8   6   6         21.16         20.11         3.98 o
  -7   6   6         55.18         49.55         6.83 o
  -6   6   6         71.21         67.72         5.92 o
  -5   6   6        122.79        132.33         4.39 o
  -4   6   6        116.45        118.90         4.03 o
  -3   6   6         18.98         18.78         1.45 o
  -2   6   6         60.03         54.45         2.75 o
  -1   6   6        273.04        269.88         4.90 o
   0   6   6         91.94         86.07         4.12 o
   1   6   6          2.68          2.28         1.73 o
   2   6   6        539.16        525.53        10.63 o
   3   6   6         63.41         51.65         4.81 o
   4   6   6         28.91         25.72         3.09 o
   5   6   6         37.94         42.67         3.84 o
   6   6   6          6.18          5.85         3.60 o
   7   6   6          4.72          5.92         3.65 o
 -10   7   6          1.01         -0.94         4.01 o
  -9   7   6         11.15          4.94         5.97 o
  -8   7   6         71.59         75.77        20.65 o
  -7   7   6         30.27         23.54         4.27 o
  -6   7   6          5.67          8.53         3.44 o
  -5   7   6         73.58         77.34         4.62 o
  -4   7   6        105.17         97.81         4.93 o
  -3   7   6         41.27         36.34         3.02 o
  -2   7   6         87.11         83.15         2.73 o
  -1   7   6         47.98         50.23         3.06 o
   0   7   6        140.64        148.37         5.32 o
   1   7   6          5.24          4.37         1.86 o
   2   7   6        190.38        177.74         8.46 o
   3   7   6         14.75         14.36         3.11 o
   4   7   6         30.01         27.48         4.33 o
   5   7   6          5.27          0.88         6.40 o
   6   7   6          0.73          0.25         3.49 o
   7   7   6          2.29         -0.20         3.24 o
 -10   8   6          3.55         11.10         6.83 o
  -9   8   6         13.92         13.15         4.69 o
  -8   8   6          6.32          1.00         3.72 o
  -7   8   6         52.50         52.41         5.84 o
  -6   8   6         14.47         14.07         2.88 o
  -5   8   6          9.75          6.11         2.60 o
  -4   8   6         16.25         13.14         2.56 o
  -3   8   6        188.17        189.42         6.17 o
  -2   8   6         13.37         11.85         2.05 o
  -1   8   6         43.04         37.08         4.57 o
   0   8   6         91.12         82.21         6.23 o
   1   8   6        113.91        106.53         7.21 o
   2   8   6          6.79          9.00         3.06 o
   3   8   6         47.28         49.21         5.07 o
   4   8   6         23.51         18.89         5.55 o
   5   8   6          7.47          9.34         3.80 o
   6   8   6         26.04         26.31         5.01 o
  -9   9   6          0.32         -1.79         3.98 o
  -8   9   6         19.43         16.87         4.79 o
  -7   9   6         40.91         44.56        10.92 o
  -6   9   6         17.95         18.03         3.24 o
  -5   9   6          0.61         -1.95         2.35 o
  -4   9   6         15.76         11.20         2.52 o
  -3   9   6         31.42         30.39         3.21 o
  -2   9   6         24.54         20.25         3.86 o
  -1   9   6         27.66         23.29         4.10 o
   0   9   6         69.85         74.45         6.74 o
   1   9   6         67.07         62.63         6.32 o
   2   9   6         85.07         84.27         7.24 o
   3   9   6         12.92         12.29         4.35 o
   4   9   6         47.02         53.50         6.40 o
   5   9   6         20.77         21.59         6.32 o
  -8  10   6          1.19         -4.42         5.29 o
  -7  10   6          6.09          7.88         3.41 o
  -6  10   6          8.12          7.18         3.10 o
  -5  10   6          0.21         -2.31         2.31 o
  -4  10   6         13.84         11.35         4.25 o
  -3  10   6         38.57         40.88         5.54 o
  -2  10   6         29.89         25.83         4.43 o
  -1  10   6        146.01        153.33         9.06 o
   0  10   6         41.55         38.14         7.08 o
   1  10   6          0.80         -1.63         2.83 o
   2  10   6        180.66        204.88        12.20 o
   3  10   6         22.21         18.33         3.93 o
   4  10   6          6.89          9.26         3.67 o
  -7  11   6         20.73         15.36         6.49 o
  -6  11   6         27.18         20.67         3.99 o
  -5  11   6         28.14         28.07         5.61 o
  -4  11   6         11.06         10.51         4.39 o
  -3  11   6          9.70          6.86         3.98 o
  -2  11   6         22.01         23.18         4.62 o
  -1  11   6         16.68         10.40         4.16 o
   0  11   6         13.42          9.40         4.01 o
   1  11   6         15.69         15.59         4.81 o
   2  11   6          5.57         11.43         3.61 o
   3  11   6          9.19         12.63         4.10 o
  -4  12   6         11.74          9.11         4.44 o
  -3  12   6          1.43         -3.38         3.38 o
  -2  12   6         22.54         21.54         4.68 o
  -1  12   6         28.29         26.57         5.32 o
   0  12   6          4.35          2.36         3.40 o
   1  12   6          5.32          4.46         3.40 o
   2  12   6         17.62         25.43         6.83 o
  -2  13   6          1.88         -0.68         5.46 o
  -1  13   6         27.30         25.43         7.85 o
   0  13   6          4.41         14.34         4.78 o
  -4 -12   7          4.71          1.19         5.29 o
  -3 -12   7          6.52          7.68         5.80 o
  -2 -12   7         40.58         40.82         9.73 o
  -1 -12   7          6.16          7.78         2.95 o
   0 -12   7         17.42         16.29         3.57 o
   1 -12   7         17.13         22.70         4.95 o
   2 -12   7         12.26         16.22         4.95 o
  -8 -11   7          2.13         -3.58         4.10 o
  -7 -11   7          3.23          5.46         5.12 o
  -6 -11   7          0.74          4.95         4.78 o
  -5 -11   7          3.25          1.16         3.07 o
  -4 -11   7         10.18          9.41         3.07 o
  -3 -11   7          6.60          7.62         3.09 o
  -2 -11   7          8.68          7.85         2.89 o
  -1 -11   7         10.64         13.82         3.35 o
   0 -11   7          8.70         10.85         3.02 o
   1 -11   7          3.52          2.07         2.65 o
   2 -11   7          6.68         11.72         3.56 o
   3 -11   7         36.32         52.27         5.36 o
  -8 -10   7         13.68         13.83         3.79 o
  -7 -10   7          0.83         -2.70         2.70 o
  -6 -10   7          0.37         -2.37         2.37 o
  -5 -10   7          6.59          7.00         2.54 o
  -4 -10   7         10.49         10.18         6.23 o
  -3 -10   7         61.87         57.75         4.79 o
  -2 -10   7         39.15         43.76         4.34 o
  -1 -10   7         32.96         32.63         3.84 o
   0 -10   7          2.77          0.93         2.67 o
   1 -10   7         59.40         66.02         6.23 o
   2 -10   7          2.62          3.85         2.89 o
   3 -10   7         51.17         55.81         5.25 o
   4 -10   7          7.61         14.85         5.29 o
  -9  -9   7          2.75         -2.39         5.12 o
  -8  -9   7          2.71          0.51         4.61 o
  -7  -9   7          1.14         -1.71         3.24 o
  -6  -9   7          5.04          6.66         3.76 o
  -5  -9   7         46.46         47.79         5.29 o
  -4  -9   7         31.42         27.28         3.03 o
  -3  -9   7         37.26         40.74         3.28 o
  -2  -9   7         39.40         39.40         4.52 o
  -1  -9   7         13.07          9.14         1.67 o
   0  -9   7        199.85        206.95         8.11 o
   1  -9   7         89.85         82.48         5.97 o
   2  -9   7         19.95         23.59         3.67 o
   3  -9   7         70.23         87.00         5.78 o
   4  -9   7         30.14         30.21         6.49 o
  -9  -8   7         18.82         11.10         5.29 o
  -8  -8   7          4.27          5.97         4.44 o
  -7  -8   7         63.54         76.81         7.17 o
  -6  -8   7         27.64         26.46         4.95 o
  -5  -8   7         92.95         85.18         6.49 o
  -4  -8   7         21.72         20.82         3.58 o
  -3  -8   7         60.63         62.27         3.64 o
  -2  -8   7         14.95         14.63         2.48 o
  -1  -8   7         37.40         36.81         2.99 o
   0  -8   7          9.53         10.06         2.02 o
   1  -8   7         42.90         46.43         3.02 o
   2  -8   7         55.11         59.30         3.42 o
   3  -8   7          0.47          0.41         1.63 o
   4  -8   7          0.63          2.58         2.20 o
   5  -8   7          5.88          8.11         3.03 o
   6  -8   7         26.02         34.82         5.63 o
 -10  -7   7          3.45         -5.12         5.12 o
  -9  -7   7         33.19         33.80         6.66 o
  -8  -7   7         29.22         26.46         6.15 o
  -7  -7   7          2.54          5.80         3.93 o
  -6  -7   7          3.49          0.51         3.07 o
  -5  -7   7         20.16         21.34         4.27 o
  -4  -7   7        108.67        103.78         6.49 o
  -3  -7   7        202.95        208.68         6.00 o
  -2  -7   7         74.86         72.84         3.89 o
  -1  -7   7         40.15         43.48         3.12 o
   0  -7   7        135.46        133.67         4.96 o
   1  -7   7        416.04        430.12         9.19 o
   2  -7   7         26.30         25.83         2.56 o
   3  -7   7         15.26         16.71         2.42 o
   4  -7   7         27.29         27.76         4.18 o
   5  -7   7          4.61          4.74         2.67 o
   6  -7   7          3.43          6.27         3.09 o
 -10  -6   7          9.71         11.78         6.15 o
  -9  -6   7         12.72          6.49         4.95 o
  -8  -6   7         55.96         48.99         6.83 o
  -7  -6   7         69.55         76.13         7.34 o
  -6  -6   7         23.54         24.24         4.61 o
  -5  -6   7         15.40         10.58         3.41 o
  -4  -6   7        262.86        264.41         9.56 o
  -3  -6   7        210.83        205.00         8.36 o
  -2  -6   7          2.02          1.15         1.84 o
  -1  -6   7         59.91         61.83         6.06 o
   0  -6   7        332.23        319.29         7.56 o
   1  -6   7        222.26        240.05         6.97 o
   2  -6   7        207.69        214.63         8.71 o
   3  -6   7          6.46          4.79         1.98 o
   4  -6   7         26.07         26.70         3.56 o
   5  -6   7         22.08         25.07         3.81 o
   6  -6   7         83.62        121.77         7.19 o
   7  -6   7          9.58          8.19         4.61 o
 -11  -5   7          0.83          1.54         2.94 o
 -10  -5   7         12.78         17.26         3.17 o
  -9  -5   7         22.90         26.29         4.44 o
  -8  -5   7          1.31         -3.58         3.76 o
  -7  -5   7         43.78         55.24         5.46 o
  -6  -5   7         25.14         24.04         4.78 o
  -5  -5   7         34.26         29.38         3.44 o
  -4  -5   7        176.02        169.92         6.59 o
  -3  -5   7        161.76        155.31         6.10 o
  -2  -5   7         35.93         35.62         2.80 o
  -1  -5   7         86.08         83.58         3.86 o
   0  -5   7         30.03         27.25         2.87 o
   1  -5   7         63.39         52.56         3.77 o
   2  -5   7         45.85         44.88         3.84 o
   3  -5   7        113.27        117.07         4.21 o
   4  -5   7         11.89         14.26         3.30 o
   5  -5   7         38.88         45.38         7.34 o
   6  -5   7          2.56          3.91         2.83 o
   7  -5   7          7.58          6.90         3.61 o
 -12  -4   7          4.55          7.00         4.95 o
 -11  -4   7         17.78         19.12         3.61 o
 -10  -4   7         11.59         13.07         3.48 o
  -9  -4   7         10.72          9.85         2.78 o
  -8  -4   7         19.64         23.66         5.72 o
  -7  -4   7          8.56          9.19         2.32 o
  -6  -4   7          0.00         -2.24         2.33 o
  -5  -4   7         51.22         45.66         4.10 o
  -4  -4   7        135.63        131.69         5.86 o
  -3  -4   7        147.67        143.85         5.93 o
  -2  -4   7        253.73        275.24         7.83 o
  -1  -4   7        135.25        123.42         4.24 o
   0  -4   7        420.97        408.01         7.93 o
   1  -4   7        404.76        387.98         8.80 o
   2  -4   7       1984.89       1956.51        27.26 o
   3  -4   7        119.64        127.76         5.93 o
   4  -4   7         78.41         73.90         4.83 o
   5  -4   7         30.75         32.00         4.04 o
   6  -4   7          1.23          3.15         3.11 o
   7  -4   7          9.22          8.62         3.38 o
 -12  -3   7          3.02          6.83         5.29 o
 -11  -3   7         17.06         22.60         3.81 o
 -10  -3   7          5.82          6.51         2.72 o
  -9  -3   7          4.93          1.48         2.26 o
  -8  -3   7         10.54          9.99         2.59 o
  -7  -3   7         62.79         52.28         3.80 o
  -6  -3   7          6.28          4.69         2.14 o
  -5  -3   7        194.87        187.19         5.46 o
  -4  -3   7         13.69         15.76         2.84 o
  -3  -3   7        156.62        157.08         6.23 o
  -2  -3   7       1474.36       1492.91        24.33 o
  -1  -3   7         89.66         92.35         3.66 o
   0  -3   7        140.78        132.35         4.35 o
   1  -3   7        663.38        637.89        10.74 o
   2  -3   7         99.22        101.18         4.83 o
   3  -3   7        138.32        131.14         5.79 o
   4  -3   7        109.16        110.93         5.95 o
   5  -3   7         36.15         34.38         4.42 o
   6  -3   7         36.79         35.05         4.79 o
   7  -3   7          5.24          4.55         3.20 o
   8  -3   7          0.32          4.10         5.63 o
 -12  -2   7          2.38          0.04         5.21 o
 -11  -2   7         12.97         24.79         3.91 o
 -10  -2   7         20.21         21.90         3.44 o
  -9  -2   7          2.58          1.19         2.35 o
  -8  -2   7         32.51         32.65         3.39 o
  -7  -2   7         65.37         61.56         4.80 o
  -6  -2   7        172.25        187.79         3.72 o
  -5  -2   7        179.88        179.54         5.31 o
  -4  -2   7        403.25        390.27        13.37 o
  -3  -2   7        483.05        470.89         6.94 o
  -2  -2   7        551.71        569.35         8.59 o
  -1  -2   7        420.38        421.37         6.39 o
   0  -2   7        261.28        261.09         5.08 o
   1  -2   7         43.19         45.97         2.69 o
   2  -2   7        454.88        434.67         7.58 o
   3  -2   7        278.17        266.41         5.86 o
   4  -2   7          9.35          7.02         2.42 o
   5  -2   7         80.68         74.25         4.74 o
   6  -2   7         35.97         38.93         4.81 o
   7  -2   7         16.78         17.55         3.93 o
   8  -2   7         26.99         32.77         7.51 o
 -12  -1   7          5.36         -0.98         2.79 o
 -11  -1   7         20.54         20.12         3.55 o
 -10  -1   7         31.26         33.55         3.91 o
  -9  -1   7         15.94         15.48         3.19 o
  -8  -1   7         27.31         22.46         3.74 o
  -7  -1   7         27.59         27.14         2.51 o
  -6  -1   7         29.61         28.50         2.79 o
  -5  -1   7        145.04        135.26         3.23 o
  -4  -1   7         32.94         34.61         1.67 o
  -3  -1   7       1082.21       1103.01        21.73 o
  -2  -1   7        335.55        328.99         6.14 o
  -1  -1   7          9.12         10.85         1.41 o
   0  -1   7         35.65         36.87         2.24 o
   1  -1   7        222.20        211.48         5.49 o
   2  -1   7        137.04        134.56         4.28 o
   3  -1   7        346.48        319.55         5.55 o
   4  -1   7         45.54         40.40         2.75 o
   5  -1   7         67.24         59.97         3.22 o
   6  -1   7          1.99         -0.15         1.89 o
   7  -1   7         18.63         19.49         3.57 o
   8  -1   7          2.51          6.74         3.98 o
 -12   0   7          7.73          1.82         3.24 o
 -11   0   7          1.73          5.23         2.67 o
 -10   0   7          7.34          6.20         2.76 o
  -9   0   7          7.57         10.58         2.21 o
  -8   0   7         36.86         37.12         5.10 o
  -7   0   7         10.86         15.07         2.25 o
  -6   0   7         32.58         34.43         2.98 o
  -5   0   7          3.27          1.53         0.96 o
  -4   0   7         38.27         37.33         1.92 o
  -3   0   7        278.35        264.22         4.65 o
  -2   0   7          0.53         -0.34         0.97 o
  -1   0   7        136.76        158.31         3.77 o
   0   0   7        588.07        590.40         8.28 o
   1   0   7        253.07        239.87         5.15 o
   2   0   7        136.57        126.35         3.88 o
   3   0   7          4.38          0.81         1.64 o
   4   0   7          1.38         -1.41         1.41 o
   5   0   7          4.47          5.65         2.02 o
   6   0   7          3.97          6.33         3.06 o
   7   0   7         23.04         19.36         3.40 o
   8   0   7          0.09          2.30         3.74 o
 -12   1   7          5.49         -1.69         3.41 o
 -11   1   7         20.52         18.98         3.65 o
 -10   1   7         32.67         32.56         4.10 o
  -9   1   7         15.18         12.51         2.65 o
  -8   1   7         28.44         24.14         2.63 o
  -7   1   7         28.06         27.93         2.71 o
  -6   1   7         29.28         26.79         2.62 o
  -5   1   7        149.57        140.90         3.99 o
  -4   1   7         36.06         36.96         2.13 o
  -3   1   7       1075.27       1098.02        12.30 o
  -2   1   7        330.60        317.22         6.56 o
  -1   1   7          8.91         10.92         1.50 o
   0   1   7         34.46         33.02         2.23 o
   1   1   7        216.39        206.11         6.01 o
   2   1   7        140.18        132.82         5.54 o
   3   1   7        362.82        344.18         6.95 o
   4   1   7         48.92         41.15         2.61 o
   5   1   7         66.57         61.57         3.62 o
   6   1   7          2.10          1.11         1.89 o
   7   1   7         18.21         21.06         3.53 o
   8   1   7          2.29         -2.79         8.28 o
 -12   2   7          2.34         -0.78         3.52 o
 -11   2   7         13.06         23.26         4.00 o
 -10   2   7         20.88         20.96         3.42 o
  -9   2   7          2.61          1.19         2.01 o
  -8   2   7         33.26         31.17         2.84 o
  -7   2   7         64.91         61.98         3.44 o
  -6   2   7        175.91        188.57         8.64 o
  -5   2   7        179.78        175.52         4.30 o
  -4   2   7        408.06        393.66         6.42 o
  -3   2   7        479.24        473.10         7.03 o
  -2   2   7        555.54        568.38         6.53 o
  -1   2   7        423.77        426.83         6.69 o
   0   2   7        265.54        269.48         5.31 o
   1   2   7         42.92         48.46         3.45 o
   2   2   7        452.67        424.48         7.55 o
   3   2   7        277.49        274.89         6.23 o
   4   2   7          9.21          8.45         1.74 o
   5   2   7         80.59         75.89         3.88 o
   6   2   7         35.56         27.04         3.46 o
   7   2   7         17.26         16.29         4.97 o
   8   2   7         27.07         32.77         6.83 o
 -12   3   7          3.18         -1.19         5.46 o
 -11   3   7         17.09         16.24         4.65 o
 -10   3   7          5.81          4.86         2.49 o
  -9   3   7          4.82          0.58         2.09 o
  -8   3   7         11.20         12.42         2.04 o
  -7   3   7         61.67         59.65         3.36 o
  -6   3   7          6.80          5.86         2.17 o
  -5   3   7        189.59        188.26         4.62 o
  -4   3   7         13.27         10.94         1.61 o
  -3   3   7        159.02        162.08         4.07 o
  -2   3   7       1499.00       1510.99        13.64 o
  -1   3   7         94.06        100.83         3.30 o
   0   3   7        145.78        145.09         3.87 o
   1   3   7        662.61        638.82         9.17 o
   2   3   7         94.91         96.88         3.87 o
   3   3   7        135.97        138.50         4.69 o
   4   3   7        107.05        102.42         3.69 o
   5   3   7         35.58         36.29         3.59 o
   6   3   7         38.12         37.59         4.03 o
   7   3   7          5.69         -0.38         3.67 o
   8   3   7          0.38         -2.22         3.32 o
 -11   4   7         18.06         20.31         7.17 o
 -10   4   7         11.42         12.16         3.09 o
  -9   4   7         10.61          9.89         2.39 o
  -8   4   7         20.07         20.13         2.52 o
  -7   4   7          9.20          4.43         2.02 o
  -6   4   7          0.04         -1.68         1.68 o
  -5   4   7         49.21         48.88         2.91 o
  -4   4   7        132.58        130.10         4.02 o
  -3   4   7        142.56        137.73         3.81 o
  -2   4   7        247.29        260.96         4.08 o
  -1   4   7        138.42        134.76         3.00 o
   0   4   7        425.36        416.24         6.90 o
   1   4   7        405.31        392.96         7.93 o
   2   4   7       1986.60       1944.64        20.96 o
   3   4   7        117.60        113.45         5.67 o
   4   4   7         77.61         75.99         4.41 o
   5   4   7         30.21         29.30         4.93 o
   6   4   7          1.38          1.27         2.64 o
   7   4   7          9.81          7.84         3.87 o
   8   4   7          7.20          6.14         3.96 o
 -11   5   7          0.82         -2.56         4.44 o
 -10   5   7         12.20          8.55         4.16 o
  -9   5   7         23.28         15.61         4.28 o
  -8   5   7          1.07         -2.77         2.77 o
  -7   5   7         43.77         41.94         3.13 o
  -6   5   7         25.85         23.33         2.92 o
  -5   5   7         35.21         32.20         2.58 o
  -4   5   7        177.66        176.37         4.72 o
  -3   5   7        152.73        143.20         4.09 o
  -2   5   7         36.32         36.01         1.84 o
  -1   5   7         84.85         85.57         2.55 o
   0   5   7         31.54         30.90         2.39 o
   1   5   7         62.40         48.58         3.65 o
   2   5   7         48.40         44.41         4.71 o
   3   5   7        118.23        118.82         5.66 o
   4   5   7         10.85          9.79         2.35 o
   5   5   7         39.11         40.35         3.76 o
   6   5   7          2.86          4.02         2.26 o
   7   5   7          7.15          9.39         3.18 o
 -10   6   7          9.70          7.37         3.77 o
  -9   6   7         12.91         14.30         4.39 o
  -8   6   7         55.78         42.27         5.11 o
  -7   6   7         70.24         82.89         7.01 o
  -6   6   7         24.66         23.37         3.00 o
  -5   6   7         15.28         11.83         2.08 o
  -4   6   7        261.42        277.88         5.96 o
  -3   6   7        213.14        219.10         5.11 o
  -2   6   7          2.04          1.63         1.65 o
  -1   6   7         58.30         53.10         4.43 o
   0   6   7        328.05        320.82         8.05 o
   1   6   7        224.74        243.80         7.14 o
   2   6   7        213.72        203.61         6.86 o
   3   6   7          5.68          4.22         3.47 o
   4   6   7         25.59         24.34         3.36 o
   5   6   7         21.96         20.73         3.24 o
   6   6   7         83.96         91.40        14.59 o
   7   6   7          9.54         16.56         6.32 o
 -11   7   7          1.14         -0.34         5.97 o
 -10   7   7          3.21          2.30         4.22 o
  -9   7   7         33.03         29.81         5.42 o
  -8   7   7         28.57         27.33         4.96 o
  -7   7   7          2.53          2.45         2.53 o
  -6   7   7          3.60          3.76         2.32 o
  -5   7   7         20.55         19.52         2.97 o
  -4   7   7        111.81        117.28         7.00 o
  -3   7   7        200.63        202.55         6.11 o
  -2   7   7         74.99         73.13         3.73 o
  -1   7   7         40.16         36.07         4.57 o
   0   7   7        135.02        139.37         8.03 o
   1   7   7        402.05        411.74        13.00 o
   2   7   7         25.40         20.04         3.92 o
   3   7   7         14.23         12.23         4.44 o
   4   7   7         26.32         25.96         4.33 o
   5   7   7          4.68          3.70         6.66 o
   6   7   7          3.37          3.48         3.20 o
 -10   8   7          0.87          4.95         6.15 o
  -9   8   7         19.48         13.64         4.83 o
  -8   8   7          4.34          7.24         4.18 o
  -7   8   7         63.26         60.95         4.86 o
  -6   8   7         27.24         21.82         3.31 o
  -5   8   7         92.19         93.80         5.93 o
  -4   8   7         24.06         22.67         2.96 o
  -3   8   7         57.70         58.27         4.25 o
  -2   8   7         15.58         13.32         3.36 o
  -1   8   7         39.63         33.73         4.58 o
   0   8   7          9.76          7.76         3.25 o
   1   8   7         42.94         32.96         4.47 o
   2   8   7         57.37         44.55         5.37 o
   3   8   7          0.56         -1.95         4.86 o
   4   8   7          0.76         -2.22         3.24 o
   5   8   7          6.28          7.33         3.40 o
  -9   9   7          2.71         -0.32         6.15 o
  -8   9   7          2.54          1.26         2.69 o
  -7   9   7          1.22          2.26         2.92 o
  -6   9   7          5.05          5.92         2.63 o
  -5   9   7         45.83         38.76         3.99 o
  -4   9   7         31.22         22.28         2.96 o
  -3   9   7         37.18         33.75         4.86 o
  -2   9   7         39.22         35.39         5.09 o
  -1   9   7         12.14         11.14         3.35 o
   0   9   7        201.18        217.70        10.62 o
   1   9   7         90.83         86.60         7.75 o
   2   9   7         19.99         18.09         5.97 o
   3   9   7         70.15         89.88         7.77 o
   4   9   7         30.71         32.81         5.13 o
  -8  10   7         13.76          8.36         5.80 o
  -7  10   7          0.76          1.12         3.02 o
  -6  10   7          0.26         -1.36         2.84 o
  -5  10   7          6.52          6.75         8.19 o
  -4  10   7          9.77          9.55         3.72 o
  -3  10   7         61.38         53.80         6.43 o
  -2  10   7         39.39         33.64         5.35 o
  -1  10   7         34.16         27.32         4.98 o
   0  10   7          2.43          0.51         3.20 o
   1  10   7         58.68         47.36         6.03 o
   2  10   7          2.84          8.78         4.69 o
   3  10   7         50.12         54.16         5.90 o
  -6  11   7          0.83         -1.28         4.27 o
  -5  11   7          3.25         -2.30         3.68 o
  -4  11   7         10.11         13.54         4.18 o
  -3  11   7          7.48          8.39         3.69 o
  -2  11   7          8.65         10.23         4.27 o
  -1  11   7         11.09          8.53         3.56 o
   0  11   7          8.45          4.12         3.91 o
   1  11   7          3.89          1.37         5.29 o
   2  11   7          6.94         10.12         3.92 o
  -4  12   7          4.76          3.58         6.49 o
  -3  12   7          6.72          5.95         4.27 o
  -2  12   7         40.93         33.07         5.85 o
  -1  12   7          6.32          5.96         4.16 o
   0  12   7         16.73         14.34         6.66 o
  -1  13   7         10.05         -0.68         5.97 o
  -3 -12   8          9.39          6.49         3.76 o
  -2 -12   8          8.84          7.34         4.10 o
  -1 -12   8         35.87         30.90         5.46 o
   0 -12   8          4.04          2.90         3.76 o
  -6 -11   8          2.93         -1.61         2.90 o
  -5 -11   8          6.06          8.04         3.31 o
  -4 -11   8          1.09          0.94         2.90 o
  -3 -11   8          1.71         -3.34         3.93 o
  -2 -11   8          6.33          9.73         3.28 o
  -1 -11   8         40.80         43.34         4.75 o
   0 -11   8          0.17         -0.21         2.65 o
   1 -11   8         40.56         56.47         5.29 o
   2 -11   8         17.78         25.81         4.58 o
   3 -11   8          0.14          3.07         5.29 o
  -8 -10   8          2.14          3.41         3.49 o
  -7 -10   8          0.38         -1.06         2.59 o
  -6 -10   8         10.98          5.97         3.93 o
  -5 -10   8          2.74         -0.72         3.76 o
  -4 -10   8         17.59         15.53         4.44 o
  -3 -10   8         43.95         46.86         4.76 o
  -2 -10   8         29.11         29.51         7.00 o
  -1 -10   8         62.00         77.90         7.17 o
   0 -10   8         47.35         51.98         5.05 o
   1 -10   8         23.41         30.18         4.33 o
   2 -10   8         20.94         22.16         3.92 o
   3 -10   8         27.10         36.87         4.83 o
  -9  -9   8          1.10         -5.12         5.12 o
  -8  -9   8          3.78          4.61         4.95 o
  -7  -9   8          5.52          1.54         4.10 o
  -6  -9   8         51.32         59.57         6.66 o
  -5  -9   8         28.89         30.55         4.61 o
  -4  -9   8         19.87         12.91         2.79 o
  -3  -9   8          1.38         -1.96         1.96 o
  -2  -9   8         45.65         49.05         3.60 o
  -1  -9   8         77.03         85.74         5.38 o
   0  -9   8         22.28         27.22         3.89 o
   1  -9   8         60.57         72.36         7.00 o
   2  -9   8         61.81         63.18         5.43 o
   3  -9   8         11.11         12.18         3.43 o
   4  -9   8          3.45          4.61         4.78 o
  -9  -8   8         13.88         13.31         5.46 o
  -8  -8   8          6.64          7.34         4.61 o
  -7  -8   8          5.20          3.07         4.44 o
  -6  -8   8          5.55          1.54         3.58 o
  -5  -8   8         17.56         16.39         4.10 o
  -4  -8   8         41.53         36.19         4.61 o
  -3  -8   8         23.19         24.37         3.93 o
  -2  -8   8         66.96         67.40         6.15 o
  -1  -8   8         19.47         19.28         2.68 o
   0  -8   8         47.95         51.23         3.69 o
   1  -8   8         68.32         75.01         5.46 o
   2  -8   8          8.45         12.72         2.26 o
   3  -8   8         35.27         43.94         3.68 o
   4  -8   8         67.38         93.13         5.91 o
   5  -8   8         25.79         32.43         5.46 o
 -10  -7   8          1.80          1.54         5.46 o
  -9  -7   8         54.37         62.30         8.19 o
  -8  -7   8          5.81          5.80         4.44 o
  -7  -7   8          4.05          5.80         4.27 o
  -6  -7   8         60.91         68.62         7.17 o
  -5  -7   8        113.60        102.76         7.51 o
  -4  -7   8         20.61         16.73         3.93 o
  -3  -7   8         59.12         62.12         4.86 o
  -2  -7   8        132.21        123.75         5.17 o
  -1  -7   8         59.19         51.13         3.77 o
   0  -7   8         17.98         18.11         2.79 o
   1  -7   8         53.55         56.74         5.12 o
   2  -7   8         67.67         72.51         3.90 o
   3  -7   8         13.18         12.63         2.28 o
   4  -7   8         46.63         57.21         5.03 o
   5  -7   8         13.23         18.33         4.86 o
   6  -7   8          3.60          5.46         4.10 o
 -10  -6   8         27.90         29.36         7.34 o
  -9  -6   8          2.77         14.00         5.63 o
  -8  -6   8          0.57         -2.90         3.93 o
  -7  -6   8          4.14          4.44         4.10 o
  -6  -6   8         46.87         46.77         6.15 o
  -5  -6   8         80.92         79.03         6.49 o
  -4  -6   8          3.31          1.71         2.90 o
  -3  -6   8         64.96         61.79         5.46 o
  -2  -6   8          1.72         -1.89         1.89 o
  -1  -6   8        562.34        584.87        11.35 o
   0  -6   8        905.41        963.52        15.92 o
   1  -6   8         90.39         86.91         4.83 o
   2  -6   8        159.91        163.13         6.51 o
   3  -6   8         35.38         39.60         3.26 o
   4  -6   8         14.44         18.02         3.44 o
   5  -6   8         29.17         37.33         5.63 o
   6  -6   8         10.00         12.65         3.74 o
 -11  -5   8          8.33         13.83         5.46 o
 -10  -5   8          5.16          2.84         3.16 o
  -9  -5   8         45.46         46.09         6.83 o
  -8  -5   8         23.82         30.73         6.15 o
  -7  -5   8         27.91         27.68         3.60 o
  -6  -5   8         41.93         35.11         4.10 o
  -5  -5   8         97.71        101.83         5.99 o
  -4  -5   8         54.05         46.12         4.29 o
  -3  -5   8         24.82         19.47         3.47 o
  -2  -5   8        683.45        696.74        11.56 o
  -1  -5   8        771.21        730.00        14.00 o
   0  -5   8         91.66         83.72         4.39 o
   1  -5   8         88.46         95.38         6.57 o
   2  -5   8         79.24         80.51         4.84 o
   3  -5   8         22.66         24.20         3.43 o
   4  -5   8         29.78         28.91         3.98 o
   5  -5   8         56.15         64.07         7.25 o
   6  -5   8         11.50          8.56         3.61 o
 -12  -4   8          0.30          4.78         5.12 o
 -11  -4   8          4.75          3.24         3.69 o
 -10  -4   8          2.02          0.40         3.40 o
  -9  -4   8          0.60         -2.82         2.82 o
  -8  -4   8          0.35         -2.53         2.53 o
  -7  -4   8         16.53         16.90         2.72 o
  -6  -4   8         98.68         87.49         6.10 o
  -5  -4   8         24.10         18.77         3.44 o
  -4  -4   8        220.69        241.22         8.36 o
  -3  -4   8        242.53        259.20         8.50 o
  -2  -4   8        116.17        119.00         4.78 o
  -1  -4   8        367.41        362.24         8.45 o
   0  -4   8        326.27        307.74         7.31 o
   1  -4   8        122.81        116.95         5.52 o
   2  -4   8         27.27         20.97         3.43 o
   3  -4   8         53.67         53.36         4.71 o
   4  -4   8         15.85         11.64         3.30 o
   5  -4   8         11.33         11.95         3.55 o
   6  -4   8          0.80          0.74         2.77 o
   7  -4   8         36.99         46.94         8.88 o
 -12  -3   8          3.32          8.71         5.29 o
 -11  -3   8         13.33         13.10         3.57 o
 -10  -3   8          3.07          3.39         2.68 o
  -9  -3   8          0.29         -2.74         2.74 o
  -8  -3   8          2.23         -1.02         2.66 o
  -7  -3   8         37.29         34.15         4.14 o
  -6  -3   8         90.90         87.59         4.33 o
  -5  -3   8         58.17         53.54         4.34 o
  -4  -3   8         68.73         77.93         5.43 o
  -3  -3   8        152.94        158.36         6.87 o
  -2  -3   8        384.67        396.36         8.17 o
  -1  -3   8        192.47        190.33         5.55 o
   0  -3   8        760.00        728.13        14.54 o
   1  -3   8         71.98         67.97         4.21 o
   2  -3   8         53.27         50.53         3.48 o
   3  -3   8         59.82         58.85         4.79 o
   4  -3   8         27.28         34.08         5.89 o
   5  -3   8          3.81          3.23         3.13 o
   6  -3   8         47.53         49.43         5.10 o
   7  -3   8         12.64         15.22         4.40 o
 -12  -2   8          9.29          2.56         5.63 o
 -11  -2   8         17.65         18.14         3.93 o
 -10  -2   8          1.71          0.27         2.28 o
  -9  -2   8          1.72          1.54         2.82 o
  -8  -2   8         17.52         13.35         3.23 o
  -7  -2   8         13.93         11.98         2.41 o
  -6  -2   8         10.32          7.87         2.40 o
  -5  -2   8        114.05        128.82         5.08 o
  -4  -2   8        251.20        239.45         8.29 o
  -3  -2   8         29.18         27.08         1.97 o
  -2  -2   8         95.26         93.85         3.75 o
  -1  -2   8        227.68        218.37         4.67 o
   0  -2   8        224.34        230.09         5.11 o
   1  -2   8        236.13        243.21         5.86 o
   2  -2   8        352.81        337.45         7.02 o
   3  -2   8         54.71         53.96         3.18 o
   4  -2   8         63.14         56.39         3.95 o
   5  -2   8         14.54          9.84         4.08 o
   6  -2   8         13.05         14.00         3.32 o
   7  -2   8          9.22         16.45         4.52 o
 -12  -1   8          3.12          4.44         3.32 o
 -11  -1   8         12.18         14.96         3.50 o
 -10  -1   8         17.56         18.97         3.51 o
  -9  -1   8         24.87         29.48         3.60 o
  -8  -1   8         11.08          7.14         2.73 o
  -7  -1   8          2.72          2.85         2.11 o
  -6  -1   8         37.05         37.46         2.51 o
  -5  -1   8        491.73        492.75         7.00 o
  -4  -1   8        131.17        136.40         4.78 o
  -3  -1   8         64.37         66.60         4.06 o
  -2  -1   8       1151.17       1133.08        20.56 o
  -1  -1   8        281.55        281.75         5.47 o
   0  -1   8        381.54        362.50         9.63 o
   1  -1   8         36.59         27.14         2.39 o
   2  -1   8         29.66         26.19         2.57 o
   3  -1   8          7.60          4.29         1.53 o
   4  -1   8        159.21        168.62         4.81 o
   5  -1   8         29.58         33.29         3.74 o
   6  -1   8         17.14         16.31         3.47 o
   7  -1   8          9.38         10.88         4.04 o
   8  -1   8         16.29         16.56         6.83 o
 -12   0   8          2.76         -0.37         3.67 o
 -11   0   8          1.41          0.08         3.11 o
 -10   0   8         18.85         16.97         4.57 o
  -9   0   8         16.43         17.22         2.88 o
  -8   0   8          8.62          8.75         2.81 o
  -7   0   8         42.77         37.49         3.56 o
  -6   0   8        133.53        137.81         3.81 o
  -5   0   8         64.97         77.91         2.93 o
  -4   0   8         22.76         23.26         2.16 o
  -3   0   8        483.76        476.83         8.38 o
  -2   0   8         64.00         60.31         3.15 o
  -1   0   8        151.28        138.46         3.95 o
   0   0   8        278.71        278.14         5.57 o
   1   0   8        175.16        157.94         4.65 o
   2   0   8         95.49         81.86         3.65 o
   3   0   8          0.01         -2.18         2.18 o
   4   0   8          7.08          5.45         1.58 o
   5   0   8        167.00        180.02         5.26 o
   6   0   8          3.07          1.42         2.32 o
   7   0   8         30.91         28.67         4.99 o
 -12   1   8          3.07          1.42         3.72 o
 -11   1   8         11.77         15.48         3.83 o
 -10   1   8         17.34         17.32         3.39 o
  -9   1   8         24.15         28.86         3.00 o
  -8   1   8         11.33         10.08         2.32 o
  -7   1   8          2.87         -0.05         1.72 o
  -6   1   8         35.26         31.13         2.31 o
  -5   1   8        494.03        505.60         7.76 o
  -4   1   8        130.56        143.12         3.94 o
  -3   1   8         63.32         69.17         2.33 o
  -2   1   8       1154.42       1160.88        15.99 o
  -1   1   8        281.31        283.39         5.66 o
   0   1   8        372.96        366.08         6.71 o
   1   1   8         33.83         25.94         2.34 o
   2   1   8         29.76         28.38         2.69 o
   3   1   8          8.54          7.60         1.95 o
   4   1   8        158.83        161.70         4.59 o
   5   1   8         30.82         35.71         2.93 o
   6   1   8         17.72         19.38         3.48 o
   7   1   8          9.24         10.61         6.49 o
 -12   2   8          9.55          8.10         4.27 o
 -11   2   8         17.48         17.32         3.43 o
 -10   2   8          1.91          2.26         2.32 o
  -9   2   8          1.66          0.49         1.83 o
  -8   2   8         17.95         17.50         2.50 o
  -7   2   8         13.52         13.85         3.14 o
  -6   2   8         10.72          9.46         1.76 o
  -5   2   8        115.06        126.49         3.99 o
  -4   2   8        256.77        255.69         5.23 o
  -3   2   8         32.45         30.96         1.82 o
  -2   2   8         89.39         85.76         3.93 o
  -1   2   8        225.89        224.22         5.05 o
   0   2   8        223.97        227.65         5.27 o
   1   2   8        238.53        231.77         5.53 o
   2   2   8        350.14        330.35         6.93 o
   3   2   8         50.28         48.48         3.39 o
   4   2   8         63.22         57.70         3.70 o
   5   2   8         15.97         14.83         2.26 o
   6   2   8         13.44         12.71         3.17 o
   7   2   8          9.10          5.55        11.69 o
 -11   3   8         13.24         13.23         4.22 o
 -10   3   8          3.03         -0.79         2.14 o
  -9   3   8          0.34         -2.04         2.04 o
  -8   3   8          2.31         -1.10         1.58 o
  -7   3   8         34.60         30.41         3.67 o
  -6   3   8         93.62         96.85         4.03 o
  -5   3   8         56.35         56.22         3.14 o
  -4   3   8         68.38         67.09         3.64 o
  -3   3   8        152.56        156.28         5.35 o
  -2   3   8        390.53        406.10         6.76 o
  -1   3   8        199.54        207.06         4.95 o
   0   3   8        766.07        746.63        10.38 o
   1   3   8         70.83         66.09         3.44 o
   2   3   8         54.02         51.80         3.30 o
   3   3   8         61.72         51.40         3.42 o
   4   3   8         27.20         26.32         2.81 o
   5   3   8          3.64          1.81         2.51 o
   6   3   8         46.00         51.28         5.86 o
   7   3   8         13.17         10.51         3.48 o
 -11   4   8          4.96          8.36         6.66 o
 -10   4   8          2.38         -2.87         2.87 o
  -9   4   8          0.52         -0.46         1.98 o
  -8   4   8          0.34         -2.22         2.22 o
  -7   4   8         17.25         12.95         2.25 o
  -6   4   8         99.77         83.18         3.92 o
  -5   4   8         23.94         20.22         2.18 o
  -4   4   8        220.84        225.13         5.24 o
  -3   4   8        246.15        252.07         5.43 o
  -2   4   8        120.56        123.74         3.31 o
  -1   4   8        349.62        343.34         6.55 o
   0   4   8        325.62        318.40         6.38 o
   1   4   8        126.81        118.41         4.31 o
   2   4   8         27.94         20.42         3.39 o
   3   4   8         49.41         44.56         4.04 o
   4   4   8         17.82         11.15         2.73 o
   5   4   8         11.58         12.91         2.78 o
   6   4   8          0.79         -2.48         2.48 o
   7   4   8         36.81         46.86         5.52 o
 -10   5   8          5.14          4.25         4.27 o
  -9   5   8         46.30         48.41         5.98 o
  -8   5   8         24.60         19.23         4.37 o
  -7   5   8         27.78         27.66         2.81 o
  -6   5   8         43.77         35.06         2.90 o
  -5   5   8         93.44         98.67         4.17 o
  -4   5   8         53.42         44.57         2.90 o
  -3   5   8         24.29         19.22         2.04 o
  -2   5   8        684.90        687.72         8.31 o
  -1   5   8        783.98        766.61        13.27 o
   0   5   8         91.30         84.35         4.62 o
   1   5   8         81.30         79.62         4.90 o
   2   5   8         81.56         74.86         8.30 o
   3   5   8         22.12         16.93         5.28 o
   4   5   8         32.14         31.31         3.64 o
   5   5   8         56.23         60.39         5.02 o
   6   5   8         11.88         13.91         3.45 o
   7   5   8         17.87         26.56         4.96 o
 -11   6   8          1.99          1.37         6.15 o
 -10   6   8         27.73         29.21         6.83 o
  -9   6   8          2.67          2.39         3.80 o
  -8   6   8          0.62         -1.62         5.38 o
  -7   6   8          4.70          2.64         2.50 o
  -6   6   8         46.07         38.18         3.57 o
  -5   6   8         77.32         70.21         3.79 o
  -4   6   8          3.37         -0.37         1.58 o
  -3   6   8         66.47         63.94         3.28 o
  -2   6   8          1.46         -1.03         2.09 o
  -1   6   8        556.10        563.28        19.11 o
   0   6   8        911.41        912.59        25.32 o
   1   6   8         87.72         83.85         5.10 o
   2   6   8        157.15        170.60         8.79 o
   3   6   8         35.74         30.33         4.33 o
   4   6   8         14.65         15.46         3.36 o
   5   6   8         28.65         32.26         4.91 o
   6   6   8         10.27         12.50         4.37 o
 -11   7   8          4.58         -4.27         6.66 o
 -10   7   8          1.86         -1.23         4.16 o
  -9   7   8         54.56         62.38         6.95 o
  -8   7   8          5.93          7.61         3.08 o
  -7   7   8          3.86         -0.29         2.36 o
  -6   7   8         60.78         56.81         4.51 o
  -5   7   8        109.19        104.60         5.60 o
  -4   7   8         20.23         17.02         2.60 o
  -3   7   8         56.91         54.46         3.78 o
  -2   7   8        130.50        127.78        14.59 o
  -1   7   8         58.52         47.42        10.67 o
   0   7   8         20.48         19.01         3.73 o
   1   7   8         56.18         53.69        11.44 o
   2   7   8         67.78         54.13         8.02 o
   3   7   8         13.76          9.39         5.29 o
   4   7   8         45.88         51.66         5.79 o
   5   7   8         13.21         21.19         6.66 o
 -10   8   8          1.90          2.56         7.00 o
  -9   8   8         13.46         11.47         5.02 o
  -8   8   8          6.77          8.50         3.02 o
  -7   8   8          5.21          7.61         3.09 o
  -6   8   8          5.71          3.75         3.22 o
  -5   8   8         17.59         15.79         3.01 o
  -4   8   8         44.44         40.13         3.56 o
  -3   8   8         23.50         18.47         3.85 o
  -2   8   8         67.05         54.27         5.66 o
  -1   8   8         18.49         16.12         3.69 o
   0   8   8         49.34         39.44         5.17 o
   1   8   8         68.45         65.94         8.19 o
   2   8   8          8.67          8.02         5.12 o
   3   8   8         35.72         37.58         5.29 o
   4   8   8         66.76         87.30        24.84 o
  -9   9   8          1.12         -5.46         5.46 o
  -8   9   8          4.03          3.60         3.31 o
  -7   9   8          5.33          0.71         3.01 o
  -6   9   8         51.96         44.85         4.49 o
  -5   9   8         29.06         29.03         5.20 o
  -4   9   8         20.48         17.71         4.10 o
  -3   9   8          1.50         -3.05         3.06 o
  -2   9   8         45.69         34.84         5.09 o
  -1   9   8         75.85         87.93         8.08 o
   0   9   8         21.69         17.16         4.39 o
   1   9   8         60.71         46.24         5.78 o
   2   9   8         61.83         55.31         8.53 o
   3   9   8         11.58         15.17         6.66 o
  -8  10   8          2.12         -5.46         5.46 o
  -7  10   8          0.30         -2.41         3.34 o
  -6  10   8         10.47          3.98         4.14 o
  -5  10   8          2.68          1.73         3.44 o
  -4  10   8         18.51         10.18         4.33 o
  -3  10   8         44.38         39.19         5.35 o
  -2  10   8         28.31         24.89         5.00 o
  -1  10   8         60.27         49.48         6.02 o
   0  10   8         46.73         46.62         6.14 o
   1  10   8         24.38         20.31         6.83 o
   2  10   8         20.47         18.24         3.97 o
  -5  11   8          5.96          2.02         4.13 o
  -4  11   8          1.17          1.54         4.04 o
  -3  11   8          1.72          4.42         4.15 o
  -2  11   8          6.82          9.06         4.42 o
  -1  11   8         40.52         30.00         5.64 o
   0  11   8          0.16         -1.37         3.62 o
  -3  12   8          9.67         12.12         7.51 o
  -2  12   8          9.02          3.24         6.49 o
  -1  12   8         36.53         26.63         8.53 o
  -4 -12   9          9.78         10.58         4.44 o
  -3 -12   9         13.55         14.00         4.78 o
  -2 -12   9          6.00          3.93         4.10 o
  -6 -11   9          0.07         -3.93         3.93 o
  -5 -11   9          0.85          3.93         4.44 o
  -4 -11   9          1.83          3.04         3.31 o
  -3 -11   9         51.22         62.62         5.57 o
  -2 -11   9          5.91          5.69         3.36 o
  -1 -11   9          7.90          5.91         3.57 o
   0 -11   9          7.84          7.08         7.25 o
  -8 -10   9          2.17         -4.27         4.61 o
  -7 -10   9          4.54          1.19         3.93 o
  -6 -10   9          1.98          0.34         3.58 o
  -5 -10   9         10.25          3.58         3.50 o
  -4 -10   9         19.91         14.17         4.95 o
  -3 -10   9          0.23          0.68         3.93 o
  -2 -10   9         12.48         14.48         3.60 o
  -1 -10   9         35.26         47.20         5.17 o
   0 -10   9          3.95          5.65         3.28 o
   1 -10   9         24.87         33.35         4.95 o
   2 -10   9         21.01         27.99         6.49 o
  -8  -9   9          8.44          7.85         5.29 o
  -7  -9   9         11.34         11.27         4.95 o
  -6  -9   9          4.68          4.95         3.93 o
  -5  -9   9          3.27          1.17         2.40 o
  -4  -9   9          4.15          5.08         2.58 o
  -3  -9   9          6.92          0.35         2.09 o
  -2  -9   9         69.35         80.29         4.51 o
  -1  -9   9         24.06         26.15         3.12 o
   0  -9   9         33.19         35.72         5.21 o
   1  -9   9         74.33         84.30         6.03 o
   2  -9   9         15.80         17.77         3.86 o
   3  -9   9          1.91          3.93         4.78 o
  -9  -8   9          0.45         -2.73         5.12 o
  -8  -8   9          9.80         11.78         4.78 o
  -7  -8   9          0.33         -2.22         3.41 o
  -6  -8   9          4.69         -1.88         3.58 o
  -5  -8   9         24.32         19.97         4.44 o
  -4  -8   9         43.39         43.56         3.98 o
  -3  -8   9         14.51         19.06         2.99 o
  -2  -8   9         80.92         85.36         4.83 o
  -1  -8   9         24.13         19.95         2.99 o
   0  -8   9        124.12        127.93         5.62 o
   1  -8   9         22.17         21.59         2.76 o
   2  -8   9         26.35         33.32         4.35 o
   3  -8   9          6.60          9.79         3.50 o
   4  -8   9         26.42         36.02         5.63 o
  -9  -7   9          0.69         -0.68         4.95 o
  -8  -7   9          4.32          1.02         4.78 o
  -7  -7   9          7.75          2.73         3.93 o
  -6  -7   9          9.79         10.92         4.10 o
  -5  -7   9         73.28         82.62         6.66 o
  -4  -7   9         98.17        107.37         7.51 o
  -3  -7   9         31.26         29.49         3.52 o
  -2  -7   9         25.68         33.79         3.49 o
  -1  -7   9         19.38         13.33         2.79 o
   0  -7   9         81.55         95.28         5.17 o
   1  -7   9          7.08          6.87         2.62 o
   2  -7   9         57.43         70.48         4.09 o
   3  -7   9         62.43         70.36         5.29 o
   4  -7   9          7.77         14.61         3.53 o
   5  -7   9          6.71          9.90         4.95 o
 -10  -6   9         10.35          5.63         5.63 o
  -9  -6   9         10.42          0.85         4.95 o
  -8  -6   9          3.08          1.02         4.44 o
  -7  -6   9         78.03         76.30         7.68 o
  -6  -6   9          3.14          6.15         4.18 o
  -5  -6   9         57.23         48.84         4.84 o
  -4  -6   9         66.48         75.45         6.49 o
  -3  -6   9         83.33         74.68         4.59 o
  -2  -6   9        155.12        148.61         6.00 o
  -1  -6   9         95.45        102.62         5.12 o
   0  -6   9        247.23        246.76        11.44 o
   1  -6   9         53.17         57.02         4.35 o
   2  -6   9         38.82         59.07         8.53 o
   3  -6   9         33.89         42.18         4.62 o
   4  -6   9          2.12          2.34         2.87 o
   5  -6   9         15.39         16.12         3.81 o
 -11  -5   9         10.66         14.68         5.46 o
 -10  -5   9          1.75         -1.02         5.12 o
  -9  -5   9          4.33          2.39         4.95 o
  -8  -5   9          8.56          1.71         4.44 o
  -7  -5   9         29.24         22.21         3.98 o
  -6  -5   9         21.04         19.73         3.72 o
  -5  -5   9          5.07          7.05         2.99 o
  -4  -5   9        167.51        171.47         7.64 o
  -3  -5   9        504.71        514.25        10.12 o
  -2  -5   9        181.34        182.39         5.93 o
  -1  -5   9        182.05        175.08         5.79 o
   0  -5   9         21.90         21.71         2.99 o
   1  -5   9          4.52          0.87         2.09 o
   2  -5   9          7.23          8.51         2.91 o
   3  -5   9        182.30        189.44         7.77 o
   4  -5   9          0.40         -0.34         2.47 o
   5  -5   9          3.32          5.98         3.40 o
 -11  -4   9          5.30          6.11         3.98 o
 -10  -4   9          5.23          1.49         3.06 o
  -9  -4   9         12.18         11.05         3.64 o
  -8  -4   9         20.16         14.58         2.85 o
  -7  -4   9         51.19         43.69         4.83 o
  -6  -4   9          9.93         11.89         6.15 o
  -5  -4   9         41.06         41.32         5.55 o
  -4  -4   9        283.55        282.04        14.68 o
  -3  -4   9         34.95         25.15         6.06 o
  -2  -4   9        203.97        201.89         6.12 o
  -1  -4   9         14.58         14.21         2.58 o
   0  -4   9         41.02         38.07         3.27 o
   1  -4   9         21.41         16.73         2.90 o
   2  -4   9          0.49          1.33         2.33 o
   3  -4   9          3.73          6.39         2.89 o
   4  -4   9         37.50         45.10         4.98 o
   5  -4   9         21.95         29.42         4.62 o
   6  -4   9         35.36         45.08         5.53 o
 -11  -3   9          2.41          0.97         3.25 o
 -10  -3   9          1.27         -2.70         2.70 o
  -9  -3   9          2.50         -2.05         3.02 o
  -8  -3   9         78.63         75.40         8.80 o
  -7  -3   9         11.07          6.46         2.70 o
  -6  -3   9         61.27         58.46         5.41 o
  -5  -3   9         48.15         40.92         4.70 o
  -4  -3   9         62.59         59.99         8.19 o
  -3  -3   9        681.17        662.11        21.34 o
  -2  -3   9        758.56        747.94        12.56 o
  -1  -3   9         46.35         40.72         3.62 o
   0  -3   9          0.32         -1.47         1.47 o
   1  -3   9         64.67         59.87         3.99 o
   2  -3   9        177.17        172.54         5.80 o
   3  -3   9          1.33         -2.62         2.65 o
   4  -3   9         44.05         42.01         4.65 o
   5  -3   9         42.17         47.29         5.19 o
   6  -3   9          2.21          5.85         3.68 o
 -11  -2   9          4.37          4.02         3.98 o
 -10  -2   9          5.47          0.46         3.43 o
  -9  -2   9          8.39         12.00         3.86 o
  -8  -2   9          0.07         -2.48         2.48 o
  -7  -2   9         36.40         36.78         4.49 o
  -6  -2   9         18.06         21.04         2.89 o
  -5  -2   9         12.44         10.57         3.49 o
  -4  -2   9        123.74        121.97         3.40 o
  -3  -2   9        108.67        100.03         3.98 o
  -2  -2   9        768.85        737.83         9.89 o
  -1  -2   9        139.25        133.06         5.96 o
   0  -2   9        216.82        219.94         5.55 o
   1  -2   9         22.08         21.15         2.41 o
   2  -2   9        291.82        289.31         6.66 o
   3  -2   9         96.94         87.34         5.12 o
   4  -2   9        126.65        130.13         5.79 o
   5  -2   9         14.04         10.05         4.79 o
   6  -2   9          3.45          7.51         3.93 o
   7  -2   9         13.64         19.63         6.83 o
 -12  -1   9          3.36          1.19         6.66 o
 -11  -1   9          3.72          0.71         3.49 o
 -10  -1   9         11.36         12.80         3.50 o
  -9  -1   9         11.48          7.30         5.68 o
  -8  -1   9         48.40         40.66         5.36 o
  -7  -1   9          5.74          5.20         2.56 o
  -6  -1   9         44.39         47.89         5.53 o
  -5  -1   9         95.52         97.04         4.56 o
  -4  -1   9       1062.50       1042.66        14.27 o
  -3  -1   9         32.38         30.27         2.99 o
  -2  -1   9        280.19        278.36         5.65 o
  -1  -1   9         16.09         14.69         1.91 o
   0  -1   9         66.32         58.88         3.29 o
   1  -1   9        169.15        158.80         4.77 o
   2  -1   9         19.89         19.72         2.47 o
   3  -1   9         53.76         60.50         3.10 o
   4  -1   9         31.88         37.47         3.74 o
   5  -1   9          6.50          3.84         2.62 o
   6  -1   9          1.30         -1.42         2.17 o
   7  -1   9         21.54         29.19         7.51 o
 -12   0   9          0.26         -3.81         3.81 o
 -11   0   9          0.12         -2.53         3.05 o
 -10   0   9         14.66         11.11         4.20 o
  -9   0   9         12.34         10.63         2.75 o
  -8   0   9          0.00          0.53         1.97 o
  -7   0   9        177.27        198.21         6.81 o
  -6   0   9         41.22         38.09         2.62 o
  -5   0   9         14.00         10.33         1.50 o
  -4   0   9        467.35        453.88         7.24 o
  -3   0   9          7.50          5.75         1.73 o
  -2   0   9         48.12         44.98         2.91 o
  -1   0   9        245.14        223.51         5.32 o
   0   0   9        118.74        111.07         4.16 o
   1   0   9         56.68         52.59         3.45 o
   2   0   9        343.91        333.25         7.31 o
   3   0   9         34.41         34.04         3.16 o
   4   0   9         83.62         79.86         4.27 o
   5   0   9         25.12         26.03         4.16 o
   6   0   9         62.63         57.44         5.89 o
 -12   1   9          3.20          0.11         4.86 o
 -11   1   9          3.54          1.78         2.94 o
 -10   1   9         10.62          9.82         4.04 o
  -9   1   9         12.07         11.32         2.93 o
  -8   1   9         48.09         39.24         3.81 o
  -7   1   9          5.35          3.62         1.62 o
  -6   1   9         43.71         42.82         2.81 o
  -5   1   9         92.16        100.46         3.72 o
  -4   1   9       1057.93       1059.32        12.80 o
  -3   1   9         28.28         28.61         2.64 o
  -2   1   9        273.15        264.62         5.65 o
  -1   1   9         16.33         14.92         1.93 o
   0   1   9         66.37         64.05         3.28 o
   1   1   9        166.92        159.91         5.04 o
   2   1   9         20.75         20.18         2.62 o
   3   1   9         56.96         56.40         3.68 o
   4   1   9         32.56         34.44         2.85 o
   5   1   9          6.64          4.64         3.06 o
   6   1   9          1.23          0.47         8.11 o
 -12   2   9          4.60          3.63         4.45 o
 -11   2   9          4.38         -1.44         3.21 o
 -10   2   9          5.42          1.47         2.67 o
  -9   2   9          7.94          7.90         3.13 o
  -8   2   9          0.04         -1.61         1.61 o
  -7   2   9         36.65         34.50         2.77 o
  -6   2   9         17.68         18.30         2.19 o
  -5   2   9         12.76         13.34         2.00 o
  -4   2   9        125.50        128.47         4.14 o
  -3   2   9        101.91        105.54         3.74 o
  -2   2   9        764.29        743.36        10.41 o
  -1   2   9        141.37        137.86         4.30 o
   0   2   9        216.42        219.26         7.46 o
   1   2   9         22.73         22.28         2.53 o
   2   2   9        295.06        291.77         6.78 o
   3   2   9         98.96         94.12         4.44 o
   4   2   9        125.16        123.32         4.44 o
   5   2   9         14.16         15.93         3.16 o
   6   2   9          3.34          2.06         4.78 o
 -11   3   9          2.55         -3.64         3.64 o
 -10   3   9          1.33         -2.59         2.84 o
  -9   3   9          2.51         -0.34         2.69 o
  -8   3   9         79.11         80.37         4.21 o
  -7   3   9         11.17          7.51         2.11 o
  -6   3   9         59.56         63.91         3.45 o
  -5   3   9         45.83         42.60         2.81 o
  -4   3   9         64.48         63.76         3.31 o
  -3   3   9        680.04        662.17         9.65 o
  -2   3   9        748.72        760.85        10.77 o
  -1   3   9         44.28         38.81         2.89 o
   0   3   9          0.36         -0.63         1.56 o
   1   3   9         61.92         59.86         4.36 o
   2   3   9        175.06        173.69         5.53 o
   3   3   9          1.53         -0.35         2.42 o
   4   3   9         44.16         45.70         4.02 o
   5   3   9         42.11         42.73         4.19 o
   6   3   9          2.31          2.68         4.24 o
 -11   4   9          5.27         11.95         5.46 o
 -10   4   9          5.28          0.09         3.67 o
  -9   4   9         12.68         10.01         3.23 o
  -8   4   9         21.30         15.41         2.61 o
  -7   4   9         49.71         46.75         4.21 o
  -6   4   9         10.34          8.06         1.91 o
  -5   4   9         40.81         38.75         2.83 o
  -4   4   9        288.10        286.79         7.88 o
  -3   4   9         32.38         27.86         3.08 o
  -2   4   9        215.20        229.19         5.58 o
  -1   4   9         12.69         12.93         2.14 o
   0   4   9         39.33         33.84         3.25 o
   1   4   9         21.00         12.99         2.75 o
   2   4   9          1.16         -2.66         2.66 o
   3   4   9          3.39         -0.57         4.48 o
   4   4   9         38.02         36.92         4.48 o
   5   4   9         22.65         27.76         5.14 o
   6   4   9         35.49         41.27         5.20 o
   7   4   9         10.02         16.39         6.15 o
 -11   5   9         10.77          9.05         7.00 o
 -10   5   9          1.80         -4.44         4.44 o
  -9   5   9          4.14          2.51         4.61 o
  -8   5   9          8.39          5.66         2.71 o
  -7   5   9         29.17         29.62         2.98 o
  -6   5   9         21.23         20.05         2.57 o
  -5   5   9          5.09          4.36         1.95 o
  -4   5   9        170.88        165.07         4.98 o
  -3   5   9        510.04        522.61         8.56 o
  -2   5   9        186.49        190.33         4.92 o
  -1   5   9        179.29        178.24         6.56 o
   0   5   9         22.10         17.60         3.00 o
   1   5   9          5.31          2.57         2.48 o
   2   5   9          7.18          2.22         2.61 o
   3   5   9        177.63        192.61        11.27 o
   4   5   9          0.47          0.02         2.06 o
   5   5   9          3.67          5.93         3.00 o
   6   5   9          6.19          8.23         3.44 o
 -11   6   9          0.12         -5.29         5.29 o
 -10   6   9         10.53          6.73         4.52 o
  -9   6   9         10.57          6.12         3.12 o
  -8   6   9          2.97         -0.64         2.66 o
  -7   6   9         75.78         80.77         5.87 o
  -6   6   9          3.54          4.24         2.38 o
  -5   6   9         58.11         48.44         3.27 o
  -4   6   9         68.39         73.64         3.79 o
  -3   6   9         82.17         80.22         3.69 o
  -2   6   9        152.15        145.49         6.04 o
  -1   6   9         94.96        103.19         5.38 o
   0   6   9        250.59        266.39         8.24 o
   1   6   9         54.53         42.77         3.95 o
   2   6   9         38.60         34.88         7.38 o
   3   6   9         33.57         27.61         4.51 o
   4   6   9          2.44         -1.37         5.80 o
   5   6   9         14.83         19.13         4.55 o
 -10   7   9          5.48         12.11         4.55 o
  -9   7   9          0.76          0.28         3.32 o
  -8   7   9          3.98          1.21         2.93 o
  -7   7   9          7.81          3.49         2.72 o
  -6   7   9         10.09          7.58         2.85 o
  -5   7   9         71.82         74.64         5.82 o
  -4   7   9         96.20        112.65         5.52 o
  -3   7   9         31.79         27.07         4.63 o
  -2   7   9         26.56         26.80         4.55 o
  -1   7   9         19.31         16.46         3.86 o
   0   7   9         81.92         96.66         9.56 o
   1   7   9          7.38         -0.26         3.40 o
   2   7   9         55.86         50.18         8.02 o
   3   7   9         64.16         57.35         8.36 o
   4   7   9          8.28         11.62         5.29 o
  -9   8   9          0.35         -2.89         3.50 o
  -8   8   9          9.82          9.03         3.42 o
  -7   8   9          0.38         -2.66         2.66 o
  -6   8   9          5.09          0.72         2.62 o
  -5   8   9         24.09         22.07         3.34 o
  -4   8   9         42.55         28.55         5.00 o
  -3   8   9         15.38         16.30         3.77 o
  -2   8   9         79.38         86.01         7.53 o
  -1   8   9         23.78         20.65         4.54 o
   0   8   9        123.41        136.01         9.39 o
   1   8   9         22.06         13.66         4.47 o
   2   8   9         27.05         21.00         6.66 o
   3   8   9          6.84         12.71         7.60 o
  -8   9   9          8.37          3.97         3.46 o
  -7   9   9         11.35          8.89         3.54 o
  -6   9   9          4.70          6.81         3.49 o
  -5   9   9          3.38          2.30         3.64 o
  -4   9   9          3.94          2.26         3.84 o
  -3   9   9          6.83          3.44         3.58 o
  -2   9   9         70.63         62.36         6.66 o
  -1   9   9         23.65         19.03         4.81 o
   0   9   9         33.74         22.65         5.80 o
   1   9   9         74.16         64.12         9.39 o
   2   9   9         15.79         16.73         6.32 o
  -7  10   9          4.62          3.24         5.80 o
  -6  10   9          2.05          1.75         4.10 o
  -5  10   9         10.11          5.45         3.92 o
  -4  10   9         19.31         17.29         4.58 o
  -3  10   9          0.24         -0.74         3.64 o
  -2  10   9         12.66         12.38         4.61 o
  -1  10   9         36.48         38.31         6.14 o
   0  10   9          4.05         -3.12         3.12 o
   1  10   9         23.80         32.26         7.85 o
  -4  11   9          1.79         -5.12         5.12 o
  -3  11   9         50.95         43.02         6.10 o
  -2  11   9          5.61          4.70         6.06 o
  -1  11   9          7.54          1.88         6.15 o
  -1  12   9         10.60          1.54         6.83 o
  -4 -11  10          2.56          4.78         4.78 o
  -3 -11  10         60.33         61.11         7.68 o
  -2 -11  10          2.28          5.29         4.78 o
  -7 -10  10          1.20         -3.76         3.93 o
  -6 -10  10         14.37         13.41         3.43 o
  -5 -10  10         25.89         27.99         6.15 o
  -4 -10  10         10.80         11.10         5.29 o
  -3 -10  10          5.49         14.17         4.78 o
  -2 -10  10         12.47         11.61         4.61 o
  -1 -10  10          1.47          2.67         2.79 o
   0 -10  10          0.53          1.48         3.30 o
   1 -10  10         20.73         21.68         5.97 o
   2 -10  10         10.47         16.05         5.46 o
  -8  -9  10         11.43         11.78         5.63 o
  -7  -9  10          2.18          2.22         4.61 o
  -6  -9  10          9.02          7.34         4.10 o
  -5  -9  10          7.73          3.22         2.65 o
  -4  -9  10          7.95          6.16         2.74 o
  -3  -9  10         16.31         15.46         3.03 o
  -2  -9  10          4.83          2.30         2.37 o
  -1  -9  10         63.72         72.22         4.83 o
   0  -9  10         64.51         68.71         5.91 o
   1  -9  10          1.47          4.70         3.30 o
   2  -9  10          2.21          5.12         4.44 o
  -8  -8  10          2.12         -4.78         4.78 o
  -7  -8  10          4.79         -0.85         3.76 o
  -6  -8  10          0.47         -2.39         3.24 o
  -5  -8  10          8.22          3.58         3.76 o
  -4  -8  10         53.25         69.27         6.40 o
  -3  -8  10         19.24         18.58         3.23 o
  -2  -8  10         25.26         31.65         5.46 o
  -1  -8  10         59.86         60.09         4.55 o
   0  -8  10          8.02          6.45         2.73 o
   1  -8  10          3.23          0.35         2.37 o
   2  -8  10         53.54         62.33         4.30 o
   3  -8  10          3.67          6.49         3.76 o
   4  -8  10          4.56          4.27         3.76 o
  -9  -7  10          5.09          3.24         5.29 o
  -8  -7  10          9.35          8.53         5.12 o
  -7  -7  10          3.75         -2.22         3.76 o
  -6  -7  10         35.31         32.60         5.46 o
  -5  -7  10          0.95         -1.19         3.07 o
  -4  -7  10          0.16         -2.33         2.33 o
  -3  -7  10         34.73         35.90         3.80 o
  -2  -7  10         14.20         16.81         3.33 o
  -1  -7  10         55.93         61.15         4.71 o
   0  -7  10          5.02          7.81         2.83 o
   1  -7  10         37.81         42.35         4.30 o
   2  -7  10          0.38         -1.81         1.81 o
   3  -7  10          1.14          2.06         2.90 o
   4  -7  10         11.82         19.12         4.95 o
  -9  -6  10          2.42         -0.34         4.95 o
  -8  -6  10          9.73         10.41         5.12 o
  -7  -6  10          4.44          3.58         4.27 o
  -6  -6  10         69.14         84.37        17.84 o
  -5  -6  10        193.71        210.54         9.15 o
  -4  -6  10          8.36          3.93         2.97 o
  -3  -6  10         38.97         42.88         4.01 o
  -2  -6  10         31.39         31.65         3.81 o
  -1  -6  10          4.98          4.94         2.40 o
   0  -6  10          8.16         12.11         2.99 o
   1  -6  10         56.71         55.94         4.72 o
   2  -6  10          7.90          6.68         3.03 o
   3  -6  10         22.90         26.34         4.01 o
   4  -6  10         15.78         17.68         4.10 o
 -10  -5  10          0.69          1.37         5.63 o
  -9  -5  10         16.35         22.87         6.32 o
  -8  -5  10          5.88          4.10         4.78 o
  -7  -5  10         23.32         19.85         4.01 o
  -6  -5  10          7.86          4.61         3.24 o
  -5  -5  10         84.36         94.48         6.63 o
  -4  -5  10         37.72         38.20         6.91 o
  -3  -5  10        197.49        208.09         6.81 o
  -2  -5  10         25.90         25.09         3.05 o
  -1  -5  10         90.11        101.24         4.91 o
   0  -5  10         50.39         58.26         4.57 o
   1  -5  10        110.71        117.82         6.12 o
   2  -5  10         32.06         37.29         5.63 o
   3  -5  10         30.50         31.61         7.85 o
   4  -5  10         98.31        125.35         7.00 o
 -11  -4  10          4.45         12.80         5.80 o
 -10  -4  10          0.34         -1.21         3.43 o
  -9  -4  10          2.72         -2.90         4.44 o
  -8  -4  10          3.20          1.06         2.84 o
  -7  -4  10         32.92         18.19         7.00 o
  -6  -4  10          9.18          7.31         3.47 o
  -5  -4  10        103.09        102.12         6.96 o
  -4  -4  10         81.42         80.53         6.05 o
  -3  -4  10         20.81         20.72         3.68 o
  -2  -4  10         55.27         51.30         5.45 o
  -1  -4  10          7.62          5.31         1.99 o
   0  -4  10          2.72          3.39         2.38 o
   1  -4  10         12.21         14.04         3.24 o
   2  -4  10         72.97         78.46        10.07 o
   3  -4  10         33.71         37.82         5.21 o
   4  -4  10         23.61         29.91         4.57 o
   5  -4  10          4.18          4.08         3.06 o
 -11  -3  10          1.06         -3.44         3.44 o
 -10  -3  10          0.08          0.16         3.49 o
  -9  -3  10         11.92          9.20         3.74 o
  -8  -3  10         43.16         40.79         3.96 o
  -7  -3  10          4.99          1.23         4.78 o
  -6  -3  10         96.56         94.56        14.00 o
  -5  -3  10        397.18        409.94        12.30 o
  -4  -3  10         46.83         41.60         4.88 o
  -3  -3  10         22.82         18.89         2.74 o
  -2  -3  10         30.85         25.59         2.96 o
  -1  -3  10         99.60         98.40         3.87 o
   0  -3  10        506.98        530.68         9.10 o
   1  -3  10         12.03         12.75         2.12 o
   2  -3  10         67.09         54.96         5.15 o
   3  -3  10         14.51         16.09         3.18 o
   4  -3  10          7.17          7.31         3.20 o
   5  -3  10          3.15          1.46         2.99 o
   6  -3  10         62.93         81.76        10.58 o
 -11  -2  10          4.41          0.20         4.52 o
 -10  -2  10          3.14          7.74         3.91 o
  -9  -2  10          5.59          4.59         4.79 o
  -8  -2  10         76.38         82.08         9.50 o
  -7  -2  10         34.37         29.57         3.39 o
  -6  -2  10         93.67         85.31         9.56 o
  -5  -2  10         10.25         13.50         6.83 o
  -4  -2  10        296.11        308.84        10.84 o
  -3  -2  10        347.71        348.65         7.39 o
  -2  -2  10          3.16         -1.65         1.65 o
  -1  -2  10         29.48         27.08         2.54 o
   0  -2  10        193.73        173.27         5.21 o
   1  -2  10         41.59         33.85         3.03 o
   2  -2  10        283.76        296.79         9.29 o
   3  -2  10         53.87         60.68         6.98 o
   4  -2  10          3.70          4.77         4.11 o
   5  -2  10         55.68         57.98         5.85 o
   6  -2  10         11.07         28.51         7.17 o
 -11  -1  10          4.22          5.17         3.69 o
 -10  -1  10          5.08          7.95         3.60 o
  -9  -1  10          2.40         -1.37         4.67 o
  -8  -1  10         40.29         37.00         4.23 o
  -7  -1  10         64.05         69.97         6.92 o
  -6  -1  10         37.52         36.58         3.50 o
  -5  -1  10        162.96        158.73         7.64 o
  -4  -1  10        443.12        448.06        10.67 o
  -3  -1  10        156.36        162.03         5.23 o
  -2  -1  10        172.21        177.96         4.98 o
  -1  -1  10          8.82          6.70         1.79 o
   0  -1  10        280.76        263.96         6.34 o
   1  -1  10         39.60         42.51         3.40 o
   2  -1  10         32.85         24.80         2.85 o
   3  -1  10          9.69         13.68         2.56 o
   4  -1  10         47.04         46.14         6.37 o
   5  -1  10          5.19          6.40         5.25 o
   6  -1  10         41.38         44.48        14.25 o
 -12   0  10          0.39         -4.10         4.10 o
 -11   0  10          7.48          4.38         4.34 o
 -10   0  10         43.84         48.23         5.67 o
  -9   0  10         28.30         18.89         3.73 o
  -8   0  10         68.64         79.29         8.75 o
  -7   0  10          1.33          0.03         2.12 o
  -6   0  10        109.86        109.25         5.42 o
  -5   0  10        361.42        390.26         7.03 o
  -4   0  10        278.74        292.41         7.85 o
  -3   0  10         69.29         65.70         3.88 o
  -2   0  10         26.84         24.30         2.30 o
  -1   0  10        110.93        111.56         4.31 o
   0   0  10        116.84        117.56         4.54 o
   1   0  10          0.28          1.88         1.62 o
   2   0  10          0.15         -0.16         1.62 o
   3   0  10          3.83          1.01         2.13 o
   4   0  10         59.21         66.69         7.70 o
   5   0  10         75.75        103.81        10.47 o
   6   0  10          2.61         -6.49         6.49 o
 -12   1  10          0.30         -5.80         5.80 o
 -11   1  10          4.50         -3.77         3.77 o
 -10   1  10          4.91          2.20         3.15 o
  -9   1  10          2.63          0.55         3.02 o
  -8   1  10         40.08         42.42         4.36 o
  -7   1  10         62.76         60.42         4.32 o
  -6   1  10         35.63         33.32         2.64 o
  -5   1  10        154.95        153.65         4.62 o
  -4   1  10        446.58        460.21         7.86 o
  -3   1  10        165.98        165.28         5.67 o
  -2   1  10        172.60        173.80         5.08 o
  -1   1  10          8.44          7.12         1.85 o
   0   1  10        282.81        253.81         6.53 o
   1   1  10         41.22         46.52         3.37 o
   2   1  10         33.95         29.08         2.99 o
   3   1  10          9.74         10.09         2.40 o
   4   1  10         47.07         58.38         3.53 o
   5   1  10          4.89         -1.21         9.56 o
 -12   2  10          0.58         -3.93         4.44 o
 -11   2  10          4.44          2.38         4.27 o
 -10   2  10          3.17         -1.65         3.17 o
  -9   2  10          5.55          2.81         3.07 o
  -8   2  10         75.95         82.56         7.58 o
  -7   2  10         33.72         30.01         2.70 o
  -6   2  10         92.66         89.14         3.84 o
  -5   2  10         11.17         15.17         2.18 o
  -4   2  10        293.41        292.96         6.29 o
  -3   2  10        343.74        359.78         8.51 o
  -2   2  10          2.94         -1.56         1.56 o
  -1   2  10         27.13         27.46         2.69 o
   0   2  10        196.15        179.64         5.48 o
   1   2  10         38.25         32.54         3.01 o
   2   2  10        284.32        297.50         7.38 o
   3   2  10         52.75         51.22         4.50 o
   4   2  10          3.89          4.94         2.20 o
   5   2  10         55.92         55.06         6.83 o
   6   2  10         11.06         23.04         7.17 o
 -11   3  10          1.14         -1.71         5.63 o
 -10   3  10          0.08         -2.58         2.58 o
  -9   3  10         11.96         10.67         3.15 o
  -8   3  10         42.00         40.87         3.29 o
  -7   3  10          5.40          5.66         2.11 o
  -6   3  10         97.17         99.57         4.22 o
  -5   3  10        392.31        391.81         7.55 o
  -4   3  10         48.17         44.12         2.97 o
  -3   3  10         21.62         19.67         3.23 o
  -2   3  10         29.99         25.72         2.49 o
  -1   3  10         95.77         99.83         4.22 o
   0   3  10        508.31        526.00         9.35 o
   1   3  10         12.39         12.47         2.40 o
   2   3  10         67.61         59.07         6.40 o
   3   3  10         14.85          6.06         3.60 o
   4   3  10          6.98          7.62         3.15 o
   5   3  10          3.14          1.32         4.09 o
   6   3  10         62.52         74.42        10.41 o
 -10   4  10          0.42         -3.28         4.52 o
  -9   4  10          2.76         -0.54         2.95 o
  -8   4  10          3.12         -0.08         2.19 o
  -7   4  10         32.32         20.92         2.60 o
  -6   4  10          9.99          4.66         2.07 o
  -5   4  10        102.42        110.87         4.39 o
  -4   4  10         86.89         95.91         4.20 o
  -3   4  10         19.25         18.06         1.91 o
  -2   4  10         55.70         54.58         5.25 o
  -1   4  10          6.49          5.63         2.33 o
   0   4  10          2.53          2.38         2.19 o
   1   4  10         11.20          3.20         4.70 o
   2   4  10         74.50         57.81         7.75 o
   3   4  10         34.73         30.53         4.28 o
   4   4  10         24.28         25.50         3.50 o
   5   4  10          3.69          3.34         3.10 o
   6   4  10          4.02         12.22         3.76 o
 -11   5  10          0.64         -6.32         6.32 o
 -10   5  10          0.68         -3.08         3.08 o
  -9   5  10         15.91         11.64         3.42 o
  -8   5  10          5.79          0.29         2.58 o
  -7   5  10         23.39         16.27         2.73 o
  -6   5  10          8.23          6.60         3.38 o
  -5   5  10         85.54        100.79         4.51 o
  -4   5  10         37.30         32.44         2.82 o
  -3   5  10        197.05        203.41         7.05 o
  -2   5  10         28.02         22.57         3.28 o
  -1   5  10         89.09        101.97         5.70 o
   0   5  10         52.43         46.75         4.26 o
   1   5  10        109.53        114.85         6.63 o
   2   5  10         31.79         31.66         5.73 o
   3   5  10         29.52         22.92         3.92 o
   4   5  10         97.66        115.60         6.44 o
   5   5  10         13.56         22.01         4.28 o
 -11   6  10          1.54         -5.63         5.63 o
 -10   6  10          0.25          0.65         3.77 o
  -9   6  10          2.43         -0.94         2.84 o
  -8   6  10          9.73         10.24         3.33 o
  -7   6  10          4.53          2.09         2.62 o
  -6   6  10         71.03         79.12         5.26 o
  -5   6  10        195.88        216.10         7.30 o
  -4   6  10          8.35          5.08         1.99 o
  -3   6  10         38.41         36.91         3.84 o
  -2   6  10         32.73         25.93         3.49 o
  -1   6  10          4.55          5.99         2.64 o
   0   6  10          7.46          7.73         2.60 o
   1   6  10         57.01         53.79         4.68 o
   2   6  10          8.37          1.67         6.32 o
   3   6  10         22.38         17.24         6.66 o
   4   6  10         15.88         11.54         6.74 o
 -10   7  10          0.63         -3.65         3.65 o
  -9   7  10          5.31          6.08         3.38 o
  -8   7  10          9.32          4.05         2.85 o
  -7   7  10          3.87          1.16         2.62 o
  -6   7  10         33.94         29.65         3.60 o
  -5   7  10          1.10          0.12         2.26 o
  -4   7  10          0.15          0.69         2.96 o
  -3   7  10         35.37         33.87         5.12 o
  -2   7  10         12.88          8.35         3.77 o
  -1   7  10         55.85         49.48         5.77 o
   0   7  10          4.73          2.56         3.31 o
   1   7  10         36.13         37.47        12.63 o
   2   7  10          0.42         -4.61         4.61 o
   3   7  10          1.17         -4.10         5.12 o
  -9   8  10          0.79         -1.35         3.52 o
  -8   8  10          1.97          0.07         2.85 o
  -7   8  10          4.63          0.80         2.58 o
  -6   8  10          0.43         -1.65         2.65 o
  -5   8  10          8.06          2.65         3.77 o
  -4   8  10         52.73         53.11         6.43 o
  -3   8  10         19.35         15.57         4.10 o
  -2   8  10         24.95         20.35         4.64 o
  -1   8  10         60.82         49.35        10.75 o
   0   8  10          7.86          3.82         5.80 o
   1   8  10          3.15         -3.73         3.73 o
   2   8  10         54.17         45.75         9.05 o
  -8   9  10         11.16         11.57         4.30 o
  -7   9  10          1.90         -1.54         3.98 o
  -6   9  10          9.42         11.06         4.08 o
  -5   9  10          7.71          3.93         4.06 o
  -4   9  10          8.27          0.87         3.93 o
  -3   9  10         16.16         11.42         4.01 o
  -2   9  10          4.69         -2.91         3.52 o
  -1   9  10         64.47         48.81         6.23 o
   0   9  10         66.08         66.28         7.32 o
   1   9  10          1.35          2.05         4.27 o
  -6  10  10         14.61         14.85         6.66 o
  -5  10  10         25.62         27.93         5.54 o
  -4  10  10         10.59          8.92         4.27 o
  -3  10  10          5.71          5.53         4.35 o
  -2  10  10         12.48         14.68         5.12 o
  -1  10  10          1.34         -0.03         4.14 o
   0  10  10          0.65         -3.07         6.32 o
  -2  11  10          2.21         -2.39         4.61 o
  -1  11  10         19.22          9.56         7.68 o
  -7 -10  11         21.53         18.61         5.97 o
  -4 -10  11          6.23         11.10         5.12 o
  -3 -10  11         17.89         28.85         6.32 o
  -7  -9  11         15.00         16.39         5.63 o
  -6  -9  11         28.14         29.28         4.33 o
  -5  -9  11          4.57          3.50         2.95 o
  -4  -9  11          3.92         -0.14         2.78 o
  -3  -9  11          5.50          4.46         3.76 o
  -2  -9  11         23.96         29.97         3.79 o
  -1  -9  11          5.95         11.48         3.28 o
   0  -9  11         26.26         30.55         6.83 o
   1  -9  11         25.90         33.11         6.83 o
  -8  -8  11          2.86         -2.56         4.27 o
  -7  -8  11          0.69         -4.27         4.27 o
  -6  -8  11          5.73          3.41         4.61 o
  -5  -8  11          8.59          5.95         3.20 o
  -4  -8  11          1.71         -1.47         2.50 o
  -3  -8  11          4.14          6.65         2.83 o
  -2  -8  11         22.79         27.34         5.29 o
  -1  -8  11          1.24          2.90         2.67 o
   0  -8  11         20.86         21.26         3.48 o
   1  -8  11         11.36          9.21         3.33 o
   2  -8  11          5.67         14.00         4.27 o
  -8  -7  11          2.34          5.80         5.12 o
  -7  -7  11         13.48         14.68         5.12 o
  -6  -7  11          3.26          4.95         4.27 o
  -5  -7  11          0.67         -1.54         4.10 o
  -4  -7  11         27.52         27.25         5.97 o
  -3  -7  11         33.62         37.99         4.35 o
  -2  -7  11         20.39         21.39         3.37 o
  -1  -7  11          2.76          4.16         3.50 o
   0  -7  11         29.41         31.69         4.52 o
   1  -7  11          5.33          6.60         2.94 o
   2  -7  11         11.14          9.28         4.95 o
   3  -7  11         21.61         23.56         5.80 o
  -9  -6  11          2.35         -4.61         4.61 o
  -8  -6  11          0.72         -4.27         4.27 o
  -7  -6  11        101.73        130.79        10.75 o
  -6  -6  11          3.83          4.05         3.93 o
  -5  -6  11         86.17        113.71        16.13 o
  -4  -6  11         46.48         42.23         3.85 o
  -3  -6  11          3.66          4.88         2.16 o
  -2  -6  11          3.27          4.84         2.83 o
  -1  -6  11         80.47        100.22         8.36 o
   0  -6  11          7.44          2.55         2.65 o
   1  -6  11          3.40          4.84         3.16 o
   2  -6  11          1.64          4.86         3.20 o
   3  -6  11          5.71          6.28         3.36 o
  -9  -5  11          0.76         -0.85         5.29 o
  -8  -5  11         13.75         19.63         6.15 o
  -7  -5  11         27.93         26.15         4.62 o
  -6  -5  11          7.99          7.42         3.76 o
  -5  -5  11         72.68         93.49         7.09 o
  -4  -5  11         58.08         66.72         7.05 o
  -3  -5  11         10.76          7.79         2.85 o
  -2  -5  11         84.59        100.41         5.17 o
  -1  -5  11         47.22         50.06         4.24 o
   0  -5  11         29.11         30.50         4.04 o
   1  -5  11         55.14         55.10         5.08 o
   2  -5  11         73.07         90.27         6.36 o
   3  -5  11         31.00         38.09         4.96 o
 -10  -4  11          0.05         -2.22         5.46 o
  -9  -4  11          7.52          4.61         5.29 o
  -8  -4  11          0.60         -3.44         3.44 o
  -7  -4  11        128.21        149.05        13.23 o
  -6  -4  11          0.16          0.40         2.76 o
  -5  -4  11         23.57         29.41         6.57 o
  -4  -4  11         67.73         59.58         8.79 o
  -3  -4  11         17.38         14.61         2.97 o
  -2  -4  11        214.50        202.53         6.89 o
  -1  -4  11         65.42         71.43         4.76 o
   0  -4  11          0.44          2.15         2.14 o
   1  -4  11         26.87         24.80         3.91 o
   2  -4  11         57.63         55.75         5.80 o
   3  -4  11         31.03         35.05         4.88 o
   4  -4  11         23.12         24.22         9.22 o
 -10  -3  11          1.60          2.69         3.84 o
  -9  -3  11          9.93          7.54         3.86 o
  -8  -3  11          8.98         -1.09         3.97 o
  -7  -3  11         25.43         23.38         8.02 o
  -6  -3  11        213.93        245.99        18.52 o
  -5  -3  11          3.03         -1.86         3.03 o
  -4  -3  11        173.06        172.02        17.58 o
  -3  -3  11         86.58         84.11         7.01 o
  -2  -3  11        195.88        206.56         6.84 o
  -1  -3  11          9.62          5.31         1.99 o
   0  -3  11        133.49        135.32         5.08 o
   1  -3  11         47.50         44.22         3.38 o
   2  -3  11          7.70          3.87         3.50 o
   3  -3  11          4.10         -0.38         3.11 o
   4  -3  11         63.91         94.73         7.23 o
   5  -3  11          8.96          8.02         4.78 o
 -11  -2  11          1.83          1.07         3.47 o
 -10  -2  11          1.88          0.03         3.57 o
  -9  -2  11         31.20         28.31         4.42 o
  -8  -2  11          3.46         -1.74         3.37 o
  -7  -2  11          2.89         -2.96         8.79 o
  -6  -2  11         63.34         55.34         9.64 o
  -5  -2  11        117.23        110.70         7.26 o
  -4  -2  11        151.74        153.39        14.85 o
  -3  -2  11          1.20          0.48         2.55 o
  -2  -2  11        216.67        223.16         8.16 o
  -1  -2  11         10.52         10.21         2.03 o
   0  -2  11         75.92         65.42         4.68 o
   1  -2  11         85.12         85.87         4.90 o
   2  -2  11         22.05         21.19         2.79 o
   3  -2  11         34.83         38.99         4.17 o
   4  -2  11         81.28         99.42        15.15 o
   5  -2  11         32.81         38.41         7.17 o
 -11  -1  11          3.76          7.57         3.81 o
 -10  -1  11         63.73         68.01         6.39 o
  -9  -1  11          7.99          6.66         3.38 o
  -8  -1  11         10.41          3.62         3.77 o
  -7  -1  11         29.69         28.24         3.53 o
  -6  -1  11        143.32        170.53        13.31 o
  -5  -1  11         79.29         83.13        20.57 o
  -4  -1  11         39.19         34.54         5.46 o
  -3  -1  11          2.52         -0.97         1.45 o
  -2  -1  11        211.67        220.83         5.66 o
  -1  -1  11         46.35         42.35         3.62 o
   0  -1  11         23.71         16.86         2.35 o
   1  -1  11         37.45         30.29         3.10 o
   2  -1  11         42.42         43.26         3.65 o
   3  -1  11         90.80        107.70         7.91 o
   4  -1  11         31.02         36.12         7.23 o
   5  -1  11         61.90         55.82        10.24 o
 -11   0  11          2.29         -2.15         4.03 o
 -10   0  11         18.32         22.53         4.69 o
  -9   0  11          2.28          0.18         3.70 o
  -8   0  11          6.10          2.12         3.04 o
  -7   0  11        196.89        218.28         7.93 o
  -6   0  11          1.94          4.19         2.32 o
  -5   0  11         46.48         33.37         9.90 o
  -4   0  11        374.65        391.46         8.70 o
  -3   0  11         25.03         19.28         2.30 o
  -2   0  11         32.46         30.57         2.67 o
  -1   0  11         44.95         59.42         3.36 o
   0   0  11         12.95         14.16         2.56 o
   1   0  11         34.97         28.40         2.92 o
   2   0  11         20.94         27.70         3.50 o
   3   0  11          0.13         -0.51         2.83 o
   4   0  11          1.93         -0.89         2.83 o
   5   0  11          4.93          6.74         3.98 o
 -11   1  11          3.74         10.39         4.64 o
 -10   1  11         64.07         53.76         6.43 o
  -9   1  11          7.91          2.84         2.87 o
  -8   1  11         10.42          6.30         3.42 o
  -7   1  11         29.84         30.55         5.43 o
  -6   1  11        145.52        154.11         6.28 o
  -5   1  11         81.77         82.65         3.77 o
  -4   1  11         40.84         43.63         3.59 o
  -3   1  11          3.28         -1.18         2.39 o
  -2   1  11        214.10        220.93         7.81 o
  -1   1  11         46.97         39.96         3.21 o
   0   1  11         25.52         19.79         2.96 o
   1   1  11         36.30         27.63         3.01 o
   2   1  11         43.54         45.61         3.68 o
   3   1  11         90.17         89.14         6.65 o
   4   1  11         30.19         35.04         5.29 o
   5   1  11         62.69         67.09        11.10 o
 -12   2  11          0.30         -6.15         6.15 o
 -11   2  11          1.73         -0.68         6.15 o
 -10   2  11          1.76         -3.13         3.13 o
  -9   2  11         30.20         32.09         4.34 o
  -8   2  11          3.28          1.31         2.76 o
  -7   2  11          2.76          2.87         2.61 o
  -6   2  11         63.13         64.07         6.11 o
  -5   2  11        113.70        120.44         4.71 o
  -4   2  11        151.33        146.65         7.64 o
  -3   2  11          1.48         -1.70         1.70 o
  -2   2  11        216.96        225.10         6.09 o
  -1   2  11         12.70         10.87         2.22 o
   0   2  11         77.32         74.00         4.03 o
   1   2  11         83.67         74.29         4.50 o
   2   2  11         21.90         18.87         3.45 o
   3   2  11         34.52         36.80         4.29 o
   4   2  11         80.99        100.41        12.16 o
   5   2  11         33.27         36.78        17.33 o
 -10   3  11          1.63         -3.06         3.06 o
  -9   3  11         10.10          7.24         4.09 o
  -8   3  11          9.11          4.76         3.13 o
  -7   3  11         25.10         22.20         2.65 o
  -6   3  11        220.51        262.71         6.74 o
  -5   3  11          2.75          0.42         1.83 o
  -4   3  11        171.95        176.98         5.49 o
  -3   3  11         85.25         81.72         4.15 o
  -2   3  11        197.58        221.24         6.10 o
  -1   3  11          9.48          5.87         2.16 o
   0   3  11        133.22        135.55         7.17 o
   1   3  11         46.01         38.23         4.31 o
   2   3  11          8.50          1.35         6.80 o
   3   3  11          3.85          2.56         3.50 o
   4   3  11         63.93         89.56        11.20 o
   5   3  11          9.00          6.83         4.78 o
 -11   4  11          0.49         -6.49         6.49 o
 -10   4  11          0.04         -3.60         3.60 o
  -9   4  11          7.25          1.21         3.24 o
  -8   4  11          0.64         -0.68         2.62 o
  -7   4  11        125.83        140.85         5.59 o
  -6   4  11          0.20          0.25         1.81 o
  -5   4  11         23.75         24.37         2.80 o
  -4   4  11         67.94         65.40         5.20 o
  -3   4  11         19.32         20.42         3.26 o
  -2   4  11        212.84        217.00         7.51 o
  -1   4  11         65.85         70.05         7.23 o
   0   4  11          0.35         -2.13         2.13 o
   1   4  11         27.47         21.76         6.10 o
   2   4  11         58.02         54.36         9.63 o
   3   4  11         31.76         36.14         5.31 o
   4   4  11         22.85         30.17         3.79 o
   5   4  11          8.23         15.70         3.97 o
 -11   5  11          3.90         -6.15         7.00 o
 -10   5  11          3.06         -4.01         4.01 o
  -9   5  11          0.83         -3.16         3.16 o
  -8   5  11         14.34         15.31         3.20 o
  -7   5  11         26.98         23.59         3.01 o
  -6   5  11          8.56          8.41         2.19 o
  -5   5  11         74.25         91.65         4.54 o
  -4   5  11         56.06         52.06         3.51 o
  -3   5  11          9.39          6.68         2.56 o
  -2   5  11         85.29         87.39         6.08 o
  -1   5  11         46.04         48.42         4.51 o
   0   5  11         29.06         28.27         4.00 o
   1   5  11         55.01         54.86         6.66 o
   2   5  11         73.65         86.75        14.85 o
   3   5  11         31.55         32.86         6.91 o
   4   5  11         20.17         27.87         5.38 o
 -10   6  11          1.47         -5.12         6.49 o
  -9   6  11          2.30          0.08         3.09 o
  -8   6  11          0.62         -2.62         2.62 o
  -7   6  11        102.22        127.30         6.80 o
  -6   6  11          3.72          0.02         2.41 o
  -5   6  11         86.21        110.81         6.05 o
  -4   6  11         46.29         35.02         5.24 o
  -3   6  11          3.69          2.86         2.64 o
  -2   6  11          3.47          2.17         2.56 o
  -1   6  11         80.14         85.12         6.57 o
   0   6  11          7.72          3.13         2.92 o
   1   6  11          3.38          3.34         5.85 o
   2   6  11          1.32          1.88         5.29 o
   3   6  11          5.67         -3.76         3.76 o
  -9   7  11          2.34          0.89         3.46 o
  -8   7  11          2.35          1.48         3.03 o
  -7   7  11         13.20          8.84         3.10 o
  -6   7  11          2.98          6.53         2.98 o
  -5   7  11          0.86         -2.20         3.25 o
  -4   7  11         27.23         23.03         4.34 o
  -3   7  11         32.52         26.93         5.16 o
  -2   7  11         19.44         16.22         4.27 o
  -1   7  11          2.95          1.74         3.77 o
   0   7  11         28.91         25.46         5.37 o
   1   7  11          5.33          0.34         5.29 o
   2   7  11         11.82          8.53         6.32 o
  -9   8  11          9.12         13.83         6.32 o
  -8   8  11          2.99          4.07         5.63 o
  -7   8  11          0.60         -2.35         3.18 o
  -6   8  11          5.57          0.96         5.72 o
  -5   8  11          8.26          5.59         4.17 o
  -4   8  11          1.60          4.34         3.95 o
  -3   8  11          4.58          1.10         3.19 o
  -2   8  11         24.12         18.90         5.04 o
  -1   8  11          1.35         -1.76         4.35 o
   0   8  11         21.49         11.78         4.95 o
   1   8  11         11.32          8.02         5.80 o
  -7   9  11         15.26         31.07         7.85 o
  -6   9  11         28.93         26.35         5.20 o
  -5   9  11          4.68          2.43         4.22 o
  -4   9  11          3.98         -0.84         3.93 o
  -3   9  11          5.54          2.70         4.22 o
  -2   9  11         24.72         21.46         4.96 o
  -1   9  11          5.52          2.94         3.96 o
   0   9  11         25.97         18.14         9.64 o
  -3  10  11         18.12         13.31         8.36 o
  -2  10  11         19.34         14.85         8.88 o
  -1  10  11         30.02         12.29         8.71 o
  -6  -9  12          2.97         -0.17         4.44 o
  -5  -9  12          0.86         -3.58         3.58 o
  -4  -9  12          1.66         -3.41         3.41 o
  -3  -9  12         10.97         11.44         4.27 o
  -2  -9  12         34.88         45.23         5.97 o
  -7  -8  12          5.59          7.17         5.12 o
  -6  -8  12          6.87          1.18         3.13 o
  -5  -8  12          1.51         -2.89         2.89 o
  -4  -8  12          4.38          4.50         3.23 o
  -3  -8  12         15.84         13.80         3.60 o
  -2  -8  12          6.82         10.12         3.06 o
  -1  -8  12          1.10          0.94         2.53 o
   0  -8  12          2.02          5.29         3.58 o
   1  -8  12          5.15          8.36         4.10 o
  -8  -7  12         31.55         48.48         8.19 o
  -7  -7  12          4.16          1.54         4.61 o
  -6  -7  12          1.04         -4.44         4.44 o
  -5  -7  12         11.20          7.24         3.23 o
  -4  -7  12          0.03         -1.09         2.71 o
  -3  -7  12         47.06         50.16         4.83 o
  -2  -7  12         46.62         54.19         5.20 o
  -1  -7  12          2.97          2.58         2.81 o
   0  -7  12         12.23         17.94         3.81 o
   1  -7  12          9.18         13.14         4.95 o
  -8  -6  12          0.54         -1.02         4.61 o
  -7  -6  12         67.50         80.23         9.05 o
  -6  -6  12         53.50         72.13        13.91 o
  -5  -6  12         19.39         21.44         3.37 o
  -4  -6  12         25.46         28.54         3.63 o
  -3  -6  12         26.01         29.04         3.70 o
  -2  -6  12         17.30         18.18         3.44 o
  -1  -6  12          0.69          0.93         2.33 o
   0  -6  12         27.30         29.72         4.22 o
   1  -6  12         97.16        114.61        13.23 o
   2  -6  12          3.54          9.40         4.01 o
  -9  -5  12          1.42          2.22         5.63 o
  -8  -5  12         24.91         24.37         5.25 o
  -7  -5  12         12.97         12.15         4.34 o
  -6  -5  12         36.15         27.04         4.83 o
  -5  -5  12         16.56         12.39         3.95 o
  -4  -5  12         13.08          8.47         2.98 o
  -3  -5  12         75.32         94.87         6.49 o
  -2  -5  12          0.50          0.36         2.21 o
  -1  -5  12          8.53         12.44         2.79 o
   0  -5  12          9.42          9.55         3.08 o
   1  -5  12         16.90         22.56         4.18 o
   2  -5  12         13.60         16.39         3.68 o
  -9  -4  12          4.12          3.76         5.63 o
  -8  -4  12         40.30         40.87        12.46 o
  -7  -4  12         48.59         49.89         7.60 o
  -6  -4  12          9.78          6.22         4.17 o
  -5  -4  12         17.89         21.74        11.52 o
  -4  -4  12        165.13        183.14         7.23 o
  -3  -4  12         10.14          7.00         2.77 o
  -2  -4  12         14.81         20.64         3.38 o
  -1  -4  12          0.66          1.57         1.86 o
   0  -4  12         12.00         16.56         3.21 o
   1  -4  12        101.53        113.64         6.88 o
   2  -4  12         61.90         75.99         6.54 o
   3  -4  12         57.65         81.17        12.20 o
 -10  -3  12          0.96         -5.12         5.80 o
  -9  -3  12          3.63         -0.68         5.29 o
  -8  -3  12         33.79         26.13        10.92 o
  -7  -3  12         20.84         21.93         6.15 o
  -6  -3  12         74.57         69.75        11.78 o
  -5  -3  12         18.45          9.25         4.17 o
  -4  -3  12         30.21         29.80         5.01 o
  -3  -3  12          7.47          5.76         3.13 o
  -2  -3  12         55.02         55.68         4.71 o
  -1  -3  12        109.23        114.52         6.10 o
   0  -3  12          2.80          6.83         2.84 o
   1  -3  12         11.01         14.83         2.98 o
   2  -3  12          6.59          5.35         3.03 o
   3  -3  12          5.89         18.09         3.98 o
   4  -3  12          5.04         11.95         6.32 o
 -10  -2  12         14.50         18.47         4.95 o
  -9  -2  12          0.10          1.76         3.52 o
  -8  -2  12         14.30          6.74         4.69 o
  -7  -2  12          0.20          1.71         4.61 o
  -6  -2  12        135.74        143.75        16.64 o
  -5  -2  12         31.58         32.41         4.76 o
  -4  -2  12        172.27        200.11        10.04 o
  -3  -2  12         48.07         48.62         8.12 o
  -2  -2  12         62.38         57.75         6.93 o
  -1  -2  12          4.71          2.13         2.54 o
   0  -2  12          6.15          5.09         2.31 o
   1  -2  12         77.83         80.17         7.93 o
   2  -2  12         54.66         68.40         9.13 o
   3  -2  12         73.25         80.93         8.82 o
   4  -2  12          1.94          3.58         5.29 o
 -10  -1  12          3.48          3.51         4.08 o
  -9  -1  12         12.21         14.94         3.89 o
  -8  -1  12          1.72          0.43         4.86 o
  -7  -1  12         15.77          9.02         8.19 o
  -6  -1  12         82.37         85.13        18.86 o
  -5  -1  12         29.18         24.42         7.94 o
  -4  -1  12         36.54         30.34         6.74 o
  -3  -1  12         90.89         95.03         9.39 o
  -2  -1  12         24.30         20.71         3.92 o
  -1  -1  12         85.44         79.16         4.57 o
   0  -1  12         35.24         38.06         3.43 o
   1  -1  12         78.91         70.74         4.68 o
   2  -1  12         60.21         61.15         5.00 o
   3  -1  12         67.43         73.12         7.12 o
   4  -1  12         26.02         25.33         8.45 o
 -11   0  12          0.02         -5.97         5.97 o
 -10   0  12          2.03          0.10         3.84 o
  -9   0  12          0.01          1.95         3.67 o
  -8   0  12          7.91          0.98         4.36 o
  -7   0  12         14.36         16.77         5.54 o
  -6   0  12        108.30        117.07        18.69 o
  -5   0  12         13.08          3.57         7.60 o
  -4   0  12         66.17         61.27        10.84 o
  -3   0  12          9.38          7.63         2.83 o
  -2   0  12          1.48         -0.81         1.72 o
  -1   0  12         11.12          4.30         2.17 o
   0   0  12         43.44         45.36         3.66 o
   1   0  12        123.06        125.30         5.87 o
   2   0  12          6.35          6.81         2.91 o
   3   0  12          0.70          1.89         2.60 o
   4   0  12         22.07         24.41         8.02 o
 -11   1  12          4.46         -2.39         6.15 o
 -10   1  12          3.65         -0.93         6.46 o
  -9   1  12         12.47         10.46         3.77 o
  -8   1  12          1.82          0.72         4.35 o
  -7   1  12         16.61         13.51         3.49 o
  -6   1  12         82.98         79.94         5.44 o
  -5   1  12         28.16         22.19         5.04 o
  -4   1  12         35.25         36.58         9.05 o
  -3   1  12         90.22         91.21         4.66 o
  -2   1  12         25.82         21.33         2.74 o
  -1   1  12         84.72         74.07         3.97 o
   0   1  12         35.78         42.59         5.22 o
   1   1  12         80.00         80.44         6.41 o
   2   1  12         60.24         64.43         6.43 o
   3   1  12         68.11         80.75        12.47 o
   4   1  12         27.27         42.33         8.19 o
 -11   2  12          7.81         10.41         7.00 o
 -10   2  12         14.73         13.53         6.14 o
  -9   2  12          0.12         -3.01         3.01 o
  -8   2  12         13.87         12.49         3.87 o
  -7   2  12          0.27         -1.61         2.77 o
  -6   2  12        136.46        141.88         6.40 o
  -5   2  12         32.10         34.17         5.72 o
  -4   2  12        175.52        197.80         7.24 o
  -3   2  12         48.79         39.88         3.30 o
  -2   2  12         62.92         58.11         4.73 o
  -1   2  12          4.91          1.15         2.21 o
   0   2  12          6.36          0.96         2.24 o
   1   2  12         79.91         76.62         9.05 o
   2   2  12         55.49         59.50         8.30 o
   3   2  12         73.55         90.19        18.01 o
   4   2  12          1.84         -0.26         8.45 o
 -10   3  12          0.97         -2.85         2.85 o
  -9   3  12          3.48         -1.05         3.05 o
  -8   3  12         34.76         38.99         4.47 o
  -7   3  12         19.89         23.66         3.73 o
  -6   3  12         74.88         75.08         9.06 o
  -5   3  12         19.73         16.40         3.89 o
  -4   3  12         29.25         32.87         6.34 o
  -3   3  12          8.48          9.05         2.62 o
  -2   3  12         52.75         48.06         4.42 o
  -1   3  12        108.91        111.35        11.01 o
   0   3  12          3.34         -0.51         3.14 o
   1   3  12         10.25          6.28         3.07 o
   2   3  12          7.33         -1.41         3.10 o
   3   3  12          6.10          8.49         3.72 o
   4   3  12          5.03         12.29         6.15 o
 -11   4  12          6.70         -1.88         8.02 o
 -10   4  12         16.06          9.73         5.04 o
  -9   4  12          4.02         -1.26         4.14 o
  -8   4  12         40.52         42.91         4.54 o
  -7   4  12         49.24         53.22         4.78 o
  -6   4  12         10.40         13.25         2.48 o
  -5   4  12         18.54         18.39         2.70 o
  -4   4  12        161.40        182.94         7.42 o
  -3   4  12         10.19          2.87         2.76 o
  -2   4  12         15.84         10.80         3.77 o
  -1   4  12          0.54         -3.62         3.62 o
   0   4  12         12.27          7.68         5.55 o
   1   4  12        100.36        109.86        10.40 o
   2   4  12         60.69         63.12         6.14 o
   3   4  12         57.60         76.50        24.75 o
   4   4  12          0.38          3.76         5.46 o
 -10   5  12          7.99          0.68         7.85 o
  -9   5  12          1.45         -2.34         4.06 o
  -8   5  12         25.43         26.77         9.13 o
  -7   5  12         12.52         10.29         3.61 o
  -6   5  12         36.16         34.13         3.36 o
  -5   5  12         16.60         17.12         2.53 o
  -4   5  12         13.14          9.22         3.07 o
  -3   5  12         75.35         86.10         5.96 o
  -2   5  12          0.62         -1.28         2.26 o
  -1   5  12          8.99          6.25         2.91 o
   0   5  12          9.98          1.67         4.07 o
   1   5  12         16.92         21.30         4.03 o
   2   5  12         13.06         10.08         3.77 o
   3   5  12         27.95         36.87         7.68 o
  -9   6  12          5.96          2.86         4.54 o
  -8   6  12          0.46         -3.80         6.06 o
  -7   6  12         68.26         63.35         5.04 o
  -6   6  12         52.74         67.79        12.32 o
  -5   6  12         18.76         15.61         4.18 o
  -4   6  12         25.79         28.36         5.01 o
  -3   6  12         26.38         21.39         6.23 o
  -2   6  12         17.46         14.02         7.34 o
  -1   6  12          0.74         -3.49         3.49 o
   0   6  12         26.89         12.98        10.33 o
   1   6  12         96.55        113.68        12.46 o
   2   6  12          3.58          2.39         6.15 o
  -9   7  12         20.86         21.17         6.83 o
  -8   7  12         31.26         31.84         4.81 o
  -7   7  12          4.24          3.89         2.94 o
  -6   7  12          1.17         -2.64         3.85 o
  -5   7  12         10.76          9.28         4.26 o
  -4   7  12          0.00         -0.32         3.32 o
  -3   7  12         48.09         44.37         6.18 o
  -2   7  12         46.56         37.78         6.49 o
  -1   7  12          3.17          0.86         4.33 o
   0   7  12         12.53          3.18        10.50 o
   1   7  12          8.58          6.32         5.12 o
  -8   8  12          4.87         13.48         6.66 o
  -7   8  12          5.52         12.97         5.80 o
  -6   8  12          6.64          2.14         4.23 o
  -5   8  12          1.53         -1.87         4.07 o
  -4   8  12          4.80          0.07         4.07 o
  -3   8  12         15.75         11.36         5.21 o
  -2   8  12          6.47         -1.91         3.71 o
  -1   8  12          1.01         -4.26         4.26 o
   0   8  12          2.03         -4.16         4.16 o
  -6   9  12          2.99          4.61         5.63 o
  -5   9  12          0.93         -4.27         4.27 o
  -4   9  12          1.45         -5.12         5.12 o
  -3   9  12         10.44          7.19         5.72 o
  -2   9  12         34.38         23.39        10.24 o
  -1   9  12          8.97          1.54         8.53 o
  -4  -9  13          3.53          3.24         4.27 o
  -3  -9  13          0.08         -1.02         3.76 o
  -6  -8  13          0.85         -4.27         4.78 o
  -5  -8  13          7.01          2.73         4.78 o
  -4  -8  13         20.90         24.41         5.80 o
  -3  -8  13          1.49          0.85         4.27 o
  -2  -8  13         23.57         18.61         5.12 o
  -1  -8  13          0.16          1.02         3.41 o
  -7  -7  13          1.37         -4.78         4.78 o
  -6  -7  13          2.36          2.52         4.18 o
  -5  -7  13         17.50         22.60         4.61 o
  -4  -7  13         26.80         27.58         5.80 o
  -3  -7  13          2.43          2.86         3.30 o
  -2  -7  13         13.76         21.50         4.25 o
  -1  -7  13          5.02          5.63         4.44 o
   0  -7  13         50.68         75.62         8.53 o
  -7  -6  13          4.97          5.90         6.40 o
  -6  -6  13          2.15         -1.79         3.76 o
  -5  -6  13          2.97          0.59         4.61 o
  -4  -6  13         16.91         16.67         3.59 o
  -3  -6  13          3.55          3.94         2.69 o
  -2  -6  13         12.53         12.93         3.77 o
  -1  -6  13         73.10         98.37         6.72 o
   0  -6  13         15.15         14.50         4.08 o
  -8  -5  13         35.89         42.71         7.43 o
  -7  -5  13         33.57         37.21         5.73 o
  -6  -5  13         46.33         42.89         5.86 o
  -5  -5  13         10.88          9.18         3.11 o
  -4  -5  13         24.30         22.00         3.84 o
  -3  -5  13          1.45          4.54         2.85 o
  -2  -5  13          5.82         13.25         5.73 o
  -1  -5  13         16.80         24.83         3.92 o
   0  -5  13          8.20         11.70         3.69 o
   1  -5  13          3.08          4.57         3.20 o
  -9  -4  13          6.13          3.93         6.15 o
  -8  -4  13          5.88         -4.13         4.13 o
  -7  -4  13          7.30         -0.29         4.10 o
  -6  -4  13         14.12          9.64         4.47 o
  -5  -4  13         36.63         32.20         5.40 o
  -4  -4  13         12.18          8.77         3.28 o
  -3  -4  13         18.97         19.81         3.72 o
  -2  -4  13         36.75         35.54         4.01 o
  -1  -4  13         97.91        124.29         6.50 o
   0  -4  13          5.54         10.12         3.20 o
   1  -4  13         66.81         91.42        12.72 o
   2  -4  13          4.50         -2.22         4.95 o
  -9  -3  13          0.75         -5.46         5.46 o
  -8  -3  13         23.23         11.76         5.63 o
  -7  -3  13          0.31          2.05         3.93 o
  -6  -3  13         77.96         93.73        11.27 o
  -5  -3  13          0.38         -4.23         6.83 o
  -4  -3  13          4.18          0.57         2.88 o
  -3  -3  13          5.92          4.63         3.00 o
  -2  -3  13          0.56          1.54         2.65 o
  -1  -3  13          3.80          2.56         2.35 o
   0  -3  13         64.34         75.55         5.25 o
   1  -3  13         40.39         41.56         4.35 o
   2  -3  13          7.77          6.93         3.30 o
  -9  -2  13          4.31         -1.54         5.63 o
  -8  -2  13          6.05          0.49         8.62 o
  -7  -2  13         10.64          5.18        12.03 o
  -6  -2  13          1.02         -3.57         3.57 o
  -5  -2  13         16.97         12.75         4.03 o
  -4  -2  13         18.46         16.29         3.27 o
  -3  -2  13         31.33         36.35         4.18 o
  -2  -2  13         22.05         24.71         3.59 o
  -1  -2  13         55.57         57.98         4.98 o
   0  -2  13          7.33          3.66         2.64 o
   1  -2  13         52.23         51.06         4.86 o
   2  -2  13          8.32         12.62         4.34 o
   3  -2  13         16.86         15.04         7.43 o
 -10  -1  13          2.52         -4.61         5.80 o
  -9  -1  13          7.00          2.39         8.09 o
  -8  -1  13         20.53         16.08        11.69 o
  -7  -1  13          7.74         -5.52         5.97 o
  -6  -1  13         24.21         26.16         8.28 o
  -5  -1  13         41.23         46.08        12.80 o
  -4  -1  13         22.13         21.21         3.78 o
  -3  -1  13         17.46          7.49         4.51 o
  -2  -1  13         27.97         29.37         3.74 o
  -1  -1  13         11.16         10.01         3.14 o
   0  -1  13         81.85         86.63         8.35 o
   1  -1  13         51.44         56.09         9.54 o
   2  -1  13         30.84         33.58         3.81 o
   3  -1  13          1.44          4.78         5.29 o
 -10   0  13          4.82         -1.88         5.97 o
  -9   0  13          3.94          1.84         3.84 o
  -8   0  13          3.90          3.23         2.82 o
  -7   0  13          0.21         -3.07         4.78 o
  -6   0  13          6.27         -1.66         9.56 o
  -5   0  13         32.03         28.98         7.00 o
  -4   0  13          0.28         -2.65         2.65 o
  -3   0  13          1.41         -3.54         3.73 o
  -2   0  13          5.16          4.65         2.65 o
  -1   0  13        173.75        192.25         6.46 o
   0   0  13          3.29         -0.70         2.21 o
   1   0  13         34.67         35.03         3.47 o
   2   0  13         28.25         27.27         4.39 o
   3   0  13          2.09          6.15         5.46 o
 -10   1  13          2.45         -2.05         6.15 o
  -9   1  13          7.10          2.74         7.12 o
  -8   1  13         20.46         17.81         4.33 o
  -7   1  13          7.70         -0.22         3.93 o
  -6   1  13         22.88         17.04         7.17 o
  -5   1  13         40.15         43.97        16.47 o
  -4   1  13         21.87         17.73         4.59 o
  -3   1  13         17.51         14.11         4.64 o
  -2   1  13         27.56         27.94         3.55 o
  -1   1  13         10.84         10.01         2.79 o
   0   1  13         81.49         81.88         4.73 o
   1   1  13         51.34         44.49         4.70 o
   2   1  13         31.27         30.51         4.52 o
 -10   2  13          1.14         -5.46         5.46 o
  -9   2  13          4.35         -2.15         4.65 o
  -8   2  13          6.06          3.28         3.14 o
  -7   2  13         11.37         11.88         3.70 o
  -6   2  13          1.01         -5.80         8.11 o
  -5   2  13         17.26         17.45         5.16 o
  -4   2  13         18.65         15.63         3.29 o
  -3   2  13         31.03         27.19         3.00 o
  -2   2  13         21.75         17.06         3.20 o
  -1   2  13         56.61         49.66         4.84 o
   0   2  13          7.20          0.37         5.51 o
   1   2  13         53.27         47.99        10.02 o
   2   2  13          8.11         10.40         4.14 o
   3   2  13         16.24          9.90         7.17 o
 -10   3  13          8.13         -0.55        11.44 o
  -9   3  13          0.74         -1.53         4.83 o
  -8   3  13         23.39         15.61         4.40 o
  -7   3  13          0.43         -2.48         2.76 o
  -6   3  13         74.41         94.07         8.89 o
  -5   3  13          0.35         -2.09         3.73 o
  -4   3  13          3.93          0.93         2.37 o
  -3   3  13          5.84         -0.78         3.36 o
  -2   3  13          0.68         -2.15         2.72 o
  -1   3  13          3.86         -1.22         2.50 o
   0   3  13         65.65         70.43         9.67 o
   1   3  13         40.39         35.44         8.35 o
   2   3  13          7.72          2.20         5.51 o
 -10   4  13          1.96         -7.85         7.85 o
  -9   4  13          6.51          3.57         4.29 o
  -8   4  13          5.85         -0.43         3.22 o
  -7   4  13          7.44          7.52         3.58 o
  -6   4  13         13.92         11.77         3.37 o
  -5   4  13         37.54         30.98         4.07 o
  -4   4  13         11.71          9.22         3.34 o
  -3   4  13         19.15         19.48         3.59 o
  -2   4  13         38.08         38.83         5.89 o
  -1   4  13         96.58        100.60         8.51 o
   0   4  13          5.34          0.90         3.85 o
   1   4  13         66.90         74.35         6.44 o
   2   4  13          4.53          0.41         4.69 o
  -9   5  13         18.54         23.76         5.41 o
  -8   5  13         36.57         40.98        17.41 o
  -7   5  13         34.35         35.68         6.83 o
  -6   5  13         47.31         49.02         5.44 o
  -5   5  13         11.73          8.15         3.21 o
  -4   5  13         25.39         21.39         3.68 o
  -3   5  13          1.45         -2.58         2.58 o
  -2   5  13          5.44         13.74         3.86 o
  -1   5  13         17.54         14.34         6.96 o
   0   5  13          9.02         11.50         3.93 o
   1   5  13          2.79          2.98         3.40 o
   2   5  13         13.17         18.26         6.49 o
  -8   6  13          1.79          2.56         5.29 o
  -7   6  13          4.64          3.74         3.60 o
  -6   6  13          2.06         -1.42         3.51 o
  -5   6  13          2.46          0.98         3.50 o
  -4   6  13         16.68          9.49         4.39 o
  -3   6  13          3.39         -2.30         3.93 o
  -2   6  13         12.08          6.13         4.95 o
  -1   6  13         71.67         66.40         7.77 o
   0   6  13         14.61         -3.55        11.27 o
  -7   7  13          1.32         -4.10         4.10 o
  -6   7  13          2.20         -2.56         4.27 o
  -5   7  13         17.38         20.80         9.13 o
  -4   7  13         27.36         27.85         6.49 o
  -3   7  13          2.38          1.47         6.66 o
  -2   7  13         13.72          6.48         6.23 o
  -1   7  13          4.82          7.17         5.80 o
   0   7  13         50.18         19.46        12.46 o
  -7   8  13          0.22          0.17         5.29 o
  -6   8  13          0.86          4.61         5.12 o
  -5   8  13          6.88          5.29         5.63 o
  -4   8  13         20.61         20.65         6.66 o
  -3   8  13          1.37          1.19         5.29 o
  -2   8  13         24.44         12.44         7.00 o
  -4  -7  14          1.13          2.05         4.44 o
  -3  -7  14          5.00          2.73         4.27 o
  -7  -6  14          2.51         16.73         7.00 o
  -6  -6  14         11.49         20.12         4.84 o
  -5  -6  14          3.98          2.25         3.22 o
  -4  -6  14          0.62          1.79         2.94 o
  -3  -6  14          1.74          5.49         3.84 o
  -2  -6  14         17.03         17.75         5.46 o
  -8  -5  14          1.10          1.71         6.83 o
  -7  -5  14          2.80         -1.01         4.02 o
  -6  -5  14         14.96         15.31         3.64 o
  -5  -5  14          5.98          3.31         3.42 o
  -4  -5  14          4.00          4.74         3.63 o
  -3  -5  14         52.28         54.91         5.11 o
  -2  -5  14         28.45         32.06         4.16 o
  -1  -5  14         24.29         30.91         4.93 o
  -8  -4  14          4.32         -7.51         7.51 o
  -7  -4  14          6.36         -3.45         4.33 o
  -6  -4  14          2.26         -2.09         4.86 o
  -5  -4  14         51.03         46.76         4.85 o
  -4  -4  14         14.58         11.49         3.48 o
  -3  -4  14          1.75         -2.24         2.86 o
  -2  -4  14         18.66         17.47         3.27 o
  -1  -4  14         28.19         32.50         4.17 o
   0  -4  14          3.31          1.27         2.94 o
  -8  -3  14         11.59          0.72         5.11 o
  -7  -3  14          3.35          1.88         4.44 o
  -6  -3  14          7.61         -4.17         4.17 o
  -5  -3  14         15.67         16.36         3.69 o
  -4  -3  14          3.03          0.85         3.14 o
  -3  -3  14         15.88         13.63         3.40 o
  -2  -3  14         27.26         38.86         7.59 o
  -1  -3  14         66.72         60.41         5.37 o
   0  -3  14         17.07         18.32         3.53 o
   1  -3  14         18.11         29.17         5.33 o
  -8  -2  14          6.97         -3.49        10.41 o
  -7  -2  14         25.25         21.43        15.96 o
  -6  -2  14          1.30         -5.72         5.72 o
  -5  -2  14         27.21         23.96         6.30 o
  -4  -2  14         45.37         45.32         6.50 o
  -3  -2  14          1.79         -2.12         4.32 o
  -2  -2  14         43.66         48.69         5.40 o
  -1  -2  14         31.38         27.57         4.53 o
   0  -2  14         17.34         19.57         3.80 o
   1  -2  14         16.59         36.21         5.70 o
   2  -2  14         21.13         23.39         7.17 o
  -9  -1  14          3.87          1.37         4.61 o
  -8  -1  14         26.73         16.69         5.86 o
  -7  -1  14         11.54          4.91        11.10 o
  -6  -1  14          0.48         -3.88         3.88 o
  -5  -1  14          0.03         -3.89         3.89 o
  -4  -1  14          2.16         -0.71         3.86 o
  -3  -1  14         74.68         89.28        11.87 o
  -2  -1  14         27.57         31.98         8.95 o
  -1  -1  14         33.77         35.42         4.28 o
   0  -1  14          5.25         11.28         3.42 o
   1  -1  14          5.16          5.75         3.02 o
   2  -1  14         11.18         28.85         7.00 o
  -9   0  14          0.21         -1.89         4.69 o
  -8   0  14          0.21         -3.58         3.58 o
  -7   0  14         27.88         29.40        16.22 o
  -6   0  14          7.18          0.61         4.36 o
  -5   0  14          0.09         -2.58         2.58 o
  -4   0  14         15.96          9.56         7.32 o
  -3   0  14          5.06          3.05         5.76 o
  -2   0  14         48.22         44.17         6.97 o
  -1   0  14         30.73         31.60         4.12 o
   0   0  14         46.41         42.67         7.04 o
   1   0  14         50.32         49.17         5.30 o
   2   0  14         62.10         78.92        22.79 o
  -9   1  14          3.64          0.76         3.41 o
  -8   1  14         26.16         24.80         9.52 o
  -7   1  14         11.79          3.69        12.80 o
  -6   1  14          0.37         -2.05         5.29 o
  -5   1  14          0.01         -2.09         2.45 o
  -4   1  14          1.93         -0.61         4.73 o
  -3   1  14         75.65         74.98         8.38 o
  -2   1  14         27.94         30.80         7.10 o
  -1   1  14         32.91         27.66        12.72 o
   0   1  14          5.11         -1.37         4.67 o
   1   1  14          4.71         -3.27         3.27 o
   2   1  14         10.74          2.23         4.72 o
  -9   2  14          4.42         -0.89         5.94 o
  -8   2  14          7.02          2.10         4.11 o
  -7   2  14         25.12         21.83        13.74 o
  -6   2  14          1.23         -2.56         5.29 o
  -5   2  14         27.45         19.51         7.51 o
  -4   2  14         44.75         38.63        14.42 o
  -3   2  14          1.73         -3.33         4.10 o
  -2   2  14         44.59         41.92        14.77 o
  -1   2  14         31.63         19.55         6.37 o
   0   2  14         17.14          8.52         7.25 o
   1   2  14         16.87         26.32         6.40 o
   2   2  14         20.41         12.58         5.54 o
 -10   3  14          0.74         -6.32         6.32 o
  -9   3  14          4.21          0.32         7.40 o
  -8   3  14         10.94          5.87         3.76 o
  -7   3  14          2.91         -4.19         5.13 o
  -6   3  14          7.08          3.53         4.58 o
  -5   3  14         16.12          8.09        12.03 o
  -4   3  14          3.26         -1.94         9.81 o
  -3   3  14         15.64          8.88        16.47 o
  -2   3  14         28.01         28.32         9.57 o
  -1   3  14         65.39         59.62         9.36 o
   0   3  14         17.12          8.75         7.63 o
   1   3  14         17.96         15.74         8.40 o
  -8   4  14          4.61          3.99         3.69 o
  -7   4  14          6.52          3.54         3.26 o
  -6   4  14          2.23         -1.25         4.22 o
  -5   4  14         50.12         46.28         6.41 o
  -4   4  14         15.40          8.41         5.55 o
  -3   4  14          1.62         -2.13         2.77 o
  -2   4  14         18.02         11.00         8.59 o
  -1   4  14         27.80         20.88         8.32 o
   0   4  14          3.47         -2.80         3.76 o
   1   4  14          2.23          0.91         7.94 o
  -8   5  14          1.18          2.22         4.61 o
  -7   5  14          2.66          3.76         3.85 o
  -6   5  14         15.24          8.19         7.85 o
  -5   5  14          6.21         -4.10         8.36 o
  -4   5  14          3.81         -1.40         3.14 o
  -3   5  14         51.99         50.12         8.78 o
  -2   5  14         29.16         28.18         7.64 o
  -1   5  14         24.01          9.29         6.70 o
   0   5  14          1.26          0.94         3.74 o
   1   5  14          2.77          3.41         5.12 o
  -5   6  14          3.99          0.68         4.44 o
  -4   6  14          0.58         -1.40         3.51 o
  -3   6  14          1.71         -2.31         5.97 o
  -2   6  14         16.30          8.19        20.23 o
  -1   6  14         27.68         14.65        22.19 o
  -5   7  14          1.53          1.71         4.95 o
  -4   7  14          1.11         -4.44         4.44 o
  -3   7  14          4.56          2.73         5.46 o
  -2   7  14          3.50         -1.54         4.95 o
  -7  -5  15          2.89          5.63         8.19 o
  -8  -4  15          0.86         -7.51         7.68 o
  -7  -4  15         12.03          2.05         8.53 o
  -6  -4  15          0.29         -3.76         7.68 o
  -5  -4  15          5.13          2.68         3.19 o
  -4  -4  15          3.79          8.19         3.80 o
  -3  -4  15         23.00         30.76         5.91 o
  -2  -4  15          2.19          5.80         5.46 o
  -7  -3  15         21.12          5.63         9.73 o
  -6  -3  15         20.76         24.29         7.53 o
  -5  -3  15          0.44         -3.21         3.21 o
  -4  -3  15         18.16         14.99         3.84 o
  -3  -3  15         16.38         21.32         4.28 o
  -2  -3  15          0.02          1.02         3.76 o
  -1  -3  15          3.86          3.24         4.10 o
  -7  -2  15          2.44          1.88         6.15 o
  -6  -2  15          2.93         -3.24         3.58 o
  -5  -2  15          9.94          4.07         7.73 o
  -4  -2  15         16.90         17.69         5.29 o
  -3  -2  15         89.31        102.18         8.51 o
  -2  -2  15         13.75         15.05         4.07 o
  -1  -2  15         10.48         10.41         6.32 o
   0  -2  15          2.23          6.66         5.80 o
  -7  -1  15          9.15         -0.14        12.12 o
  -6  -1  15          5.40         -0.34         4.44 o
  -5  -1  15         20.95         16.61         7.15 o
  -4  -1  15         21.52         20.89         4.03 o
  -3  -1  15          0.50         -1.55         2.81 o
  -2  -1  15         13.83         15.40         6.00 o
  -1  -1  15         29.18         30.07         4.74 o
   0  -1  15         27.73         47.28         8.36 o
   1  -1  15         65.62         76.13        10.41 o
  -8   0  15         13.59          6.15         6.66 o
  -7   0  15          2.08         -4.78         5.46 o
  -6   0  15          3.97          2.90         5.97 o
  -5   0  15         65.26         66.14         6.05 o
  -4   0  15         43.69         38.14         8.19 o
  -3   0  15          0.62         -3.04         3.93 o
  -2   0  15         20.38         14.41         6.30 o
  -1   0  15         13.21          9.03         4.35 o
   0   0  15          0.04         -4.27         9.05 o
  -8   1  15          3.33         -5.46         5.46 o
  -7   1  15          9.43          8.71         5.12 o
  -6   1  15          5.68         -0.58        10.33 o
  -5   1  15         21.39         18.26         9.58 o
  -4   1  15         21.89         14.41         8.23 o
  -3   1  15          0.70          1.71         5.46 o
  -2   1  15         13.98         12.73        12.80 o
  -1   1  15         29.21         24.42         7.25 o
   0   1  15         27.17         27.82        13.31 o
  -8   2  15          1.64         -5.63         5.63 o
  -7   2  15          2.51          4.27         6.49 o
  -6   2  15          2.81         -0.85         5.63 o
  -5   2  15         10.49          7.51         4.95 o
  -4   2  15         17.32          0.40        17.75 o
  -3   2  15         88.32         95.64        18.69 o
  -2   2  15         13.77          5.42        14.42 o
  -1   2  15          9.93          0.10        18.44 o
   0   2  15          2.15         -9.90         9.90 o
   1   2  15          1.75         -5.80         7.00 o
  -8   3  15          1.53          3.50         3.85 o
  -7   3  15         21.28         24.92         7.51 o
  -6   3  15         21.22          9.72         6.66 o
  -5   3  15          0.42         -5.39         9.56 o
  -4   3  15         17.72          8.45         5.34 o
  -3   3  15         15.75          9.23         5.35 o
  -2   3  15          0.02          3.58         5.63 o
  -1   3  15          3.77         -3.41         3.41 o
   0   3  15        107.47        127.34        14.00 o
  -8   4  15          0.80          6.83         4.95 o
  -7   4  15         11.95          3.41         4.61 o
  -6   4  15          0.32         -3.76         3.93 o
  -5   4  15          4.56          1.54         4.44 o
  -4   4  15          3.93         -1.54         8.96 o
  -3   4  15         23.20         26.46         7.51 o
  -2   4  15          2.35          0.85         5.29 o
  -1   4  15          1.33         -3.60         3.60 o
   0   4  15          1.88         -5.46         5.46 o
  -2   5  15         12.45          8.36         6.15 o
  -1   5  15          5.35         -4.78         4.78 o
  -3   6  15          4.39          2.73         5.12 o
  -5  -2  16         13.38         14.68         7.00 o
  -4  -2  16          4.53          8.53         6.32 o
  -3  -2  16          5.08          2.05         4.27 o
  -6  -1  16          7.53          5.46         5.97 o
  -5  -1  16         13.13         19.29         6.15 o
  -4  -1  16         43.09         47.11         8.88 o
  -3  -1  16         12.78         11.44         5.12 o
  -2  -1  16          1.73         -3.76         5.63 o
  -1  -1  16         85.00        143.73        12.80 o
  -6   0  16          2.15          3.58         5.97 o
  -5   0  16          0.31         -2.56         3.76 o
  -4   0  16          0.51          5.46         5.63 o
  -5   2  16         12.85          6.49         6.49 o
  -4   2  16          4.39          6.32         6.15 o
  -6   3  16         25.12         25.43         7.00 o
  -5   3  16          3.40         -2.22         4.27 o
  -4   3  16          3.35         -3.07         5.63 o
  -6   4  16         22.52         24.75         7.85 o
  -5   4  16          3.67          6.32         6.32 o
  -4   4  16          8.72          0.51         5.97 o
                                                
